# Supplementary material for: Polyphosphate kinase regulates LPS structure and polymyxin resistance during starvation in E. coli
Source: PLoS Biol. 2024 Mar 13;22(3):e3002558. doi: 10.1371/journal.pbio.3002558 (PMC10962826; doi:10.1371/journal.pbio.3002558)
Supplement: S1 Table — (XLSX) [file pbio.3002558.s007.xlsx]

## Sheet: IdentifiedProteins
protein.uniprot	protein.uniprot.ID	protein	protein.description	WT_1	WT_2	WT_3	WT_4	WT_5	PPKdel_1	PPKdel_2	PPKdel_3	PPKdel_4	PPKdel_5
INSA9_ECOLI , INSA1_ECOLI , INSA2_ECOLI , INSA3_ECOLI , INSA4_ECOLI , INSA5_ECOLI , INSA6_ECOLI	A0A385XJ53, P0CF07, P0CF08, P0CF09, P0CF10, P0CF11, P0CF12	sp|A0A385XJ53|INSA9_ECOLI sp|P0CF07|INSA1_ECOLI sp|P0CF08|INSA2_ECOLI sp|P0CF09|INSA3_ECOLI sp|P0CF10|INSA4_ECOLI sp|P0CF11|INSA5_ECOLI sp|P0CF12|INSA6_ECOLI	Insertion element IS1 9 protein InsA OS=Escherichia coli (strain K12) OX=83333 GN=insA9 PE=3 SV=1;Insertion element IS1 1 protein InsA OS=Escherichia coli (strain K12) OX=83333 GN=insA1 PE=3 SV=1;Insertion element IS1 2 protein InsA OS=Escherichia coli (strain K12) OX=83333 GN=insA2 PE=3 SV=1;Insertion element IS1 3 protein InsA OS=Escherichia coli (strain K12) OX=83333 GN=insA3 PE=3 SV=1;Inserti…	1	0	0	1	0	0	0	0	0	0
6PGD_ECOLI	P00350	sp|P00350|6PGD_ECOLI	6-phosphogluconate dehydrogenase, decarboxylating OS=Escherichia coli (strain K12) OX=83333 GN=gnd PE=1 SV=2	93	98	95	95	102	70	68	70	83	73
FRDA_ECOLI	P00363	sp|P00363|FRDA_ECOLI	Fumarate reductase flavoprotein subunit OS=Escherichia coli (strain K12) OX=83333 GN=frdA PE=1 SV=3	26	23	18	18	27	24	9	14	5	0
DHE4_ECOLI	P00370	sp|P00370|DHE4_ECOLI	NADP-specific glutamate dehydrogenase OS=Escherichia coli (strain K12) OX=83333 GN=gdhA PE=1 SV=1	47	36	42	29	32	16	15	16	14	9
NDH_ECOLI	P00393	sp|P00393|NDH_ECOLI	Type II NADH:quinone oxidoreductase OS=Escherichia coli (strain K12) OX=83333 GN=ndh PE=1 SV=2	14	18	20	18	16	33	23	36	49	25
SODM_ECOLI	P00448	sp|P00448|SODM_ECOLI	Superoxide dismutase [Mn] OS=Escherichia coli (strain K12) OX=83333 GN=sodA PE=1 SV=2	0	4	4	2	1	6	0	10	7	6
RIR1_ECOLI	P00452	sp|P00452|RIR1_ECOLI	Ribonucleoside-diphosphate reductase 1 subunit alpha OS=Escherichia coli (strain K12) OX=83333 GN=nrdA PE=1 SV=2	26	21	29	31	25	33	20	53	49	18
PHSM_ECOLI	P00490	sp|P00490|PHSM_ECOLI	Maltodextrin phosphorylase OS=Escherichia coli (strain K12) OX=83333 GN=malP PE=1 SV=7	29	24	20	28	24	26	5	30	25	12
AAT_ECOLI	P00509	sp|P00509|AAT_ECOLI	Aspartate aminotransferase OS=Escherichia coli (strain K12) OX=83333 GN=aspC PE=1 SV=1	36	45	36	41	33	34	16	30	18	15
KHSE_ECOLI	P00547	sp|P00547|KHSE_ECOLI	Homoserine kinase OS=Escherichia coli (strain K12) OX=83333 GN=thrB PE=1 SV=2	3	4	4	3	5	0	0	5	0	0
PTM3C_ECOLI	P00550	sp|P00550|PTM3C_ECOLI	PTS system mannitol-specific EIICBA component OS=Escherichia coli (strain K12) OX=83333 GN=mtlA PE=1 SV=1	5	4	4	5	4	8	1	12	7	0
AK1H_ECOLI	P00561	sp|P00561|AK1H_ECOLI	Bifunctional aspartokinase/homoserine dehydrogenase 1 OS=Escherichia coli (strain K12) OX=83333 GN=thrA PE=1 SV=2	116	101	121	116	105	54	18	39	26	21
AK2H_ECOLI	P00562	sp|P00562|AK2H_ECOLI	Bifunctional aspartokinase/homoserine dehydrogenase 2 OS=Escherichia coli (strain K12) OX=83333 GN=metL PE=1 SV=3	20	11	14	16	12	19	3	14	7	5
RPOD_ECOLI	P00579	sp|P00579|RPOD_ECOLI	RNA polymerase sigma factor RpoD OS=Escherichia coli (strain K12) OX=83333 GN=rpoD PE=1 SV=2	5	3	4	3	8	12	0	5	5	4
DPO1_ECOLI	P00582	sp|P00582|DPO1_ECOLI	DNA polymerase I OS=Escherichia coli (strain K12) OX=83333 GN=polA PE=1 SV=1	15	9	13	6	11	22	10	28	14	5
PPB_ECOLI	P00634	sp|P00634|PPB_ECOLI	Alkaline phosphatase OS=Escherichia coli (strain K12) OX=83333 GN=phoA PE=1 SV=1	65	106	126	109	95	31	0	3	0	0
BGAL_ECOLI	P00722	sp|P00722|BGAL_ECOLI	Beta-galactosidase OS=Escherichia coli (strain K12) OX=83333 GN=lacZ PE=1 SV=2	0	2	3	1	0	2	0	0	0	0
LEP_ECOLI	P00803	sp|P00803|LEP_ECOLI	Signal peptidase I OS=Escherichia coli (strain K12) OX=83333 GN=lepB PE=1 SV=2	8	5	6	5	4	7	4	11	9	0
ASPG2_ECOLI	P00805	sp|P00805|ASPG2_ECOLI	L-asparaginase 2 OS=Escherichia coli (strain K12) OX=83333 GN=ansB PE=1 SV=2	28	26	31	31	26	21	30	23	14	16
AMPC_ECOLI	P00811	sp|P00811|AMPC_ECOLI	Beta-lactamase OS=Escherichia coli (strain K12) OX=83333 GN=ampC PE=1 SV=1	0	1	2	2	2	1	0	1	0	0
DCDA_ECOLI	P00861	sp|P00861|DCDA_ECOLI	Diaminopimelate decarboxylase OS=Escherichia coli (strain K12) OX=83333 GN=lysA PE=1 SV=1	0	0	3	2	0	0	4	4	0	4
CAPP_ECOLI	P00864	sp|P00864|CAPP_ECOLI	Phosphoenolpyruvate carboxylase OS=Escherichia coli (strain K12) OX=83333 GN=ppc PE=1 SV=1	40	26	49	35	34	30	5	20	19	6
AROH_ECOLI	P00887	sp|P00887|AROH_ECOLI	Phospho-2-dehydro-3-deoxyheptonate aldolase, Trp-sensitive OS=Escherichia coli (strain K12) OX=83333 GN=aroH PE=1 SV=4	0	2	0	0	1	3	1	4	1	1
AROF_ECOLI	P00888	sp|P00888|AROF_ECOLI	Phospho-2-dehydro-3-deoxyheptonate aldolase, Tyr-sensitive OS=Escherichia coli (strain K12) OX=83333 GN=aroF PE=1 SV=1	9	7	12	8	3	2	0	9	1	0
ILVI_ECOLI	P00893	sp|P00893|ILVI_ECOLI	Acetolactate synthase isozyme 3 large subunit OS=Escherichia coli (strain K12) OX=83333 GN=ilvI PE=1 SV=2	2	4	4	4	4	2	0	0	0	0
ILVH_ECOLI	P00894	sp|P00894|ILVH_ECOLI	Acetolactate synthase isozyme 3 small subunit OS=Escherichia coli (strain K12) OX=83333 GN=ilvH PE=1 SV=3	9	11	9	12	8	4	2	6	4	1
TRPE_ECOLI	P00895	sp|P00895|TRPE_ECOLI	Anthranilate synthase component 1 OS=Escherichia coli (strain K12) OX=83333 GN=trpE PE=1 SV=2	36	22	32	22	17	13	21	33	22	10
TRPGD_ECOLI	P00904	sp|P00904|TRPGD_ECOLI	Bifunctional protein TrpGD OS=Escherichia coli (strain K12) OX=83333 GN=trpGD PE=1 SV=3	15	16	18	9	14	9	4	21	6	8
TRPC_ECOLI	P00909	sp|P00909|TRPC_ECOLI	Tryptophan biosynthesis protein TrpCF OS=Escherichia coli (strain K12) OX=83333 GN=trpC PE=1 SV=4	15	22	12	14	12	6	2	5	1	0
SDHD_ECOLI	P00926	sp|P00926|SDHD_ECOLI	D-serine dehydratase OS=Escherichia coli (strain K12) OX=83333 GN=dsdA PE=1 SV=3	25	19	22	14	17	43	16	46	22	17
THRC_ECOLI	P00934	sp|P00934|THRC_ECOLI	Threonine synthase OS=Escherichia coli (strain K12) OX=83333 GN=thrC PE=1 SV=1	59	60	51	58	66	45	15	33	24	12
METB_ECOLI	P00935	sp|P00935|METB_ECOLI	Cystathionine gamma-synthase OS=Escherichia coli (strain K12) OX=83333 GN=metB PE=1 SV=1	12	12	8	10	12	8	9	10	6	1
CYAA_ECOLI	P00936	sp|P00936|CYAA_ECOLI	Adenylate cyclase OS=Escherichia coli (strain K12) OX=83333 GN=cyaA PE=1 SV=5	0	0	1	1	1	0	0	0	0	0
MANA_ECOLI	P00946	sp|P00946|MANA_ECOLI	Mannose-6-phosphate isomerase OS=Escherichia coli (strain K12) OX=83333 GN=manA PE=1 SV=1	8	8	6	8	8	10	10	11	10	4
SYW_ECOLI	P00954	sp|P00954|SYW_ECOLI	Tryptophan--tRNA ligase OS=Escherichia coli (strain K12) OX=83333 GN=trpS PE=1 SV=3	4	1	7	1	2	4	4	7	1	5
SYI_ECOLI	P00956	sp|P00956|SYI_ECOLI	Isoleucine--tRNA ligase OS=Escherichia coli (strain K12) OX=83333 GN=ileS PE=1 SV=5	66	57	56	56	60	55	30	59	60	39
SYA_ECOLI	P00957	sp|P00957|SYA_ECOLI	Alanine--tRNA ligase OS=Escherichia coli (strain K12) OX=83333 GN=alaS PE=1 SV=2	65	47	75	64	55	78	79	92	60	52
SYM_ECOLI	P00959	sp|P00959|SYM_ECOLI	Methionine--tRNA ligase OS=Escherichia coli (strain K12) OX=83333 GN=metG PE=1 SV=2	40	34	50	34	45	49	20	49	51	22
SYGA_ECOLI	P00960	sp|P00960|SYGA_ECOLI	Glycine--tRNA ligase alpha subunit OS=Escherichia coli (strain K12) OX=83333 GN=glyQ PE=1 SV=2	15	10	18	19	24	18	5	19	16	10
SYGB_ECOLI	P00961	sp|P00961|SYGB_ECOLI	Glycine--tRNA ligase beta subunit OS=Escherichia coli (strain K12) OX=83333 GN=glyS PE=1 SV=4	49	44	44	45	36	49	38	70	46	32
SYQ_ECOLI	P00962	sp|P00962|SYQ_ECOLI	Glutamine--tRNA ligase OS=Escherichia coli (strain K12) OX=83333 GN=glnS PE=1 SV=3	13	14	12	18	12	12	10	39	21	7
ASNA_ECOLI	P00963	sp|P00963|ASNA_ECOLI	Aspartate--ammonia ligase OS=Escherichia coli (strain K12) OX=83333 GN=asnA PE=1 SV=1	5	3	6	4	4	5	3	6	5	2
CARB_ECOLI	P00968	sp|P00968|CARB_ECOLI	Carbamoyl-phosphate synthase large chain OS=Escherichia coli (strain K12) OX=83333 GN=carB PE=1 SV=2	29	24	25	17	27	18	13	29	15	8
RS6_ECOLI	P02358	sp|P02358|RS6_ECOLI	30S ribosomal protein S6 OS=Escherichia coli (strain K12) OX=83333 GN=rpsF PE=1 SV=1	33	34	23	36	26	30	36	39	32	9
RS7_ECOLI	P02359	sp|P02359|RS7_ECOLI	30S ribosomal protein S7 OS=Escherichia coli (strain K12) OX=83333 GN=rpsG PE=1 SV=3	57	49	58	55	50	86	51	85	67	66
RL15_ECOLI	P02413	sp|P02413|RL15_ECOLI	50S ribosomal protein L15 OS=Escherichia coli (strain K12) OX=83333 GN=rplO PE=1 SV=1	61	52	62	74	74	60	63	39	81	81
MALF_ECOLI	P02916	sp|P02916|MALF_ECOLI	Maltose/maltodextrin transport system permease protein MalF OS=Escherichia coli (strain K12) OX=83333 GN=malF PE=1 SV=1	5	4	4	7	2	5	6	6	7	1
PBPA_ECOLI	P02918	sp|P02918|PBPA_ECOLI	Penicillin-binding protein 1A OS=Escherichia coli (strain K12) OX=83333 GN=mrcA PE=1 SV=1	9	6	7	11	8	10	6	13	9	3
PBPB_ECOLI	P02919	sp|P02919|PBPB_ECOLI	Penicillin-binding protein 1B OS=Escherichia coli (strain K12) OX=83333 GN=mrcB PE=1 SV=2	12	9	7	11	8	11	0	11	10	0
ARAF_ECOLI	P02924	sp|P02924|ARAF_ECOLI	L-arabinose-binding periplasmic protein OS=Escherichia coli (strain K12) OX=83333 GN=araF PE=1 SV=2	0	1	2	0	0	1	0	0	0	0
RBSB_ECOLI	P02925	sp|P02925|RBSB_ECOLI	Ribose import binding protein RbsB OS=Escherichia coli (strain K12) OX=83333 GN=rbsB PE=1 SV=1	21	32	21	16	18	22	20	26	18	7
TONB_ECOLI	P02929	sp|P02929|TONB_ECOLI	Protein TonB OS=Escherichia coli (strain K12) OX=83333 GN=tonB PE=1 SV=2	1	1	3	0	1	0	0	2	2	0
TOLC_ECOLI	P02930	sp|P02930|TOLC_ECOLI	Outer membrane protein TolC OS=Escherichia coli (strain K12) OX=83333 GN=tolC PE=1 SV=3	67	73	64	71	66	56	58	66	74	60
OMPF_ECOLI	P02931	sp|P02931|OMPF_ECOLI	Outer membrane porin F OS=Escherichia coli (strain K12) OX=83333 GN=ompF PE=1 SV=1	51	70	68	44	54	49	11	43	44	35
PHOE_ECOLI	P02932	sp|P02932|PHOE_ECOLI	Outer membrane porin PhoE OS=Escherichia coli (strain K12) OX=83333 GN=phoE PE=1 SV=1	11	14	12	13	8	0	0	0	0	0
LAMB_ECOLI	P02943	sp|P02943|LAMB_ECOLI	Maltoporin OS=Escherichia coli (strain K12) OX=83333 GN=lamB PE=1 SV=1	93	99	93	82	76	69	17	48	54	56
DNAA_ECOLI	P03004	sp|P03004|DNAA_ECOLI	Chromosomal replication initiator protein DnaA OS=Escherichia coli (strain K12) OX=83333 GN=dnaA PE=1 SV=2	3	1	2	3	4	6	8	5	1	0
UVRD_ECOLI	P03018	sp|P03018|UVRD_ECOLI	DNA helicase II OS=Escherichia coli (strain K12) OX=83333 GN=uvrD PE=1 SV=1	7	5	5	5	3	3	0	9	7	0
LACI_ECOLI	P03023	sp|P03023|LACI_ECOLI	Lactose operon repressor OS=Escherichia coli (strain K12) OX=83333 GN=lacI PE=1 SV=3	0	1	2	1	1	0	0	0	0	0
GALR_ECOLI	P03024	sp|P03024|GALR_ECOLI	HTH-type transcriptional regulator GalR OS=Escherichia coli (strain K12) OX=83333 GN=galR PE=1 SV=1	4	3	0	3	2	4	0	0	4	2
MIOC_ECOLI	P03817	sp|P03817|MIOC_ECOLI	Protein MioC OS=Escherichia coli (strain K12) OX=83333 GN=mioC PE=1 SV=4	0	1	0	0	0	1	0	2	2	0
MALM_ECOLI	P03841	sp|P03841|MALM_ECOLI	Maltose operon periplasmic protein OS=Escherichia coli (strain K12) OX=83333 GN=malM PE=3 SV=1	23	23	23	20	20	18	25	29	19	12
KDPB_ECOLI	P03960	sp|P03960|KDPB_ECOLI	Potassium-transporting ATPase ATP-binding subunit OS=Escherichia coli (strain K12) OX=83333 GN=kdpB PE=1 SV=3	0	0	0	1	1	0	0	1	0	0
DAPB_ECOLI	P04036	sp|P04036|DAPB_ECOLI	4-hydroxy-tetrahydrodipicolinate reductase OS=Escherichia coli (strain K12) OX=83333 GN=dapB PE=1 SV=1	6	5	3	5	3	5	0	6	3	0
GUAA_ECOLI	P04079	sp|P04079|GUAA_ECOLI	GMP synthase [glutamine-hydrolyzing] OS=Escherichia coli (strain K12) OX=83333 GN=guaA PE=1 SV=1	19	16	17	17	15	25	17	31	28	21
FIMA1_ECOLI	P04128	sp|P04128|FIMA1_ECOLI	Type-1 fimbrial protein, A chain OS=Escherichia coli (strain K12) OX=83333 GN=fimA PE=1 SV=2	0	3	2	2	0	4	2	1	0	0
FRSA_ECOLI	P04335	sp|P04335|FRSA_ECOLI	Esterase FrsA OS=Escherichia coli (strain K12) OX=83333 GN=frsA PE=1 SV=2	5	3	2	6	3	6	2	2	2	0
OTC1_ECOLI	P04391	sp|P04391|OTC1_ECOLI	Ornithine carbamoyltransferase subunit I OS=Escherichia coli (strain K12) OX=83333 GN=argI PE=1 SV=3	10	10	10	12	8	11	8	15	4	7
GSHB_ECOLI	P04425	sp|P04425|GSHB_ECOLI	Glutathione synthetase OS=Escherichia coli (strain K12) OX=83333 GN=gshB PE=1 SV=1	7	12	5	2	3	15	1	10	9	2
TYRB_ECOLI	P04693	sp|P04693|TYRB_ECOLI	Aromatic-amino-acid aminotransferase OS=Escherichia coli (strain K12) OX=83333 GN=tyrB PE=1 SV=1	30	27	21	27	18	19	6	13	12	2
SYE_ECOLI	P04805	sp|P04805|SYE_ECOLI	Glutamate--tRNA ligase OS=Escherichia coli (strain K12) OX=83333 GN=gltX PE=1 SV=1	14	16	15	14	14	24	10	24	25	22
LIVK_ECOLI	P04816	sp|P04816|LIVK_ECOLI	Leucine-specific-binding protein OS=Escherichia coli (strain K12) OX=83333 GN=livK PE=1 SV=2	16	7	12	18	6	6	5	6	0	0
AMPN_ECOLI	P04825	sp|P04825|AMPN_ECOLI	Aminopeptidase N OS=Escherichia coli (strain K12) OX=83333 GN=pepN PE=1 SV=2	23	25	23	28	31	19	7	33	22	14
NLPA_ECOLI	P04846	sp|P04846|NLPA_ECOLI	Lipoprotein 28 OS=Escherichia coli (strain K12) OX=83333 GN=nlpA PE=1 SV=1	16	15	19	11	13	10	8	11	11	5
KDSB_ECOLI	P04951	sp|P04951|KDSB_ECOLI	3-deoxy-manno-octulosonate cytidylyltransferase OS=Escherichia coli (strain K12) OX=83333 GN=kdsB PE=1 SV=2	6	5	4	3	3	8	6	9	7	4
ILVA_ECOLI	P04968	sp|P04968|ILVA_ECOLI	L-threonine dehydratase biosynthetic IlvA OS=Escherichia coli (strain K12) OX=83333 GN=ilvA PE=1 SV=1	13	11	11	10	9	3	1	3	1	0
RBSD_ECOLI	P04982	sp|P04982|RBSD_ECOLI	D-ribose pyranase OS=Escherichia coli (strain K12) OX=83333 GN=rbsD PE=1 SV=3	2	1	2	2	1	1	1	1	2	1
RBSA_ECOLI	P04983	sp|P04983|RBSA_ECOLI	Ribose import ATP-binding protein RbsA OS=Escherichia coli (strain K12) OX=83333 GN=rbsA PE=1 SV=1	8	2	10	11	8	11	6	8	6	2
RECD_ECOLI	P04993	sp|P04993|RECD_ECOLI	RecBCD enzyme subunit RecD OS=Escherichia coli (strain K12) OX=83333 GN=recD PE=1 SV=2	0	1	0	1	0	0	0	0	0	0
EX7L_ECOLI	P04994	sp|P04994|EX7L_ECOLI	Exodeoxyribonuclease 7 large subunit OS=Escherichia coli (strain K12) OX=83333 GN=xseA PE=1 SV=2	4	0	2	1	3	4	0	3	3	0
EX1_ECOLI	P04995	sp|P04995|EX1_ECOLI	Exodeoxyribonuclease I OS=Escherichia coli (strain K12) OX=83333 GN=sbcB PE=1 SV=2	1	2	1	1	0	2	0	0	1	0
PYRC_ECOLI	P05020	sp|P05020|PYRC_ECOLI	Dihydroorotase OS=Escherichia coli (strain K12) OX=83333 GN=pyrC PE=1 SV=2	9	5	5	6	7	7	10	8	3	0
PABB_ECOLI	P05041	sp|P05041|PABB_ECOLI	Aminodeoxychorismate synthase component 1 OS=Escherichia coli (strain K12) OX=83333 GN=pabB PE=1 SV=1	1	0	0	0	0	0	0	0	0	0
FUMC_ECOLI	P05042	sp|P05042|FUMC_ECOLI	Fumarate hydratase class II OS=Escherichia coli (strain K12) OX=83333 GN=fumC PE=1 SV=1	2	2	3	1	2	3	0	3	3	0
PNP_ECOLI	P05055	sp|P05055|PNP_ECOLI	Polyribonucleotide nucleotidyltransferase OS=Escherichia coli (strain K12) OX=83333 GN=pnp PE=1 SV=3	93	92	91	92	77	89	118	102	118	95
3MG1_ECOLI	P05100	sp|P05100|3MG1_ECOLI	DNA-3-methyladenine glycosylase 1 OS=Escherichia coli (strain K12) OX=83333 GN=tag PE=1 SV=1	0	2	0	0	2	0	0	0	0	0
AROD_ECOLI	P05194	sp|P05194|AROD_ECOLI	3-dehydroquinate dehydratase OS=Escherichia coli (strain K12) OX=83333 GN=aroD PE=1 SV=2	4	2	2	2	2	0	0	0	0	0
PTRA_ECOLI	P05458	sp|P05458|PTRA_ECOLI	Protease 3 OS=Escherichia coli (strain K12) OX=83333 GN=ptrA PE=1 SV=1	5	0	2	2	0	6	1	2	1	0
PDXB_ECOLI	P05459	sp|P05459|PDXB_ECOLI	Erythronate-4-phosphate dehydrogenase OS=Escherichia coli (strain K12) OX=83333 GN=pdxB PE=2 SV=2	5	8	8	10	14	12	3	15	4	0
FPG_ECOLI	P05523	sp|P05523|FPG_ECOLI	Formamidopyrimidine-DNA glycosylase OS=Escherichia coli (strain K12) OX=83333 GN=mutM PE=1 SV=3	0	0	0	0	0	1	0	0	0	0
APAH_ECOLI	P05637	sp|P05637|APAH_ECOLI	Bis(5'-nucleosyl)-tetraphosphatase [symmetrical] OS=Escherichia coli (strain K12) OX=83333 GN=apaH PE=1 SV=2	0	1	0	0	0	0	0	1	0	0
PTHA_ECOLI	P05706	sp|P05706|PTHA_ECOLI	PTS system glucitol/sorbitol-specific EIIA component OS=Escherichia coli (strain K12) OX=83333 GN=srlB PE=1 SV=1	6	11	7	11	9	16	6	11	8	1
SRLD_ECOLI	P05707	sp|P05707|SRLD_ECOLI	Sorbitol-6-phosphate 2-dehydrogenase OS=Escherichia coli (strain K12) OX=83333 GN=srlD PE=1 SV=2	7	12	5	3	2	5	7	7	13	1
T1SK_ECOLI	P05719	sp|P05719|T1SK_ECOLI	Type-1 restriction enzyme EcoKI specificity protein OS=Escherichia coli (strain K12) OX=83333 GN=hsdS PE=1 SV=1	2	3	3	2	3	6	1	4	2	0
ILVD_ECOLI	P05791	sp|P05791|ILVD_ECOLI	Dihydroxy-acid dehydratase OS=Escherichia coli (strain K12) OX=83333 GN=ilvD PE=1 SV=5	44	41	29	38	32	14	8	13	12	3
ILVC_ECOLI	P05793	sp|P05793|ILVC_ECOLI	Ketol-acid reductoisomerase (NADP(+)) OS=Escherichia coli (strain K12) OX=83333 GN=ilvC PE=1 SV=4	58	60	68	48	60	34	3	42	22	2
BGLR_ECOLI	P05804	sp|P05804|BGLR_ECOLI	Beta-glucuronidase OS=Escherichia coli (strain K12) OX=83333 GN=uidA PE=1 SV=2	0	0	1	0	0	0	0	1	0	0
FEPA_ECOLI	P05825	sp|P05825|FEPA_ECOLI	Ferrienterobactin receptor OS=Escherichia coli (strain K12) OX=83333 GN=fepA PE=1 SV=2	1	1	0	2	0	2	0	0	0	0
ILVY_ECOLI	P05827	sp|P05827|ILVY_ECOLI	HTH-type transcriptional regulator IlvY OS=Escherichia coli (strain K12) OX=83333 GN=ilvY PE=3 SV=1	1	0	0	0	0	0	0	1	0	0
TSAD_ECOLI	P05852	sp|P05852|TSAD_ECOLI	tRNA N6-adenosine threonylcarbamoyltransferase OS=Escherichia coli (strain K12) OX=83333 GN=tsaD PE=1 SV=2	4	2	1	2	0	13	2	15	1	1
BTUB_ECOLI	P06129	sp|P06129|BTUB_ECOLI	Vitamin B12 transporter BtuB OS=Escherichia coli (strain K12) OX=83333 GN=btuB PE=1 SV=2	15	17	14	17	17	8	4	13	9	6
DLD_ECOLI	P06149	sp|P06149|DLD_ECOLI	Quinone-dependent D-lactate dehydrogenase OS=Escherichia coli (strain K12) OX=83333 GN=dld PE=1 SV=3	8	6	11	10	10	10	0	14	3	0
CDH_ECOLI	P06282	sp|P06282|CDH_ECOLI	CDP-diacylglycerol pyrophosphatase OS=Escherichia coli (strain K12) OX=83333 GN=cdh PE=3 SV=1	1	0	0	0	1	0	0	1	1	0
BTUE_ECOLI	P06610	sp|P06610|BTUE_ECOLI	Thioredoxin/glutathione peroxidase BtuE OS=Escherichia coli (strain K12) OX=83333 GN=btuE PE=1 SV=1	8	8	4	6	5	5	4	6	7	0
TOP1_ECOLI	P06612	sp|P06612|TOP1_ECOLI	DNA topoisomerase 1 OS=Escherichia coli (strain K12) OX=83333 GN=topA PE=1 SV=2	24	19	21	24	28	33	10	48	22	11
ERA_ECOLI	P06616	sp|P06616|ERA_ECOLI	GTPase Era OS=Escherichia coli (strain K12) OX=83333 GN=era PE=1 SV=2	4	0	0	2	0	4	0	5	4	0
BIRA_ECOLI	P06709	sp|P06709|BIRA_ECOLI	Bifunctional ligase/repressor BirA OS=Escherichia coli (strain K12) OX=83333 GN=birA PE=1 SV=1	0	1	1	0	0	1	0	2	0	0
DPO3X_ECOLI	P06710	sp|P06710|DPO3X_ECOLI	DNA polymerase III subunit tau OS=Escherichia coli (strain K12) OX=83333 GN=dnaX PE=1 SV=1	0	0	0	0	0	3	0	0	0	0
GSHR_ECOLI	P06715	sp|P06715|GSHR_ECOLI	Glutathione reductase OS=Escherichia coli (strain K12) OX=83333 GN=gor PE=1 SV=1	7	5	6	2	2	4	7	18	4	9
AGAL_ECOLI	P06720	sp|P06720|AGAL_ECOLI	Alpha-galactosidase OS=Escherichia coli (strain K12) OX=83333 GN=melA PE=1 SV=1	0	0	0	0	0	0	0	2	0	0
METC_ECOLI	P06721	sp|P06721|METC_ECOLI	Cystathionine beta-lyase MetC OS=Escherichia coli (strain K12) OX=83333 GN=metC PE=1 SV=1	7	7	2	5	5	3	0	3	0	0
EBGR_ECOLI	P06846	sp|P06846|EBGR_ECOLI	HTH-type transcriptional regulator EbgR OS=Escherichia coli (strain K12) OX=83333 GN=ebgR PE=4 SV=2	0	0	0	0	1	1	0	0	0	0
BGA2_ECOLI	P06864	sp|P06864|BGA2_ECOLI	Evolved beta-galactosidase subunit alpha OS=Escherichia coli (strain K12) OX=83333 GN=ebgA PE=1 SV=4	0	1	0	2	1	1	0	0	0	0
ODP2_ECOLI	P06959	sp|P06959|ODP2_ECOLI	Dihydrolipoyllysine-residue acetyltransferase component of pyruvate dehydrogenase complex OS=Escherichia coli (strain K12) OX=83333 GN=aceF PE=1 SV=3	139	170	229	189	206	279	230	243	277	255
CCA_ECOLI	P06961	sp|P06961|CCA_ECOLI	Multifunctional CCA protein OS=Escherichia coli (strain K12) OX=83333 GN=cca PE=1 SV=1	1	1	0	1	0	3	0	1	2	0
DUT_ECOLI	P06968	sp|P06968|DUT_ECOLI	Deoxyuridine 5'-triphosphate nucleotidohydrolase OS=Escherichia coli (strain K12) OX=83333 GN=dut PE=1 SV=2	3	4	1	5	7	4	6	7	1	5
FHUA_ECOLI	P06971	sp|P06971|FHUA_ECOLI	Ferrichrome outer membrane transporter/phage receptor OS=Escherichia coli (strain K12) OX=83333 GN=fhuA PE=1 SV=2	36	38	32	35	29	41	13	60	55	35
HEM3_ECOLI	P06983	sp|P06983|HEM3_ECOLI	Porphobilinogen deaminase OS=Escherichia coli (strain K12) OX=83333 GN=hemC PE=1 SV=2	2	0	1	7	5	4	4	5	3	3
HIS8_ECOLI	P06986	sp|P06986|HIS8_ECOLI	Histidinol-phosphate aminotransferase OS=Escherichia coli (strain K12) OX=83333 GN=hisC PE=1 SV=2	24	15	12	11	10	4	2	4	1	1
HIS7_ECOLI	P06987	sp|P06987|HIS7_ECOLI	Histidine biosynthesis bifunctional protein HisB OS=Escherichia coli (strain K12) OX=83333 GN=hisB PE=1 SV=1	5	8	9	6	4	8	2	5	3	1
HISX_ECOLI	P06988	sp|P06988|HISX_ECOLI	Histidinol dehydrogenase OS=Escherichia coli (strain K12) OX=83333 GN=hisD PE=1 SV=5	3	10	6	10	6	2	0	1	1	0
RSMA_ECOLI	P06992	sp|P06992|RSMA_ECOLI	Ribosomal RNA small subunit methyltransferase A OS=Escherichia coli (strain K12) OX=83333 GN=rsmA PE=1 SV=1	2	0	2	0	4	3	2	4	2	2
MALT_ECOLI	P06993	sp|P06993|MALT_ECOLI	HTH-type transcriptional regulator MalT OS=Escherichia coli (strain K12) OX=83333 GN=malT PE=1 SV=2	2	2	0	2	1	1	0	0	1	0
OMPC_ECOLI	P06996	sp|P06996|OMPC_ECOLI	Outer membrane porin C OS=Escherichia coli (strain K12) OX=83333 GN=ompC PE=1 SV=1	310	303	383	281	298	353	287	502	428	344
PFKB_ECOLI	P06999	sp|P06999|PFKB_ECOLI	ATP-dependent 6-phosphofructokinase isozyme 2 OS=Escherichia coli (strain K12) OX=83333 GN=pfkB PE=1 SV=2	20	15	13	16	10	13	6	15	12	13
PNTA_ECOLI	P07001	sp|P07001|PNTA_ECOLI	NAD(P) transhydrogenase subunit alpha OS=Escherichia coli (strain K12) OX=83333 GN=pntA PE=1 SV=2	29	25	26	25	19	21	2	18	17	6
POXB_ECOLI	P07003	sp|P07003|POXB_ECOLI	Pyruvate dehydrogenase [ubiquinone] OS=Escherichia coli (strain K12) OX=83333 GN=poxB PE=1 SV=1	11	14	15	13	13	18	9	19	13	3
PROA_ECOLI	P07004	sp|P07004|PROA_ECOLI	Gamma-glutamyl phosphate reductase OS=Escherichia coli (strain K12) OX=83333 GN=proA PE=1 SV=2	26	29	31	39	24	28	8	19	19	10
RF2_ECOLI	P07012	sp|P07012|RF2_ECOLI	Peptide chain release factor RF2 OS=Escherichia coli (strain K12) OX=83333 GN=prfB PE=1 SV=3	27	28	22	30	17	31	20	34	35	36
PRIB_ECOLI	P07013	sp|P07013|PRIB_ECOLI	Primosomal replication protein N OS=Escherichia coli (strain K12) OX=83333 GN=priB PE=1 SV=3	0	0	0	2	0	0	0	0	0	0
SDHB_ECOLI	P07014	sp|P07014|SDHB_ECOLI	Succinate dehydrogenase iron-sulfur subunit OS=Escherichia coli (strain K12) OX=83333 GN=sdhB PE=1 SV=1	18	12	15	14	11	25	10	19	16	9
YFIB_ECOLI	P07021	sp|P07021|YFIB_ECOLI	Putative lipoprotein YfiB OS=Escherichia coli (strain K12) OX=83333 GN=yfiB PE=3 SV=2	1	2	1	1	0	0	0	0	0	0
USHA_ECOLI	P07024	sp|P07024|USHA_ECOLI	Protein UshA OS=Escherichia coli (strain K12) OX=83333 GN=ushA PE=1 SV=2	12	10	6	10	12	10	11	14	6	1
PPA_ECOLI	P07102	sp|P07102|PPA_ECOLI	Periplasmic AppA protein OS=Escherichia coli (strain K12) OX=83333 GN=appA PE=1 SV=2	5	1	3	0	4	0	0	0	0	0
HISP_ECOLI	P07109	sp|P07109|HISP_ECOLI	Histidine transport ATP-binding protein HisP OS=Escherichia coli (strain K12) OX=83333 GN=hisP PE=1 SV=2	4	2	2	1	1	3	0	1	3	0
PUTP_ECOLI	P07117	sp|P07117|PUTP_ECOLI	Sodium/proline symporter OS=Escherichia coli (strain K12) OX=83333 GN=putP PE=1 SV=1	2	0	0	0	0	1	0	1	0	0
SYV_ECOLI	P07118	sp|P07118|SYV_ECOLI	Valine--tRNA ligase OS=Escherichia coli (strain K12) OX=83333 GN=valS PE=1 SV=2	44	40	51	49	48	64	40	76	49	47
SYFB_ECOLI	P07395	sp|P07395|SYFB_ECOLI	Phenylalanine--tRNA ligase beta subunit OS=Escherichia coli (strain K12) OX=83333 GN=pheT PE=1 SV=2	59	49	48	52	39	45	35	61	49	37
TYRR_ECOLI	P07604	sp|P07604|TYRR_ECOLI	Transcriptional regulatory protein TyrR OS=Escherichia coli (strain K12) OX=83333 GN=tyrR PE=1 SV=2	3	1	1	0	3	1	1	6	0	1
METAS_ECOLI	P07623	sp|P07623|METAS_ECOLI	Homoserine O-succinyltransferase OS=Escherichia coli (strain K12) OX=83333 GN=metAS PE=1 SV=4	10	7	4	6	5	4	0	1	3	0
AROB_ECOLI	P07639	sp|P07639|AROB_ECOLI	3-dehydroquinate synthase OS=Escherichia coli (strain K12) OX=83333 GN=aroB PE=1 SV=1	18	17	17	19	14	17	11	14	12	9
RECC_ECOLI	P07648	sp|P07648|RECC_ECOLI	RecBCD enzyme subunit RecC OS=Escherichia coli (strain K12) OX=83333 GN=recC PE=1 SV=1	0	0	0	0	0	0	0	1	0	0
TRUA_ECOLI	P07649	sp|P07649|TRUA_ECOLI	tRNA pseudouridine synthase A OS=Escherichia coli (strain K12) OX=83333 GN=truA PE=1 SV=1	0	3	1	2	2	2	4	1	2	0
TYPH_ECOLI	P07650	sp|P07650|TYPH_ECOLI	Thymidine phosphorylase OS=Escherichia coli (strain K12) OX=83333 GN=deoA PE=1 SV=3	34	31	35	29	42	35	29	49	36	26
PSTA_ECOLI	P07654	sp|P07654|PSTA_ECOLI	Phosphate transport system permease protein PstA OS=Escherichia coli (strain K12) OX=83333 GN=pstA PE=1 SV=1	0	0	1	0	0	0	0	0	1	0
GLGB_ECOLI	P07762	sp|P07762|GLGB_ECOLI	1,4-alpha-glucan branching enzyme GlgB OS=Escherichia coli (strain K12) OX=83333 GN=glgB PE=1 SV=1	1	0	2	4	2	1	0	0	0	0
SYL_ECOLI	P07813	sp|P07813|SYL_ECOLI	Leucine--tRNA ligase OS=Escherichia coli (strain K12) OX=83333 GN=leuS PE=1 SV=2	75	56	49	61	55	76	11	70	54	35
DDLB_ECOLI	P07862	sp|P07862|DDLB_ECOLI	D-alanine--D-alanine ligase B OS=Escherichia coli (strain K12) OX=83333 GN=ddlB PE=1 SV=3	3	4	3	3	5	8	2	9	2	1
TDH_ECOLI	P07913	sp|P07913|TDH_ECOLI	L-threonine 3-dehydrogenase OS=Escherichia coli (strain K12) OX=83333 GN=tdh PE=1 SV=1	7	4	2	6	4	3	0	5	4	0
ILVB_ECOLI	P08142	sp|P08142|ILVB_ECOLI	Acetolactate synthase isozyme 1 large subunit OS=Escherichia coli (strain K12) OX=83333 GN=ilvB PE=1 SV=1	8	8	10	3	8	12	3	11	2	2
PUR5_ECOLI	P08178	sp|P08178|PUR5_ECOLI	Phosphoribosylformylglycinamidine cyclo-ligase OS=Escherichia coli (strain K12) OX=83333 GN=purM PE=1 SV=3	3	1	0	2	3	6	1	2	1	2
PUR3_ECOLI	P08179	sp|P08179|PUR3_ECOLI	Phosphoribosylglycinamide formyltransferase OS=Escherichia coli (strain K12) OX=83333 GN=purN PE=1 SV=1	3	1	2	1	1	1	4	3	1	0
FOLC_ECOLI	P08192	sp|P08192|FOLC_ECOLI	Dihydrofolate synthase/folylpolyglutamate synthase OS=Escherichia coli (strain K12) OX=83333 GN=folC PE=1 SV=2	9	3	10	14	11	11	4	12	6	3
GLPT_ECOLI	P08194	sp|P08194|GLPT_ECOLI	Glycerol-3-phosphate transporter OS=Escherichia coli (strain K12) OX=83333 GN=glpT PE=1 SV=1	4	1	6	5	3	17	1	11	2	0
IDH_ECOLI	P08200	sp|P08200|IDH_ECOLI	Isocitrate dehydrogenase [NADP] OS=Escherichia coli (strain K12) OX=83333 GN=icd PE=1 SV=1	36	35	30	31	26	45	20	42	36	53
NIRB_ECOLI	P08201	sp|P08201|NIRB_ECOLI	Nitrite reductase (NADH) large subunit OS=Escherichia coli (strain K12) OX=83333 GN=nirB PE=3 SV=4	1	0	0	1	1	0	2	2	0	0
PYRF_ECOLI	P08244	sp|P08244|PYRF_ECOLI	Orotidine 5'-phosphate decarboxylase OS=Escherichia coli (strain K12) OX=83333 GN=pyrF PE=1 SV=1	0	0	0	0	1	4	4	7	2	3
YCIH_ECOLI	P08245	sp|P08245|YCIH_ECOLI	Uncharacterized protein YciH OS=Escherichia coli (strain K12) OX=83333 GN=yciH PE=1 SV=1	1	0	0	0	0	1	0	0	0	0
SYFA_ECOLI	P08312	sp|P08312|SYFA_ECOLI	Phenylalanine--tRNA ligase alpha subunit OS=Escherichia coli (strain K12) OX=83333 GN=pheS PE=1 SV=2	15	12	15	16	17	21	9	32	21	14
CPDB_ECOLI	P08331	sp|P08331|CPDB_ECOLI	2',3'-cyclic-nucleotide 2'-phosphodiesterase/3'-nucleotidase OS=Escherichia coli (strain K12) OX=83333 GN=cpdB PE=1 SV=2	15	14	15	16	10	18	6	26	12	8
MURB_ECOLI	P08373	sp|P08373|MURB_ECOLI	UDP-N-acetylenolpyruvoylglucosamine reductase OS=Escherichia coli (strain K12) OX=83333 GN=murB PE=1 SV=1	4	2	2	2	4	0	2	9	1	0
USG_ECOLI	P08390	sp|P08390|USG_ECOLI	USG-1 protein OS=Escherichia coli (strain K12) OX=83333 GN=usg PE=1 SV=1	10	8	5	6	4	5	8	16	3	5
RECB_ECOLI	P08394	sp|P08394|RECB_ECOLI	RecBCD enzyme subunit RecB OS=Escherichia coli (strain K12) OX=83333 GN=recB PE=1 SV=1	0	0	1	0	0	0	0	0	0	0
SPPA_ECOLI	P08395	sp|P08395|SPPA_ECOLI	Protease 4 OS=Escherichia coli (strain K12) OX=83333 GN=sppA PE=1 SV=2	4	3	5	3	4	3	6	5	2	2
PHOR_ECOLI	P08400	sp|P08400|PHOR_ECOLI	Phosphate regulon sensor protein PhoR OS=Escherichia coli (strain K12) OX=83333 GN=phoR PE=1 SV=1	3	1	5	2	2	2	0	1	0	0
DACC_ECOLI	P08506	sp|P08506|DACC_ECOLI	D-alanyl-D-alanine carboxypeptidase DacC OS=Escherichia coli (strain K12) OX=83333 GN=dacC PE=1 SV=2	27	28	27	42	33	31	10	35	17	9
DSDX_ECOLI	P08555	sp|P08555|DSDX_ECOLI	D-serine transporter DsdX OS=Escherichia coli (strain K12) OX=83333 GN=dsdX PE=1 SV=2	0	0	0	0	0	1	0	0	0	0
DNAJ_ECOLI	P08622	sp|P08622|DNAJ_ECOLI	Chaperone protein DnaJ OS=Escherichia coli (strain K12) OX=83333 GN=dnaJ PE=1 SV=3	14	10	14	5	9	22	5	26	16	4
AK3_ECOLI	P08660	sp|P08660|AK3_ECOLI	Lysine-sensitive aspartokinase 3 OS=Escherichia coli (strain K12) OX=83333 GN=lysC PE=1 SV=2	5	12	12	8	7	2	1	0	0	0
PT1_ECOLI	P08839	sp|P08839|PT1_ECOLI	Phosphoenolpyruvate-protein phosphotransferase OS=Escherichia coli (strain K12) OX=83333 GN=ptsI PE=1 SV=1	58	49	57	60	50	65	87	97	85	99
T1RK_ECOLI	P08956	sp|P08956|T1RK_ECOLI	Type I restriction enzyme EcoKI R protein OS=Escherichia coli (strain K12) OX=83333 GN=hsdR PE=1 SV=3	11	5	5	4	7	16	6	21	15	7
T1MK_ECOLI	P08957	sp|P08957|T1MK_ECOLI	Type I restriction enzyme EcoKI M protein OS=Escherichia coli (strain K12) OX=83333 GN=hsdM PE=1 SV=1	7	1	3	5	7	21	4	19	10	1
MASY_ECOLI	P08997	sp|P08997|MASY_ECOLI	Malate synthase A OS=Escherichia coli (strain K12) OX=83333 GN=aceB PE=1 SV=1	59	62	57	55	49	40	27	49	40	24
PURK_ECOLI	P09029	sp|P09029|PURK_ECOLI	N5-carboxyaminoimidazole ribonucleotide synthase OS=Escherichia coli (strain K12) OX=83333 GN=purK PE=1 SV=2	0	0	0	3	0	1	0	1	1	0
EX3_ECOLI	P09030	sp|P09030|EX3_ECOLI	Exodeoxyribonuclease III OS=Escherichia coli (strain K12) OX=83333 GN=xthA PE=1 SV=4	5	5	6	0	0	9	10	7	4	0
AVTA_ECOLI	P09053	sp|P09053|AVTA_ECOLI	Valine--pyruvate aminotransferase OS=Escherichia coli (strain K12) OX=83333 GN=avtA PE=1 SV=3	3	1	2	2	3	2	1	5	2	0
XYLB_ECOLI	P09099	sp|P09099|XYLB_ECOLI	Xylulose kinase OS=Escherichia coli (strain K12) OX=83333 GN=xylB PE=1 SV=1	3	0	0	1	0	0	0	0	0	0
HEM4_ECOLI	P09126	sp|P09126|HEM4_ECOLI	Uroporphyrinogen-III synthase OS=Escherichia coli (strain K12) OX=83333 GN=hemD PE=3 SV=1	0	0	0	0	0	1	0	0	0	0
HEMX_ECOLI	P09127	sp|P09127|HEMX_ECOLI	Protein HemX OS=Escherichia coli (strain K12) OX=83333 GN=hemX PE=1 SV=1	14	13	1	10	10	9	4	9	10	0
GALE_ECOLI	P09147	sp|P09147|GALE_ECOLI	UDP-glucose 4-epimerase OS=Escherichia coli (strain K12) OX=83333 GN=galE PE=1 SV=1	11	12	11	8	12	16	8	14	11	3
GAL7_ECOLI	P09148	sp|P09148|GAL7_ECOLI	Galactose-1-phosphate uridylyltransferase OS=Escherichia coli (strain K12) OX=83333 GN=galT PE=1 SV=2	2	3	3	2	0	4	0	4	3	0
LEU1_ECOLI	P09151	sp|P09151|LEU1_ECOLI	2-isopropylmalate synthase OS=Escherichia coli (strain K12) OX=83333 GN=leuA PE=1 SV=5	22	24	25	32	29	22	5	20	5	7
NARG_ECOLI	P09152	sp|P09152|NARG_ECOLI	Respiratory nitrate reductase 1 alpha chain OS=Escherichia coli (strain K12) OX=83333 GN=narG PE=1 SV=4	57	55	45	58	44	52	20	55	30	15
RND_ECOLI	P09155	sp|P09155|RND_ECOLI	Ribonuclease D OS=Escherichia coli (strain K12) OX=83333 GN=rnd PE=1 SV=1	4	1	0	3	0	4	4	6	4	6
SPEE_ECOLI	P09158	sp|P09158|SPEE_ECOLI	Polyamine aminopropyltransferase OS=Escherichia coli (strain K12) OX=83333 GN=speE PE=1 SV=2	6	6	0	4	5	5	0	4	2	2
OMPT_ECOLI	P09169	sp|P09169|OMPT_ECOLI	Protease 7 OS=Escherichia coli (strain K12) OX=83333 GN=ompT PE=1 SV=1	42	26	24	15	26	32	11	26	31	17
PTW3C_ECOLI	P09323	sp|P09323|PTW3C_ECOLI	PTS system N-acetylglucosamine-specific EIICBA component OS=Escherichia coli (strain K12) OX=83333 GN=nagE PE=1 SV=1	18	18	21	18	18	29	10	24	19	15
GRPE_ECOLI	P09372	sp|P09372|GRPE_ECOLI	Protein GrpE OS=Escherichia coli (strain K12) OX=83333 GN=grpE PE=1 SV=1	38	27	31	32	27	36	38	50	35	49
PFLB_ECOLI	P09373	sp|P09373|PFLB_ECOLI	Formate acetyltransferase 1 OS=Escherichia coli (strain K12) OX=83333 GN=pflB PE=1 SV=2	88	69	90	68	79	97	44	97	67	66
GLPQ_ECOLI	P09394	sp|P09394|GLPQ_ECOLI	Glycerophosphodiester phosphodiesterase, periplasmic OS=Escherichia coli (strain K12) OX=83333 GN=glpQ PE=1 SV=2	33	21	25	21	12	38	9	35	31	10
MTLD_ECOLI	P09424	sp|P09424|MTLD_ECOLI	Mannitol-1-phosphate 5-dehydrogenase OS=Escherichia coli (strain K12) OX=83333 GN=mtlD PE=1 SV=3	1	0	4	6	0	4	5	7	4	0
PUTA_ECOLI	P09546	sp|P09546|PUTA_ECOLI	Bifunctional protein PutA OS=Escherichia coli (strain K12) OX=83333 GN=putA PE=1 SV=3	16	7	18	24	15	19	10	17	10	4
DEDD_ECOLI	P09549	sp|P09549|DEDD_ECOLI	Cell division protein DedD OS=Escherichia coli (strain K12) OX=83333 GN=dedD PE=3 SV=2	1	0	1	2	1	5	2	5	1	0
ARGT_ECOLI	P09551	sp|P09551|ARGT_ECOLI	Lysine/arginine/ornithine-binding periplasmic protein OS=Escherichia coli (strain K12) OX=83333 GN=argT PE=1 SV=3	5	6	3	6	2	4	0	5	2	0
GLTB_ECOLI	P09831	sp|P09831|GLTB_ECOLI	Glutamate synthase [NADPH] large chain OS=Escherichia coli (strain K12) OX=83333 GN=gltB PE=1 SV=3	161	133	142	157	143	49	16	40	18	12
GLTD_ECOLI	P09832	sp|P09832|GLTD_ECOLI	Glutamate synthase [NADPH] small chain OS=Escherichia coli (strain K12) OX=83333 GN=gltD PE=1 SV=3	50	63	47	50	45	20	3	12	4	0
UHPB_ECOLI	P09835	sp|P09835|UHPB_ECOLI	Signal transduction histidine-protein kinase/phosphatase UhpB OS=Escherichia coli (strain K12) OX=83333 GN=uhpB PE=1 SV=3	0	0	0	0	0	1	0	0	0	0
REP_ECOLI	P09980	sp|P09980|REP_ECOLI	ATP-dependent DNA helicase Rep OS=Escherichia coli (strain K12) OX=83333 GN=rep PE=1 SV=3	0	0	0	1	0	2	0	1	0	0
UVRA_ECOLI	P0A698	sp|P0A698|UVRA_ECOLI	UvrABC system protein A OS=Escherichia coli (strain K12) OX=83333 GN=uvrA PE=1 SV=1	8	11	11	15	6	9	3	7	5	2
UBIB_ECOLI	P0A6A0	sp|P0A6A0|UBIB_ECOLI	Probable protein kinase UbiB OS=Escherichia coli (strain K12) OX=83333 GN=ubiB PE=1 SV=1	1	0	0	0	0	1	0	1	0	0
ACKA_ECOLI	P0A6A3	sp|P0A6A3|ACKA_ECOLI	Acetate kinase OS=Escherichia coli (strain K12) OX=83333 GN=ackA PE=1 SV=1	44	54	55	78	60	69	117	103	71	109
LEUC_ECOLI	P0A6A6	sp|P0A6A6|LEUC_ECOLI	3-isopropylmalate dehydratase large subunit OS=Escherichia coli (strain K12) OX=83333 GN=leuC PE=1 SV=2	37	39	22	36	31	8	0	22	0	0
ACP_ECOLI	P0A6A8	sp|P0A6A8|ACP_ECOLI	Acyl carrier protein OS=Escherichia coli (strain K12) OX=83333 GN=acpP PE=1 SV=2	0	0	0	0	1	2	0	5	0	1
ALR1_ECOLI	P0A6B4	sp|P0A6B4|ALR1_ECOLI	Alanine racemase, biosynthetic OS=Escherichia coli (strain K12) OX=83333 GN=alr PE=1 SV=1	1	1	2	1	2	2	0	3	0	0
ISCS_ECOLI	P0A6B7	sp|P0A6B7|ISCS_ECOLI	Cysteine desulfurase IscS OS=Escherichia coli (strain K12) OX=83333 GN=iscS PE=1 SV=1	44	42	34	42	37	66	38	58	70	23
END4_ECOLI	P0A6C1	sp|P0A6C1|END4_ECOLI	Endonuclease 4 OS=Escherichia coli (strain K12) OX=83333 GN=nfo PE=1 SV=1	0	0	0	0	1	0	0	0	0	0
ARGA_ECOLI	P0A6C5	sp|P0A6C5|ARGA_ECOLI	Amino-acid acetyltransferase OS=Escherichia coli (strain K12) OX=83333 GN=argA PE=1 SV=1	4	6	6	9	5	2	0	0	2	0
ARGB_ECOLI	P0A6C8	sp|P0A6C8|ARGB_ECOLI	Acetylglutamate kinase OS=Escherichia coli (strain K12) OX=83333 GN=argB PE=1 SV=1	8	7	10	5	6	5	4	10	6	4
ARGR_ECOLI	P0A6D0	sp|P0A6D0|ARGR_ECOLI	Arginine repressor OS=Escherichia coli (strain K12) OX=83333 GN=argR PE=1 SV=1	0	0	0	0	0	0	0	1	0	0
AROA_ECOLI	P0A6D3	sp|P0A6D3|AROA_ECOLI	3-phosphoshikimate 1-carboxyvinyltransferase OS=Escherichia coli (strain K12) OX=83333 GN=aroA PE=1 SV=1	8	7	4	11	7	6	0	5	2	0
AROK_ECOLI	P0A6D7	sp|P0A6D7|AROK_ECOLI	Shikimate kinase 1 OS=Escherichia coli (strain K12) OX=83333 GN=aroK PE=1 SV=2	2	2	2	0	1	4	0	7	2	0
AROL_ECOLI	P0A6E1	sp|P0A6E1|AROL_ECOLI	Shikimate kinase 2 OS=Escherichia coli (strain K12) OX=83333 GN=aroL PE=1 SV=3	0	1	0	0	0	0	0	1	0	0
ASSY_ECOLI	P0A6E4	sp|P0A6E4|ASSY_ECOLI	Argininosuccinate synthase OS=Escherichia coli (strain K12) OX=83333 GN=argG PE=1 SV=2	20	23	25	22	19	17	7	15	12	0
ATPE_ECOLI	P0A6E6	sp|P0A6E6|ATPE_ECOLI	ATP synthase epsilon chain OS=Escherichia coli (strain K12) OX=83333 GN=atpC PE=1 SV=2	1	0	0	8	6	3	5	13	0	6
BIOD2_ECOLI	P0A6E9	sp|P0A6E9|BIOD2_ECOLI	ATP-dependent dethiobiotin synthetase BioD 2 OS=Escherichia coli (strain K12) OX=83333 GN=bioD2 PE=3 SV=1	0	0	0	1	0	1	0	1	0	0
CARA_ECOLI	P0A6F1	sp|P0A6F1|CARA_ECOLI	Carbamoyl-phosphate synthase small chain OS=Escherichia coli (strain K12) OX=83333 GN=carA PE=1 SV=1	7	10	6	7	9	6	4	11	5	2
GLPK_ECOLI	P0A6F3	sp|P0A6F3|GLPK_ECOLI	Glycerol kinase OS=Escherichia coli (strain K12) OX=83333 GN=glpK PE=1 SV=2	116	134	121	124	109	140	76	117	114	70
CH60_ECOLI	P0A6F5	sp|P0A6F5|CH60_ECOLI	60 kDa chaperonin OS=Escherichia coli (strain K12) OX=83333 GN=groL PE=1 SV=2	203	228	261	245	231	302	314	334	302	311
CH10_ECOLI	P0A6F9	sp|P0A6F9|CH10_ECOLI	10 kDa chaperonin OS=Escherichia coli (strain K12) OX=83333 GN=groS PE=1 SV=1	97	67	57	66	62	49	54	35	54	52
PNCC_ECOLI	P0A6G3	sp|P0A6G3|PNCC_ECOLI	Nicotinamide-nucleotide amidohydrolase PncC OS=Escherichia coli (strain K12) OX=83333 GN=pncC PE=1 SV=1	0	1	0	0	0	3	0	0	0	0
CLPP_ECOLI	P0A6G7	sp|P0A6G7|CLPP_ECOLI	ATP-dependent Clp protease proteolytic subunit OS=Escherichia coli (strain K12) OX=83333 GN=clpP PE=1 SV=1	4	4	8	9	4	9	8	21	8	15
CLPX_ECOLI	P0A6H1	sp|P0A6H1|CLPX_ECOLI	ATP-dependent Clp protease ATP-binding subunit ClpX OS=Escherichia coli (strain K12) OX=83333 GN=clpX PE=1 SV=2	25	29	25	32	20	23	20	39	20	30
HSLU_ECOLI	P0A6H5	sp|P0A6H5|HSLU_ECOLI	ATP-dependent protease ATPase subunit HslU OS=Escherichia coli (strain K12) OX=83333 GN=hslU PE=1 SV=1	27	22	24	32	26	30	15	30	35	25
KCY_ECOLI	P0A6I0	sp|P0A6I0|KCY_ECOLI	Cytidylate kinase OS=Escherichia coli (strain K12) OX=83333 GN=cmk PE=1 SV=1	4	2	4	2	2	4	0	6	4	0
COAA_ECOLI	P0A6I3	sp|P0A6I3|COAA_ECOLI	Pantothenate kinase OS=Escherichia coli (strain K12) OX=83333 GN=coaA PE=1 SV=1	0	0	0	0	0	1	0	0	0	0
COAE_ECOLI	P0A6I9	sp|P0A6I9|COAE_ECOLI	Dephospho-CoA kinase OS=Escherichia coli (strain K12) OX=83333 GN=coaE PE=1 SV=1	0	0	0	2	0	2	0	0	0	0
CYSZ_ECOLI	P0A6J3	sp|P0A6J3|CYSZ_ECOLI	Sulfate transporter CysZ OS=Escherichia coli (strain K12) OX=83333 GN=cysZ PE=1 SV=1	0	0	1	0	0	0	0	0	0	0
DADA_ECOLI	P0A6J5	sp|P0A6J5|DADA_ECOLI	D-amino acid dehydrogenase OS=Escherichia coli (strain K12) OX=83333 GN=dadA PE=1 SV=1	7	3	5	8	4	12	8	10	14	7
DDLA_ECOLI	P0A6J8	sp|P0A6J8|DDLA_ECOLI	D-alanine--D-alanine ligase A OS=Escherichia coli (strain K12) OX=83333 GN=ddlA PE=3 SV=1	11	6	5	13	11	8	6	11	12	4
DAPF_ECOLI	P0A6K1	sp|P0A6K1|DAPF_ECOLI	Diaminopimelate epimerase OS=Escherichia coli (strain K12) OX=83333 GN=dapF PE=1 SV=1	3	1	7	3	0	3	2	3	4	0
DEF_ECOLI	P0A6K3	sp|P0A6K3|DEF_ECOLI	Peptide deformylase OS=Escherichia coli (strain K12) OX=83333 GN=def PE=1 SV=2	5	6	2	5	3	4	4	12	3	4
DEOB_ECOLI	P0A6K6	sp|P0A6K6|DEOB_ECOLI	Phosphopentomutase OS=Escherichia coli (strain K12) OX=83333 GN=deoB PE=1 SV=1	15	17	31	25	25	37	14	31	25	10
DEOC_ECOLI	P0A6L0	sp|P0A6L0|DEOC_ECOLI	Deoxyribose-phosphate aldolase OS=Escherichia coli (strain K12) OX=83333 GN=deoC PE=1 SV=1	23	13	15	14	11	18	15	26	27	17
DAPA_ECOLI	P0A6L2	sp|P0A6L2|DAPA_ECOLI	4-hydroxy-tetrahydrodipicolinate synthase OS=Escherichia coli (strain K12) OX=83333 GN=dapA PE=1 SV=1	14	7	16	17	16	15	17	19	13	10
NANA_ECOLI	P0A6L4	sp|P0A6L4|NANA_ECOLI	N-acetylneuraminate lyase OS=Escherichia coli (strain K12) OX=83333 GN=nanA PE=1 SV=2	25	18	36	24	17	22	19	35	40	30
UXAB_ECOLI	P0A6L7	sp|P0A6L7|UXAB_ECOLI	Altronate oxidoreductase OS=Escherichia coli (strain K12) OX=83333 GN=uxaB PE=1 SV=1	0	0	0	1	0	0	0	0	0	0
HSCB_ECOLI	P0A6L9	sp|P0A6L9|HSCB_ECOLI	Co-chaperone protein HscB OS=Escherichia coli (strain K12) OX=83333 GN=hscB PE=1 SV=1	0	0	0	0	0	2	0	1	0	0
DTD_ECOLI	P0A6M4	sp|P0A6M4|DTD_ECOLI	D-aminoacyl-tRNA deacylase OS=Escherichia coli (strain K12) OX=83333 GN=dtd PE=1 SV=1	0	0	0	0	0	1	0	1	0	0
EFG_ECOLI	P0A6M8	sp|P0A6M8|EFG_ECOLI	Elongation factor G OS=Escherichia coli (strain K12) OX=83333 GN=fusA PE=1 SV=2	274	243	279	345	310	360	423	425	333	401
EFP_ECOLI	P0A6N4	sp|P0A6N4|EFP_ECOLI	Elongation factor P OS=Escherichia coli (strain K12) OX=83333 GN=efp PE=1 SV=2	18	18	10	16	12	13	5	17	14	4
EFPL_ECOLI	P0A6N8	sp|P0A6N8|EFPL_ECOLI	Elongation factor P-like protein OS=Escherichia coli (strain K12) OX=83333 GN=yeiP PE=1 SV=1	2	1	8	1	3	11	10	4	5	0
EFTS_ECOLI	P0A6P1	sp|P0A6P1|EFTS_ECOLI	Elongation factor Ts OS=Escherichia coli (strain K12) OX=83333 GN=tsf PE=1 SV=2	50	51	45	50	51	80	70	69	62	67
DER_ECOLI	P0A6P5	sp|P0A6P5|DER_ECOLI	GTPase Der OS=Escherichia coli (strain K12) OX=83333 GN=der PE=1 SV=1	15	10	15	13	16	20	5	19	16	0
ENGB_ECOLI	P0A6P7	sp|P0A6P7|ENGB_ECOLI	Probable GTP-binding protein EngB OS=Escherichia coli (strain K12) OX=83333 GN=engB PE=1 SV=1	4	1	3	1	4	7	1	13	2	3
ENO_ECOLI	P0A6P9	sp|P0A6P9|ENO_ECOLI	Enolase OS=Escherichia coli (strain K12) OX=83333 GN=eno PE=1 SV=2	187	175	186	195	194	264	200	300	226	242
FABA_ECOLI	P0A6Q3	sp|P0A6Q3|FABA_ECOLI	3-hydroxydecanoyl-[acyl-carrier-protein] dehydratase OS=Escherichia coli (strain K12) OX=83333 GN=fabA PE=1 SV=2	42	40	32	44	41	36	14	25	34	9
FABZ_ECOLI	P0A6Q6	sp|P0A6Q6|FABZ_ECOLI	3-hydroxyacyl-[acyl-carrier-protein] dehydratase FabZ OS=Escherichia coli (strain K12) OX=83333 GN=fabZ PE=1 SV=1	15	12	21	12	14	17	12	21	16	11
FABH_ECOLI	P0A6R0	sp|P0A6R0|FABH_ECOLI	3-oxoacyl-[acyl-carrier-protein] synthase 3 OS=Escherichia coli (strain K12) OX=83333 GN=fabH PE=1 SV=1	7	8	17	9	13	13	4	23	8	10
FIS_ECOLI	P0A6R3	sp|P0A6R3|FIS_ECOLI	DNA-binding protein Fis OS=Escherichia coli (strain K12) OX=83333 GN=fis PE=1 SV=1	5	0	2	4	2	6	5	10	7	0
FLGH_ECOLI	P0A6S0	sp|P0A6S0|FLGH_ECOLI	Flagellar L-ring protein OS=Escherichia coli (strain K12) OX=83333 GN=flgH PE=3 SV=1	2	1	2	1	2	1	0	2	0	0
GPDA_ECOLI	P0A6S7	sp|P0A6S7|GPDA_ECOLI	Glycerol-3-phosphate dehydrogenase [NAD(P)+] OS=Escherichia coli (strain K12) OX=83333 GN=gpsA PE=3 SV=1	5	8	4	4	7	7	8	9	9	1
G6PI_ECOLI	P0A6T1	sp|P0A6T1|G6PI_ECOLI	Glucose-6-phosphate isomerase OS=Escherichia coli (strain K12) OX=83333 GN=pgi PE=1 SV=1	57	54	51	55	53	70	34	62	57	35
GAL1_ECOLI	P0A6T3	sp|P0A6T3|GAL1_ECOLI	Galactokinase OS=Escherichia coli (strain K12) OX=83333 GN=galK PE=1 SV=2	8	8	14	8	6	13	0	12	9	7
GCH1_ECOLI	P0A6T5	sp|P0A6T5|GCH1_ECOLI	GTP cyclohydrolase 1 OS=Escherichia coli (strain K12) OX=83333 GN=folE PE=1 SV=2	10	11	9	7	6	6	2	5	2	3
GCSH_ECOLI	P0A6T9	sp|P0A6T9|GCSH_ECOLI	Glycine cleavage system H protein OS=Escherichia coli (strain K12) OX=83333 GN=gcvH PE=1 SV=2	1	2	2	0	0	2	1	0	1	1
MNMG_ECOLI	P0A6U3	sp|P0A6U3|MNMG_ECOLI	tRNA uridine 5-carboxymethylaminomethyl modification enzyme MnmG OS=Escherichia coli (strain K12) OX=83333 GN=mnmG PE=1 SV=1	2	2	3	4	0	5	2	8	3	5
RSMG_ECOLI	P0A6U5	sp|P0A6U5|RSMG_ECOLI	Ribosomal RNA small subunit methyltransferase G OS=Escherichia coli (strain K12) OX=83333 GN=rsmG PE=1 SV=1	4	4	0	7	3	2	4	5	4	3
GLGA_ECOLI	P0A6U8	sp|P0A6U8|GLGA_ECOLI	Glycogen synthase OS=Escherichia coli (strain K12) OX=83333 GN=glgA PE=1 SV=1	18	11	15	11	13	9	9	8	6	5
GLGC_ECOLI	P0A6V1	sp|P0A6V1|GLGC_ECOLI	Glucose-1-phosphate adenylyltransferase OS=Escherichia coli (strain K12) OX=83333 GN=glgC PE=1 SV=2	17	11	9	11	10	8	0	9	5	2
GLK_ECOLI	P0A6V8	sp|P0A6V8|GLK_ECOLI	Glucokinase OS=Escherichia coli (strain K12) OX=83333 GN=glk PE=1 SV=1	3	7	6	4	2	6	2	4	7	3
GLSA2_ECOLI	P0A6W0	sp|P0A6W0|GLSA2_ECOLI	Glutaminase 2 OS=Escherichia coli (strain K12) OX=83333 GN=glsA2 PE=1 SV=1	0	0	0	0	0	1	0	0	0	0
MRAY_ECOLI	P0A6W3	sp|P0A6W3|MRAY_ECOLI	Phospho-N-acetylmuramoyl-pentapeptide-transferase OS=Escherichia coli (strain K12) OX=83333 GN=mraY PE=1 SV=1	0	1	0	0	0	0	0	1	0	0
GREA_ECOLI	P0A6W5	sp|P0A6W5|GREA_ECOLI	Transcription elongation factor GreA OS=Escherichia coli (strain K12) OX=83333 GN=greA PE=1 SV=1	14	10	23	9	9	19	24	29	25	17
GSH1_ECOLI	P0A6W9	sp|P0A6W9|GSH1_ECOLI	Glutamate--cysteine ligase OS=Escherichia coli (strain K12) OX=83333 GN=gshA PE=1 SV=1	4	10	6	3	6	6	1	8	5	3
HFQ_ECOLI	P0A6X3	sp|P0A6X3|HFQ_ECOLI	RNA-binding protein Hfq OS=Escherichia coli (strain K12) OX=83333 GN=hfq PE=1 SV=2	5	11	15	16	15	29	10	12	23	13
IHFA_ECOLI	P0A6X7	sp|P0A6X7|IHFA_ECOLI	Integration host factor subunit alpha OS=Escherichia coli (strain K12) OX=83333 GN=ihfA PE=1 SV=1	1	3	3	2	2	2	0	2	2	0
IHFB_ECOLI	P0A6Y1	sp|P0A6Y1|IHFB_ECOLI	Integration host factor subunit beta OS=Escherichia coli (strain K12) OX=83333 GN=ihfB PE=1 SV=1	2	10	7	4	0	1	0	11	3	0
HSLO_ECOLI	P0A6Y5	sp|P0A6Y5|HSLO_ECOLI	33 kDa chaperonin OS=Escherichia coli (strain K12) OX=83333 GN=hslO PE=1 SV=1	5	2	10	3	3	4	6	15	7	4
DNAK_ECOLI	P0A6Y8	sp|P0A6Y8|DNAK_ECOLI	Chaperone protein DnaK OS=Escherichia coli (strain K12) OX=83333 GN=dnaK PE=1 SV=2	296	277	289	273	271	364	393	449	332	329
HSCA_ECOLI	P0A6Z1	sp|P0A6Z1|HSCA_ECOLI	Chaperone protein HscA OS=Escherichia coli (strain K12) OX=83333 GN=hscA PE=1 SV=1	6	14	13	21	13	21	21	23	17	4
HTPG_ECOLI	P0A6Z3	sp|P0A6Z3|HTPG_ECOLI	Chaperone protein HtpG OS=Escherichia coli (strain K12) OX=83333 GN=htpG PE=1 SV=1	76	65	81	71	74	94	33	86	69	64
NIKR_ECOLI	P0A6Z6	sp|P0A6Z6|NIKR_ECOLI	Nickel-responsive regulator OS=Escherichia coli (strain K12) OX=83333 GN=nikR PE=1 SV=1	0	0	0	0	0	1	0	1	0	0
IF2_ECOLI	P0A705	sp|P0A705|IF2_ECOLI	Translation initiation factor IF-2 OS=Escherichia coli (strain K12) OX=83333 GN=infB PE=1 SV=1	65	66	86	95	67	107	103	130	87	83
IF3_ECOLI	P0A707	sp|P0A707|IF3_ECOLI	Translation initiation factor IF-3 OS=Escherichia coli (strain K12) OX=83333 GN=infC PE=1 SV=1	11	11	19	10	7	24	14	28	19	23
KDSA_ECOLI	P0A715	sp|P0A715|KDSA_ECOLI	2-dehydro-3-deoxyphosphooctonate aldolase OS=Escherichia coli (strain K12) OX=83333 GN=kdsA PE=1 SV=1	38	33	28	28	19	22	20	19	15	9
KPRS_ECOLI	P0A717	sp|P0A717|KPRS_ECOLI	Ribose-phosphate pyrophosphokinase OS=Escherichia coli (strain K12) OX=83333 GN=prs PE=1 SV=2	42	38	35	42	38	48	27	38	45	44
LPXA_ECOLI	P0A722	sp|P0A722|LPXA_ECOLI	Acyl-[acyl-carrier-protein]--UDP-N-acetylglucosamine O-acyltransferase OS=Escherichia coli (strain K12) OX=83333 GN=lpxA PE=1 SV=1	5	2	4	6	7	8	7	12	7	13
LPXC_ECOLI	P0A725	sp|P0A725|LPXC_ECOLI	UDP-3-O-acyl-N-acetylglucosamine deacetylase OS=Escherichia coli (strain K12) OX=83333 GN=lpxC PE=1 SV=1	3	3	2	4	2	4	0	0	3	0
NTPPB_ECOLI	P0A729	sp|P0A729|NTPPB_ECOLI	7-methyl-GTP pyrophosphatase OS=Escherichia coli (strain K12) OX=83333 GN=yceF PE=1 SV=1	5	3	4	5	4	3	2	4	0	0
MGSA_ECOLI	P0A731	sp|P0A731|MGSA_ECOLI	Methylglyoxal synthase OS=Escherichia coli (strain K12) OX=83333 GN=mgsA PE=1 SV=1	0	0	0	2	0	2	10	13	1	3
MINE_ECOLI	P0A734	sp|P0A734|MINE_ECOLI	Cell division topological specificity factor OS=Escherichia coli (strain K12) OX=83333 GN=minE PE=1 SV=1	2	2	0	0	0	0	3	5	0	1
MOAC_ECOLI	P0A738	sp|P0A738|MOAC_ECOLI	Cyclic pyranopterin monophosphate synthase OS=Escherichia coli (strain K12) OX=83333 GN=moaC PE=1 SV=2	1	1	1	0	0	1	0	2	0	0
MSRA_ECOLI	P0A744	sp|P0A744|MSRA_ECOLI	Peptide methionine sulfoxide reductase MsrA OS=Escherichia coli (strain K12) OX=83333 GN=msrA PE=1 SV=2	3	8	2	6	6	3	0	3	2	2
MSRB_ECOLI	P0A746	sp|P0A746|MSRB_ECOLI	Peptide methionine sulfoxide reductase MsrB OS=Escherichia coli (strain K12) OX=83333 GN=msrB PE=1 SV=1	9	6	6	12	10	13	7	9	7	8
MURA_ECOLI	P0A749	sp|P0A749|MURA_ECOLI	UDP-N-acetylglucosamine 1-carboxyvinyltransferase OS=Escherichia coli (strain K12) OX=83333 GN=murA PE=1 SV=1	8	12	12	9	6	15	7	13	8	6
NAGB_ECOLI	P0A759	sp|P0A759|NAGB_ECOLI	Glucosamine-6-phosphate deaminase OS=Escherichia coli (strain K12) OX=83333 GN=nagB PE=1 SV=1	9	5	15	6	6	10	0	7	11	0
NANE_ECOLI	P0A761	sp|P0A761|NANE_ECOLI	Putative N-acetylmannosamine-6-phosphate 2-epimerase OS=Escherichia coli (strain K12) OX=83333 GN=nanE PE=1 SV=1	8	10	6	5	5	9	6	10	8	3
NDK_ECOLI	P0A763	sp|P0A763|NDK_ECOLI	Nucleoside diphosphate kinase OS=Escherichia coli (strain K12) OX=83333 GN=ndk PE=1 SV=2	15	14	11	13	11	20	8	16	21	7
RPPH_ECOLI	P0A776	sp|P0A776|RPPH_ECOLI	RNA pyrophosphohydrolase OS=Escherichia coli (strain K12) OX=83333 GN=rppH PE=1 SV=1	0	0	0	0	0	0	0	1	0	0
NUSB_ECOLI	P0A780	sp|P0A780|NUSB_ECOLI	Transcription antitermination protein NusB OS=Escherichia coli (strain K12) OX=83333 GN=nusB PE=1 SV=1	0	0	0	1	0	0	0	0	0	0
ORN_ECOLI	P0A784	sp|P0A784|ORN_ECOLI	Oligoribonuclease OS=Escherichia coli (strain K12) OX=83333 GN=orn PE=1 SV=2	0	0	0	0	0	0	0	1	0	0
PYRB_ECOLI	P0A786	sp|P0A786|PYRB_ECOLI	Aspartate carbamoyltransferase catalytic subunit OS=Escherichia coli (strain K12) OX=83333 GN=pyrB PE=1 SV=2	3	0	1	2	2	9	1	11	3	1
PAND_ECOLI	P0A790	sp|P0A790|PAND_ECOLI	Aspartate 1-decarboxylase OS=Escherichia coli (strain K12) OX=83333 GN=panD PE=1 SV=1	1	3	2	3	2	2	0	1	1	0
PDXJ_ECOLI	P0A794	sp|P0A794|PDXJ_ECOLI	Pyridoxine 5'-phosphate synthase OS=Escherichia coli (strain K12) OX=83333 GN=pdxJ PE=1 SV=2	1	4	3	3	4	3	3	2	3	2
PFKA_ECOLI	P0A796	sp|P0A796|PFKA_ECOLI	ATP-dependent 6-phosphofructokinase isozyme 1 OS=Escherichia coli (strain K12) OX=83333 GN=pfkA PE=1 SV=1	20	24	17	17	19	27	11	22	23	4
PGK_ECOLI	P0A799	sp|P0A799|PGK_ECOLI	Phosphoglycerate kinase OS=Escherichia coli (strain K12) OX=83333 GN=pgk PE=1 SV=2	68	90	68	70	66	86	74	107	91	70
GPMB_ECOLI	P0A7A2	sp|P0A7A2|GPMB_ECOLI	Probable phosphoglycerate mutase GpmB OS=Escherichia coli (strain K12) OX=83333 GN=gpmB PE=3 SV=1	2	2	6	0	4	1	0	1	2	0
PIMT_ECOLI	P0A7A5	sp|P0A7A5|PIMT_ECOLI	Protein-L-isoaspartate O-methyltransferase OS=Escherichia coli (strain K12) OX=83333 GN=pcm PE=1 SV=2	2	0	1	1	0	2	2	0	1	1
PLSB_ECOLI	P0A7A7	sp|P0A7A7|PLSB_ECOLI	Glycerol-3-phosphate acyltransferase OS=Escherichia coli (strain K12) OX=83333 GN=plsB PE=1 SV=2	5	3	5	5	5	4	0	16	6	4
IPYR_ECOLI	P0A7A9	sp|P0A7A9|IPYR_ECOLI	Inorganic pyrophosphatase OS=Escherichia coli (strain K12) OX=83333 GN=ppa PE=1 SV=2	8	10	4	8	5	8	2	2	10	18
PPK1_ECOLI	P0A7B1	sp|P0A7B1|PPK1_ECOLI	Polyphosphate kinase OS=Escherichia coli (strain K12) OX=83333 GN=ppk PE=1 SV=2	0	2	2	2	2	0	0	0	0	0
PROB_ECOLI	P0A7B5	sp|P0A7B5|PROB_ECOLI	Glutamate 5-kinase OS=Escherichia coli (strain K12) OX=83333 GN=proB PE=1 SV=1	10	10	10	10	14	12	6	11	7	4
HSLV_ECOLI	P0A7B8	sp|P0A7B8|HSLV_ECOLI	ATP-dependent protease subunit HslV OS=Escherichia coli (strain K12) OX=83333 GN=hslV PE=1 SV=2	2	3	2	1	4	4	5	6	2	0
LEXA_ECOLI	P0A7C2	sp|P0A7C2|LEXA_ECOLI	LexA repressor OS=Escherichia coli (strain K12) OX=83333 GN=lexA PE=1 SV=1	1	2	2	2	4	1	0	1	1	0
PEPE_ECOLI	P0A7C6	sp|P0A7C6|PEPE_ECOLI	Peptidase E OS=Escherichia coli (strain K12) OX=83333 GN=pepE PE=1 SV=1	0	0	1	0	0	1	0	2	0	1
PTH_ECOLI	P0A7D1	sp|P0A7D1|PTH_ECOLI	Peptidyl-tRNA hydrolase OS=Escherichia coli (strain K12) OX=83333 GN=pth PE=1 SV=1	2	1	1	1	2	3	2	4	1	0
PURA_ECOLI	P0A7D4	sp|P0A7D4|PURA_ECOLI	Adenylosuccinate synthetase OS=Escherichia coli (strain K12) OX=83333 GN=purA PE=1 SV=2	77	63	57	72	69	80	52	75	73	56
PUR7_ECOLI	P0A7D7	sp|P0A7D7|PUR7_ECOLI	Phosphoribosylaminoimidazole-succinocarboxamide synthase OS=Escherichia coli (strain K12) OX=83333 GN=purC PE=1 SV=1	4	4	2	5	2	4	0	9	1	0
PYRD_ECOLI	P0A7E1	sp|P0A7E1|PYRD_ECOLI	Dihydroorotate dehydrogenase (quinone) OS=Escherichia coli (strain K12) OX=83333 GN=pyrD PE=1 SV=1	2	3	2	3	1	3	3	5	3	1
PYRG_ECOLI	P0A7E5	sp|P0A7E5|PYRG_ECOLI	CTP synthase OS=Escherichia coli (strain K12) OX=83333 GN=pyrG PE=1 SV=2	21	23	37	31	30	48	21	33	35	14
PYRH_ECOLI	P0A7E9	sp|P0A7E9|PYRH_ECOLI	Uridylate kinase OS=Escherichia coli (strain K12) OX=83333 GN=pyrH PE=1 SV=2	8	1	1	3	5	2	1	8	3	8
PYRI_ECOLI	P0A7F3	sp|P0A7F3|PYRI_ECOLI	Aspartate carbamoyltransferase regulatory chain OS=Escherichia coli (strain K12) OX=83333 GN=pyrI PE=1 SV=2	5	3	3	2	1	9	9	10	6	5
SPED_ECOLI	P0A7F6	sp|P0A7F6|SPED_ECOLI	S-adenosylmethionine decarboxylase proenzyme OS=Escherichia coli (strain K12) OX=83333 GN=speD PE=1 SV=1	1	0	0	1	1	2	0	0	0	0
QUEA_ECOLI	P0A7F9	sp|P0A7F9|QUEA_ECOLI	S-adenosylmethionine:tRNA ribosyltransferase-isomerase OS=Escherichia coli (strain K12) OX=83333 GN=queA PE=1 SV=1	0	0	1	0	0	2	0	0	1	0
RECA_ECOLI	P0A7G6	sp|P0A7G6|RECA_ECOLI	Protein RecA OS=Escherichia coli (strain K12) OX=83333 GN=recA PE=1 SV=2	20	12	22	10	13	23	6	34	16	12
RECF_ECOLI	P0A7H0	sp|P0A7H0|RECF_ECOLI	DNA replication and repair protein RecF OS=Escherichia coli (strain K12) OX=83333 GN=recF PE=1 SV=2	0	0	0	0	0	1	0	0	0	0
RECR_ECOLI	P0A7H6	sp|P0A7H6|RECR_ECOLI	Recombination protein RecR OS=Escherichia coli (strain K12) OX=83333 GN=recR PE=1 SV=1	2	2	2	3	1	4	0	1	1	0
RF1_ECOLI	P0A7I0	sp|P0A7I0|RF1_ECOLI	Peptide chain release factor RF1 OS=Escherichia coli (strain K12) OX=83333 GN=prfA PE=1 SV=1	7	3	6	9	4	3	7	5	2	2
RF3_ECOLI	P0A7I4	sp|P0A7I4|RF3_ECOLI	Peptide chain release factor RF3 OS=Escherichia coli (strain K12) OX=83333 GN=prfC PE=1 SV=2	8	3	5	8	6	13	1	12	8	0
RIBA_ECOLI	P0A7I7	sp|P0A7I7|RIBA_ECOLI	GTP cyclohydrolase-2 OS=Escherichia coli (strain K12) OX=83333 GN=ribA PE=1 SV=1	2	1	5	4	4	3	0	1	8	4
RIBB_ECOLI	P0A7J0	sp|P0A7J0|RIBB_ECOLI	3,4-dihydroxy-2-butanone 4-phosphate synthase OS=Escherichia coli (strain K12) OX=83333 GN=ribB PE=1 SV=1	5	3	2	3	2	4	1	1	3	0
RL10_ECOLI	P0A7J3	sp|P0A7J3|RL10_ECOLI	50S ribosomal protein L10 OS=Escherichia coli (strain K12) OX=83333 GN=rplJ PE=1 SV=2	6	3	5	4	6	6	3	10	10	5
RL11_ECOLI	P0A7J7	sp|P0A7J7|RL11_ECOLI	50S ribosomal protein L11 OS=Escherichia coli (strain K12) OX=83333 GN=rplK PE=1 SV=2	52	55	48	54	58	52	60	63	65	73
RL7_ECOLI	P0A7K2	sp|P0A7K2|RL7_ECOLI	50S ribosomal protein L7/L12 OS=Escherichia coli (strain K12) OX=83333 GN=rplL PE=1 SV=2	0	1	2	4	2	2	24	5	4	16
RL19_ECOLI	P0A7K6	sp|P0A7K6|RL19_ECOLI	50S ribosomal protein L19 OS=Escherichia coli (strain K12) OX=83333 GN=rplS PE=1 SV=2	18	16	8	14	12	19	17	24	20	15
RL1_ECOLI	P0A7L0	sp|P0A7L0|RL1_ECOLI	50S ribosomal protein L1 OS=Escherichia coli (strain K12) OX=83333 GN=rplA PE=1 SV=2	76	72	117	90	102	128	216	209	175	255
RL20_ECOLI	P0A7L3	sp|P0A7L3|RL20_ECOLI	50S ribosomal protein L20 OS=Escherichia coli (strain K12) OX=83333 GN=rplT PE=1 SV=2	0	1	0	0	0	0	0	4	1	0
RL27_ECOLI	P0A7L8	sp|P0A7L8|RL27_ECOLI	50S ribosomal protein L27 OS=Escherichia coli (strain K12) OX=83333 GN=rpmA PE=1 SV=2	21	22	20	27	20	24	29	41	33	29
RL28_ECOLI	P0A7M2	sp|P0A7M2|RL28_ECOLI	50S ribosomal protein L28 OS=Escherichia coli (strain K12) OX=83333 GN=rpmB PE=1 SV=2	7	7	2	7	4	5	4	5	3	2
RL29_ECOLI	P0A7M6	sp|P0A7M6|RL29_ECOLI	50S ribosomal protein L29 OS=Escherichia coli (strain K12) OX=83333 GN=rpmC PE=1 SV=1	2	0	1	0	0	3	0	3	2	0
RL31_ECOLI	P0A7M9	sp|P0A7M9|RL31_ECOLI	50S ribosomal protein L31 OS=Escherichia coli (strain K12) OX=83333 GN=rpmE PE=1 SV=1	25	28	17	21	17	17	16	23	22	19
RL32_ECOLI	P0A7N4	sp|P0A7N4|RL32_ECOLI	50S ribosomal protein L32 OS=Escherichia coli (strain K12) OX=83333 GN=rpmF PE=1 SV=2	1	0	0	4	2	15	20	40	4	47
RL33_ECOLI	P0A7N9	sp|P0A7N9|RL33_ECOLI	50S ribosomal protein L33 OS=Escherichia coli (strain K12) OX=83333 GN=rpmG PE=1 SV=2	19	27	14	20	15	7	4	13	18	12
RL34_ECOLI	P0A7P5	sp|P0A7P5|RL34_ECOLI	50S ribosomal protein L34 OS=Escherichia coli (strain K12) OX=83333 GN=rpmH PE=1 SV=1	0	0	2	0	1	2	0	1	0	0
RL35_ECOLI	P0A7Q1	sp|P0A7Q1|RL35_ECOLI	50S ribosomal protein L35 OS=Escherichia coli (strain K12) OX=83333 GN=rpmI PE=1 SV=2	1	1	1	1	1	1	1	0	1	1
RL36_ECOLI	P0A7Q6	sp|P0A7Q6|RL36_ECOLI	50S ribosomal protein L36 OS=Escherichia coli (strain K12) OX=83333 GN=rpmJ PE=1 SV=1	0	0	0	1	0	0	0	0	0	0
RL9_ECOLI	P0A7R1	sp|P0A7R1|RL9_ECOLI	50S ribosomal protein L9 OS=Escherichia coli (strain K12) OX=83333 GN=rplI PE=1 SV=1	96	109	72	112	107	95	52	115	101	81
RS10_ECOLI	P0A7R5	sp|P0A7R5|RS10_ECOLI	30S ribosomal protein S10 OS=Escherichia coli (strain K12) OX=83333 GN=rpsJ PE=1 SV=1	12	13	18	10	9	16	27	14	25	31
RS11_ECOLI	P0A7R9	sp|P0A7R9|RS11_ECOLI	30S ribosomal protein S11 OS=Escherichia coli (strain K12) OX=83333 GN=rpsK PE=1 SV=2	62	46	27	58	49	34	36	52	53	24
RS12_ECOLI	P0A7S3	sp|P0A7S3|RS12_ECOLI	30S ribosomal protein S12 OS=Escherichia coli (strain K12) OX=83333 GN=rpsL PE=1 SV=2	21	19	12	19	16	15	3	10	20	2
RS13_ECOLI	P0A7S9	sp|P0A7S9|RS13_ECOLI	30S ribosomal protein S13 OS=Escherichia coli (strain K12) OX=83333 GN=rpsM PE=1 SV=2	21	21	16	19	15	17	14	23	21	32
RS16_ECOLI	P0A7T3	sp|P0A7T3|RS16_ECOLI	30S ribosomal protein S16 OS=Escherichia coli (strain K12) OX=83333 GN=rpsP PE=1 SV=1	18	8	7	18	12	17	12	23	20	28
RS18_ECOLI	P0A7T7	sp|P0A7T7|RS18_ECOLI	30S ribosomal protein S18 OS=Escherichia coli (strain K12) OX=83333 GN=rpsR PE=1 SV=2	0	1	0	0	0	4	0	5	6	6
RS19_ECOLI	P0A7U3	sp|P0A7U3|RS19_ECOLI	30S ribosomal protein S19 OS=Escherichia coli (strain K12) OX=83333 GN=rpsS PE=1 SV=2	2	12	5	5	7	17	20	48	9	27
RS20_ECOLI	P0A7U7	sp|P0A7U7|RS20_ECOLI	30S ribosomal protein S20 OS=Escherichia coli (strain K12) OX=83333 GN=rpsT PE=1 SV=2	10	9	5	6	4	3	0	9	4	0
RS2_ECOLI	P0A7V0	sp|P0A7V0|RS2_ECOLI	30S ribosomal protein S2 OS=Escherichia coli (strain K12) OX=83333 GN=rpsB PE=1 SV=2	53	28	36	39	36	56	46	46	73	40
RS3_ECOLI	P0A7V3	sp|P0A7V3|RS3_ECOLI	30S ribosomal protein S3 OS=Escherichia coli (strain K12) OX=83333 GN=rpsC PE=1 SV=2	85	105	115	100	125	133	96	150	174	100
RS4_ECOLI	P0A7V8	sp|P0A7V8|RS4_ECOLI	30S ribosomal protein S4 OS=Escherichia coli (strain K12) OX=83333 GN=rpsD PE=1 SV=2	25	20	29	27	27	25	47	60	47	45
RS5_ECOLI	P0A7W1	sp|P0A7W1|RS5_ECOLI	30S ribosomal protein S5 OS=Escherichia coli (strain K12) OX=83333 GN=rpsE PE=1 SV=2	181	155	173	180	142	194	91	188	203	109
RS8_ECOLI	P0A7W7	sp|P0A7W7|RS8_ECOLI	30S ribosomal protein S8 OS=Escherichia coli (strain K12) OX=83333 GN=rpsH PE=1 SV=2	30	19	37	33	30	50	36	51	50	44
RS9_ECOLI	P0A7X3	sp|P0A7X3|RS9_ECOLI	30S ribosomal protein S9 OS=Escherichia coli (strain K12) OX=83333 GN=rpsI PE=1 SV=2	19	32	32	35	26	25	6	27	32	20
RIMM_ECOLI	P0A7X6	sp|P0A7X6|RIMM_ECOLI	Ribosome maturation factor RimM OS=Escherichia coli (strain K12) OX=83333 GN=rimM PE=1 SV=1	0	3	1	4	1	5	1	13	13	4
RNC_ECOLI	P0A7Y0	sp|P0A7Y0|RNC_ECOLI	Ribonuclease 3 OS=Escherichia coli (strain K12) OX=83333 GN=rnc PE=1 SV=1	3	7	3	1	1	2	0	8	3	0
RNH_ECOLI	P0A7Y4	sp|P0A7Y4|RNH_ECOLI	Ribonuclease HI OS=Escherichia coli (strain K12) OX=83333 GN=rnhA PE=1 SV=1	0	1	2	0	2	1	1	0	0	0
RNPA_ECOLI	P0A7Y8	sp|P0A7Y8|RNPA_ECOLI	Ribonuclease P protein component OS=Escherichia coli (strain K12) OX=83333 GN=rnpA PE=1 SV=1	0	0	0	0	0	0	0	1	0	0
RPIA_ECOLI	P0A7Z0	sp|P0A7Z0|RPIA_ECOLI	Ribose-5-phosphate isomerase A OS=Escherichia coli (strain K12) OX=83333 GN=rpiA PE=1 SV=1	15	11	23	13	12	17	7	11	7	18
RPOA_ECOLI	P0A7Z4	sp|P0A7Z4|RPOA_ECOLI	DNA-directed RNA polymerase subunit alpha OS=Escherichia coli (strain K12) OX=83333 GN=rpoA PE=1 SV=1	28	18	63	27	28	58	64	75	45	93
RPOZ_ECOLI	P0A800	sp|P0A800|RPOZ_ECOLI	DNA-directed RNA polymerase subunit omega OS=Escherichia coli (strain K12) OX=83333 GN=rpoZ PE=1 SV=1	2	4	2	0	1	2	1	0	2	0
RRF_ECOLI	P0A805	sp|P0A805|RRF_ECOLI	Ribosome-recycling factor OS=Escherichia coli (strain K12) OX=83333 GN=frr PE=1 SV=1	4	12	8	7	5	9	10	15	23	6
RUVA_ECOLI	P0A809	sp|P0A809|RUVA_ECOLI	Holliday junction ATP-dependent DNA helicase RuvA OS=Escherichia coli (strain K12) OX=83333 GN=ruvA PE=1 SV=1	0	1	1	1	1	0	0	1	0	0
RUVB_ECOLI	P0A812	sp|P0A812|RUVB_ECOLI	Holliday junction ATP-dependent DNA helicase RuvB OS=Escherichia coli (strain K12) OX=83333 GN=ruvB PE=1 SV=1	1	1	1	1	0	0	0	1	0	0
RUVC_ECOLI	P0A814	sp|P0A814|RUVC_ECOLI	Crossover junction endodeoxyribonuclease RuvC OS=Escherichia coli (strain K12) OX=83333 GN=ruvC PE=1 SV=2	0	0	0	0	0	0	0	1	0	0
METK_ECOLI	P0A817	sp|P0A817|METK_ECOLI	S-adenosylmethionine synthase OS=Escherichia coli (strain K12) OX=83333 GN=metK PE=1 SV=2	36	27	47	28	32	39	33	51	27	27
SELA_ECOLI	P0A821	sp|P0A821|SELA_ECOLI	L-seryl-tRNA(Sec) selenium transferase OS=Escherichia coli (strain K12) OX=83333 GN=selA PE=1 SV=1	2	5	0	5	3	3	0	2	1	0
SFSA_ECOLI	P0A823	sp|P0A823|SFSA_ECOLI	Sugar fermentation stimulation protein A OS=Escherichia coli (strain K12) OX=83333 GN=sfsA PE=1 SV=1	0	0	1	3	1	1	0	1	1	0
GLYA_ECOLI	P0A825	sp|P0A825|GLYA_ECOLI	Serine hydroxymethyltransferase OS=Escherichia coli (strain K12) OX=83333 GN=glyA PE=1 SV=1	75	61	57	65	44	46	41	51	50	48
DCTA_ECOLI	P0A830	sp|P0A830|DCTA_ECOLI	Aerobic C4-dicarboxylate transport protein OS=Escherichia coli (strain K12) OX=83333 GN=dctA PE=1 SV=1	0	0	0	0	0	2	1	2	0	1
SSRP_ECOLI	P0A832	sp|P0A832|SSRP_ECOLI	SsrA-binding protein OS=Escherichia coli (strain K12) OX=83333 GN=smpB PE=1 SV=2	5	3	2	2	2	1	0	3	2	0
SUCC_ECOLI	P0A836	sp|P0A836|SUCC_ECOLI	Succinate--CoA ligase [ADP-forming] subunit beta OS=Escherichia coli (strain K12) OX=83333 GN=sucC PE=1 SV=1	60	62	57	53	49	46	23	36	36	8
SURE_ECOLI	P0A840	sp|P0A840|SURE_ECOLI	5'/3'-nucleotidase SurE OS=Escherichia coli (strain K12) OX=83333 GN=surE PE=1 SV=1	1	1	1	2	0	2	0	0	1	0
TGT_ECOLI	P0A847	sp|P0A847|TGT_ECOLI	Queuine tRNA-ribosyltransferase OS=Escherichia coli (strain K12) OX=83333 GN=tgt PE=1 SV=1	4	5	8	9	8	19	16	20	16	11
TIG_ECOLI	P0A850	sp|P0A850|TIG_ECOLI	Trigger factor OS=Escherichia coli (strain K12) OX=83333 GN=tig PE=1 SV=1	131	138	127	144	128	140	170	149	152	161
TNAA_ECOLI	P0A853	sp|P0A853|TNAA_ECOLI	Tryptophanase OS=Escherichia coli (strain K12) OX=83333 GN=tnaA PE=1 SV=1	143	232	269	183	162	213	164	191	187	171
TOLB_ECOLI	P0A855	sp|P0A855|TOLB_ECOLI	Tol-Pal system protein TolB OS=Escherichia coli (strain K12) OX=83333 GN=tolB PE=1 SV=1	72	60	46	57	52	43	6	41	36	23
TPIS_ECOLI	P0A858	sp|P0A858|TPIS_ECOLI	Triosephosphate isomerase OS=Escherichia coli (strain K12) OX=83333 GN=tpiA PE=1 SV=1	16	18	15	13	14	26	26	24	15	22
TPX_ECOLI	P0A862	sp|P0A862|TPX_ECOLI	Thiol peroxidase OS=Escherichia coli (strain K12) OX=83333 GN=tpx PE=1 SV=2	75	68	75	62	60	78	62	54	87	50
TALA_ECOLI	P0A867	sp|P0A867|TALA_ECOLI	Transaldolase A OS=Escherichia coli (strain K12) OX=83333 GN=talA PE=3 SV=1	1	3	3	3	3	6	0	14	2	1
TALB_ECOLI	P0A870	sp|P0A870|TALB_ECOLI	Transaldolase B OS=Escherichia coli (strain K12) OX=83333 GN=talB PE=1 SV=2	40	48	39	42	44	37	25	41	35	18
TRMD_ECOLI	P0A873	sp|P0A873|TRMD_ECOLI	tRNA (guanine-N(1)-)-methyltransferase OS=Escherichia coli (strain K12) OX=83333 GN=trmD PE=1 SV=1	0	0	0	0	1	2	0	3	1	0
TRPA_ECOLI	P0A877	sp|P0A877|TRPA_ECOLI	Tryptophan synthase alpha chain OS=Escherichia coli (strain K12) OX=83333 GN=trpA PE=1 SV=1	16	9	11	12	14	8	1	4	3	1
TRPB_ECOLI	P0A879	sp|P0A879|TRPB_ECOLI	Tryptophan synthase beta chain OS=Escherichia coli (strain K12) OX=83333 GN=trpB PE=1 SV=2	11	17	30	14	15	10	2	10	4	2
TYSY_ECOLI	P0A884	sp|P0A884|TYSY_ECOLI	Thymidylate synthase OS=Escherichia coli (strain K12) OX=83333 GN=thyA PE=1 SV=1	0	0	0	1	1	4	2	5	0	0
UBIE_ECOLI	P0A887	sp|P0A887|UBIE_ECOLI	Ubiquinone/menaquinone biosynthesis C-methyltransferase UbiE OS=Escherichia coli (strain K12) OX=83333 GN=ubiE PE=1 SV=1	4	4	8	5	5	7	0	6	3	0
RAPZ_ECOLI	P0A894	sp|P0A894|RAPZ_ECOLI	RNase adapter protein RapZ OS=Escherichia coli (strain K12) OX=83333 GN=rapZ PE=1 SV=1	0	2	4	0	0	4	0	2	0	5
YBEY_ECOLI	P0A898	sp|P0A898|YBEY_ECOLI	Endoribonuclease YbeY OS=Escherichia coli (strain K12) OX=83333 GN=ybeY PE=1 SV=1	2	0	1	0	2	0	0	2	0	0
YEBC_ECOLI	P0A8A0	sp|P0A8A0|YEBC_ECOLI	Probable transcriptional regulatory protein YebC OS=Escherichia coli (strain K12) OX=83333 GN=yebC PE=1 SV=1	10	7	11	9	5	10	5	19	20	5
YEEN_ECOLI	P0A8A2	sp|P0A8A2|YEEN_ECOLI	Probable transcriptional regulatory protein YeeN OS=Escherichia coli (strain K12) OX=83333 GN=yeeN PE=1 SV=1	11	10	9	11	9	10	7	14	8	8
PSRP_ECOLI	P0A8A4	sp|P0A8A4|PSRP_ECOLI	Phosphoenolpyruvate synthase regulatory protein OS=Escherichia coli (strain K12) OX=83333 GN=ppsR PE=1 SV=1	0	0	1	0	0	2	0	2	0	0
YFCN_ECOLI	P0A8B2	sp|P0A8B2|YFCN_ECOLI	UPF0115 protein YfcN OS=Escherichia coli (strain K12) OX=83333 GN=yfcN PE=3 SV=1	0	0	0	0	0	0	0	3	0	0
YBAB_ECOLI	P0A8B5	sp|P0A8B5|YBAB_ECOLI	Nucleoid-associated protein YbaB OS=Escherichia coli (strain K12) OX=83333 GN=ybaB PE=1 SV=1	0	3	1	2	0	1	3	3	3	0
YBJQ_ECOLI	P0A8C1	sp|P0A8C1|YBJQ_ECOLI	UPF0145 protein YbjQ OS=Escherichia coli (strain K12) OX=83333 GN=ybjQ PE=1 SV=1	3	4	1	2	3	1	0	2	1	0
YAII_ECOLI	P0A8D3	sp|P0A8D3|YAII_ECOLI	UPF0178 protein YaiI OS=Escherichia coli (strain K12) OX=83333 GN=yaiI PE=1 SV=1	1	0	1	0	0	1	0	0	0	0
YMDB_ECOLI	P0A8D6	sp|P0A8D6|YMDB_ECOLI	O-acetyl-ADP-ribose deacetylase OS=Escherichia coli (strain K12) OX=83333 GN=ymdB PE=1 SV=1	0	1	1	0	1	4	0	1	0	0
YCFP_ECOLI	P0A8E1	sp|P0A8E1|YCFP_ECOLI	UPF0227 protein YcfP OS=Escherichia coli (strain K12) OX=83333 GN=ycfP PE=1 SV=1	14	8	9	12	11	8	2	6	7	2
YAJQ_ECOLI	P0A8E7	sp|P0A8E7|YAJQ_ECOLI	UPF0234 protein YajQ OS=Escherichia coli (strain K12) OX=83333 GN=yajQ PE=1 SV=2	1	2	1	2	4	3	0	9	2	2
UPP_ECOLI	P0A8F0	sp|P0A8F0|UPP_ECOLI	Uracil phosphoribosyltransferase OS=Escherichia coli (strain K12) OX=83333 GN=upp PE=1 SV=1	23	22	20	20	20	19	17	25	31	24
URK_ECOLI	P0A8F4	sp|P0A8F4|URK_ECOLI	Uridine kinase OS=Escherichia coli (strain K12) OX=83333 GN=udk PE=3 SV=1	3	2	3	5	1	6	0	4	3	2
UVRB_ECOLI	P0A8F8	sp|P0A8F8|UVRB_ECOLI	UvrABC system protein B OS=Escherichia coli (strain K12) OX=83333 GN=uvrB PE=1 SV=2	8	2	4	2	2	2	1	1	2	0
UVRC_ECOLI	P0A8G0	sp|P0A8G0|UVRC_ECOLI	UvrABC system protein C OS=Escherichia coli (strain K12) OX=83333 GN=uvrC PE=1 SV=1	4	4	4	5	7	2	1	2	1	2
UXAC_ECOLI	P0A8G3	sp|P0A8G3|UXAC_ECOLI	Uronate isomerase OS=Escherichia coli (strain K12) OX=83333 GN=uxaC PE=2 SV=1	4	4	4	9	4	12	0	1	2	4
NQOR_ECOLI	P0A8G6	sp|P0A8G6|NQOR_ECOLI	NAD(P)H dehydrogenase (quinone) OS=Escherichia coli (strain K12) OX=83333 GN=wrbA PE=1 SV=2	77	59	67	88	62	42	23	34	30	21
YIHI_ECOLI	P0A8H6	sp|P0A8H6|YIHI_ECOLI	Der GTPase-activating protein YihI OS=Escherichia coli (strain K12) OX=83333 GN=yihI PE=1 SV=1	7	6	10	7	6	8	2	9	9	0
YACG_ECOLI	P0A8H8	sp|P0A8H8|YACG_ECOLI	DNA gyrase inhibitor YacG OS=Escherichia coli (strain K12) OX=83333 GN=yacG PE=1 SV=1	1	0	0	0	0	1	0	0	0	0
YQGF_ECOLI	P0A8I1	sp|P0A8I1|YQGF_ECOLI	Putative pre-16S rRNA nuclease OS=Escherichia coli (strain K12) OX=83333 GN=yqgF PE=1 SV=1	0	2	1	0	2	0	0	3	0	0
YAAA_ECOLI	P0A8I3	sp|P0A8I3|YAAA_ECOLI	Peroxide stress resistance protein YaaA OS=Escherichia coli (strain K12) OX=83333 GN=yaaA PE=1 SV=1	1	1	2	2	1	0	0	4	1	0
TRMB_ECOLI	P0A8I5	sp|P0A8I5|TRMB_ECOLI	tRNA (guanine-N(7)-)-methyltransferase OS=Escherichia coli (strain K12) OX=83333 GN=trmB PE=1 SV=1	1	0	1	2	1	3	2	6	2	1
RLMH_ECOLI	P0A8I8	sp|P0A8I8|RLMH_ECOLI	Ribosomal RNA large subunit methyltransferase H OS=Escherichia coli (strain K12) OX=83333 GN=rlmH PE=1 SV=1	2	0	1	0	0	3	3	3	1	0
DNAT_ECOLI	P0A8J2	sp|P0A8J2|DNAT_ECOLI	Primosomal protein 1 OS=Escherichia coli (strain K12) OX=83333 GN=dnaT PE=1 SV=2	0	0	0	0	0	0	3	0	0	0
YBED_ECOLI	P0A8J4	sp|P0A8J4|YBED_ECOLI	UPF0250 protein YbeD OS=Escherichia coli (strain K12) OX=83333 GN=ybeD PE=1 SV=1	5	4	0	0	1	1	4	4	0	1
RHLB_ECOLI	P0A8J8	sp|P0A8J8|RHLB_ECOLI	ATP-dependent RNA helicase RhlB OS=Escherichia coli (strain K12) OX=83333 GN=rhlB PE=1 SV=2	5	2	3	6	0	7	2	12	10	2
PSD_ECOLI	P0A8K1	sp|P0A8K1|PSD_ECOLI	Phosphatidylserine decarboxylase proenzyme OS=Escherichia coli (strain K12) OX=83333 GN=psd PE=1 SV=1	5	3	3	7	3	4	0	5	2	2
SYS_ECOLI	P0A8L1	sp|P0A8L1|SYS_ECOLI	Serine--tRNA ligase OS=Escherichia coli (strain K12) OX=83333 GN=serS PE=1 SV=1	51	43	42	51	42	54	36	47	54	43
YCGN_ECOLI	P0A8L5	sp|P0A8L5|YCGN_ECOLI	UPF0260 protein YcgN OS=Escherichia coli (strain K12) OX=83333 GN=ycgN PE=3 SV=1	0	0	1	0	0	0	0	0	0	0
SYN_ECOLI	P0A8M0	sp|P0A8M0|SYN_ECOLI	Asparagine--tRNA ligase OS=Escherichia coli (strain K12) OX=83333 GN=asnS PE=1 SV=2	53	44	51	56	46	55	58	48	49	49
SYT_ECOLI	P0A8M3	sp|P0A8M3|SYT_ECOLI	Threonine--tRNA ligase OS=Escherichia coli (strain K12) OX=83333 GN=thrS PE=1 SV=1	40	32	21	37	27	23	2	31	43	12
SYK1_ECOLI	P0A8N3	sp|P0A8N3|SYK1_ECOLI	Lysine--tRNA ligase OS=Escherichia coli (strain K12) OX=83333 GN=lysS PE=1 SV=2	20	21	25	27	11	40	15	50	34	17
SYK2_ECOLI	P0A8N5	sp|P0A8N5|SYK2_ECOLI	Lysine--tRNA ligase, heat inducible OS=Escherichia coli (strain K12) OX=83333 GN=lysU PE=1 SV=2	23	17	15	23	16	24	5	32	25	9
EPMA_ECOLI	P0A8N7	sp|P0A8N7|EPMA_ECOLI	Elongation factor P--(R)-beta-lysine ligase OS=Escherichia coli (strain K12) OX=83333 GN=epmA PE=1 SV=1	0	0	0	0	0	0	0	1	1	0
FETP_ECOLI	P0A8P3	sp|P0A8P3|FETP_ECOLI	Probable Fe(2+)-trafficking protein OS=Escherichia coli (strain K12) OX=83333 GN=yggX PE=1 SV=2	0	4	1	2	1	1	0	2	2	0
RRAA_ECOLI	P0A8R0	sp|P0A8R0|RRAA_ECOLI	Regulator of ribonuclease activity A OS=Escherichia coli (strain K12) OX=83333 GN=rraA PE=1 SV=1	4	8	11	9	10	7	20	6	7	16
YCJF_ECOLI	P0A8R7	sp|P0A8R7|YCJF_ECOLI	UPF0283 membrane protein YcjF OS=Escherichia coli (strain K12) OX=83333 GN=ycjF PE=1 SV=1	1	0	0	0	0	4	0	3	0	0
ARGP_ECOLI	P0A8S1	sp|P0A8S1|ARGP_ECOLI	HTH-type transcriptional regulator ArgP OS=Escherichia coli (strain K12) OX=83333 GN=argP PE=1 SV=1	0	0	1	1	0	1	0	0	0	0
PRMA_ECOLI	P0A8T1	sp|P0A8T1|PRMA_ECOLI	Ribosomal protein L11 methyltransferase OS=Escherichia coli (strain K12) OX=83333 GN=prmA PE=1 SV=1	0	1	0	1	1	2	1	3	1	0
RPOC_ECOLI	P0A8T7	sp|P0A8T7|RPOC_ECOLI	DNA-directed RNA polymerase subunit beta' OS=Escherichia coli (strain K12) OX=83333 GN=rpoC PE=1 SV=1	228	210	240	237	237	239	173	250	255	160
YAFD_ECOLI	P0A8U2	sp|P0A8U2|YAFD_ECOLI	UPF0294 protein YafD OS=Escherichia coli (strain K12) OX=83333 GN=yafD PE=3 SV=1	0	0	0	0	0	0	0	0	2	0
RBN_ECOLI	P0A8V0	sp|P0A8V0|RBN_ECOLI	Ribonuclease BN OS=Escherichia coli (strain K12) OX=83333 GN=rbn PE=1 SV=1	0	0	0	0	0	0	0	2	0	0
RPOB_ECOLI	P0A8V2	sp|P0A8V2|RPOB_ECOLI	DNA-directed RNA polymerase subunit beta OS=Escherichia coli (strain K12) OX=83333 GN=rpoB PE=1 SV=1	192	180	218	219	200	238	293	295	267	265
NANR_ECOLI	P0A8W0	sp|P0A8W0|NANR_ECOLI	HTH-type transcriptional repressor NanR OS=Escherichia coli (strain K12) OX=83333 GN=nanR PE=1 SV=1	0	0	0	0	0	0	0	0	1	0
SLYA_ECOLI	P0A8W2	sp|P0A8W2|SLYA_ECOLI	Transcriptional regulator SlyA OS=Escherichia coli (strain K12) OX=83333 GN=slyA PE=3 SV=1	1	1	0	0	0	1	0	1	0	0
YQGE_ECOLI	P0A8W5	sp|P0A8W5|YQGE_ECOLI	UPF0301 protein YqgE OS=Escherichia coli (strain K12) OX=83333 GN=yqgE PE=1 SV=1	2	0	1	3	2	3	1	3	1	2
YFBU_ECOLI	P0A8W8	sp|P0A8W8|YFBU_ECOLI	UPF0304 protein YfbU OS=Escherichia coli (strain K12) OX=83333 GN=yfbU PE=1 SV=1	0	2	2	3	1	3	0	2	0	0
YJGA_ECOLI	P0A8X0	sp|P0A8X0|YJGA_ECOLI	UPF0307 protein YjgA OS=Escherichia coli (strain K12) OX=83333 GN=yjgA PE=1 SV=1	0	0	0	0	0	0	0	0	0	1
YCEI_ECOLI	P0A8X2	sp|P0A8X2|YCEI_ECOLI	Protein YceI OS=Escherichia coli (strain K12) OX=83333 GN=yceI PE=1 SV=1	4	1	0	2	1	1	0	1	1	0
YJJG_ECOLI	P0A8Y1	sp|P0A8Y1|YJJG_ECOLI	Pyrimidine 5'-nucleotidase YjjG OS=Escherichia coli (strain K12) OX=83333 GN=yjjG PE=1 SV=1	3	0	1	3	2	0	0	0	1	0
YIHX_ECOLI	P0A8Y3	sp|P0A8Y3|YIHX_ECOLI	Alpha-D-glucose 1-phosphate phosphatase YihX OS=Escherichia coli (strain K12) OX=83333 GN=yihX PE=1 SV=1	0	0	1	0	0	1	0	1	0	0
YIDA_ECOLI	P0A8Y5	sp|P0A8Y5|YIDA_ECOLI	Sugar phosphatase YidA OS=Escherichia coli (strain K12) OX=83333 GN=yidA PE=1 SV=1	5	3	5	4	2	5	7	4	3	1
YCIA_ECOLI	P0A8Z0	sp|P0A8Z0|YCIA_ECOLI	Acyl-CoA thioester hydrolase YciA OS=Escherichia coli (strain K12) OX=83333 GN=yciA PE=3 SV=1	1	2	1	2	0	2	0	5	0	0
YBGC_ECOLI	P0A8Z3	sp|P0A8Z3|YBGC_ECOLI	Acyl-CoA thioester hydrolase YbgC OS=Escherichia coli (strain K12) OX=83333 GN=ybgC PE=1 SV=1	0	0	0	0	0	1	0	0	0	0
BLC_ECOLI	P0A901	sp|P0A901|BLC_ECOLI	Outer membrane lipoprotein Blc OS=Escherichia coli (strain K12) OX=83333 GN=blc PE=1 SV=1	6	1	1	1	1	3	0	3	3	0
BAMC_ECOLI	P0A903	sp|P0A903|BAMC_ECOLI	Outer membrane protein assembly factor BamC OS=Escherichia coli (strain K12) OX=83333 GN=bamC PE=1 SV=1	64	67	43	59	59	46	32	47	55	31
SLYB_ECOLI	P0A905	sp|P0A905|SLYB_ECOLI	Outer membrane lipoprotein SlyB OS=Escherichia coli (strain K12) OX=83333 GN=slyB PE=2 SV=1	61	45	42	58	48	50	55	44	45	59
MIPA_ECOLI	P0A908	sp|P0A908|MIPA_ECOLI	MltA-interacting protein OS=Escherichia coli (strain K12) OX=83333 GN=mipA PE=1 SV=1	6	15	7	4	2	12	0	21	15	15
OMPA_ECOLI	P0A910	sp|P0A910|OMPA_ECOLI	Outer membrane protein A OS=Escherichia coli (strain K12) OX=83333 GN=ompA PE=1 SV=1	263	281	263	308	288	334	255	386	264	280
PAL_ECOLI	P0A912	sp|P0A912|PAL_ECOLI	Peptidoglycan-associated lipoprotein OS=Escherichia coli (strain K12) OX=83333 GN=pal PE=1 SV=1	5	4	14	7	7	13	2	20	7	3
OMPW_ECOLI	P0A915	sp|P0A915|OMPW_ECOLI	Outer membrane protein W OS=Escherichia coli (strain K12) OX=83333 GN=ompW PE=1 SV=1	0	0	1	0	0	0	0	1	1	0
OMPX_ECOLI	P0A917	sp|P0A917|OMPX_ECOLI	Outer membrane protein X OS=Escherichia coli (strain K12) OX=83333 GN=ompX PE=1 SV=1	127	128	115	121	109	116	91	159	152	122
PA1_ECOLI	P0A921	sp|P0A921|PA1_ECOLI	Phospholipase A1 OS=Escherichia coli (strain K12) OX=83333 GN=pldA PE=1 SV=1	2	7	4	2	3	0	0	4	1	2
TSX_ECOLI	P0A927	sp|P0A927|TSX_ECOLI	Nucleoside-specific channel-forming protein Tsx OS=Escherichia coli (strain K12) OX=83333 GN=tsx PE=1 SV=1	10	12	11	13	19	37	11	26	22	27
MLTA_ECOLI	P0A935	sp|P0A935|MLTA_ECOLI	Membrane-bound lytic murein transglycosylase A OS=Escherichia coli (strain K12) OX=83333 GN=mltA PE=1 SV=1	2	0	0	1	0	0	0	0	0	0
BAME_ECOLI	P0A937	sp|P0A937|BAME_ECOLI	Outer membrane protein assembly factor BamE OS=Escherichia coli (strain K12) OX=83333 GN=bamE PE=1 SV=1	5	3	5	3	5	5	9	10	6	0
BAMA_ECOLI	P0A940	sp|P0A940|BAMA_ECOLI	Outer membrane protein assembly factor BamA OS=Escherichia coli (strain K12) OX=83333 GN=bamA PE=1 SV=1	53	47	63	52	49	52	27	56	45	18
RIMJ_ECOLI	P0A948	sp|P0A948|RIMJ_ECOLI	[Ribosomal protein S5]-alanine N-acetyltransferase OS=Escherichia coli (strain K12) OX=83333 GN=rimJ PE=1 SV=1	1	2	0	1	1	0	0	1	1	0
ATDA_ECOLI	P0A951	sp|P0A951|ATDA_ECOLI	Spermidine N(1)-acetyltransferase OS=Escherichia coli (strain K12) OX=83333 GN=speG PE=1 SV=2	0	0	1	0	0	1	0	1	0	0
FABB_ECOLI	P0A953	sp|P0A953|FABB_ECOLI	3-oxoacyl-[acyl-carrier-protein] synthase 1 OS=Escherichia coli (strain K12) OX=83333 GN=fabB PE=1 SV=1	45	64	55	60	78	53	49	63	43	33
ALKH_ECOLI	P0A955	sp|P0A955|ALKH_ECOLI	KHG/KDPG aldolase OS=Escherichia coli (strain K12) OX=83333 GN=eda PE=1 SV=1	29	27	20	24	32	29	30	26	32	27
ALAA_ECOLI	P0A959	sp|P0A959|ALAA_ECOLI	Glutamate-pyruvate aminotransferase AlaA OS=Escherichia coli (strain K12) OX=83333 GN=alaA PE=1 SV=1	3	2	4	1	4	2	2	2	1	0
ASPG1_ECOLI	P0A962	sp|P0A962|ASPG1_ECOLI	L-asparaginase 1 OS=Escherichia coli (strain K12) OX=83333 GN=ansA PE=1 SV=1	1	0	0	1	0	1	0	2	0	0
CSPD_ECOLI	P0A968	sp|P0A968|CSPD_ECOLI	Cold shock-like protein CspD OS=Escherichia coli (strain K12) OX=83333 GN=cspD PE=1 SV=1	3	0	2	0	0	2	0	2	0	0
CSPE_ECOLI	P0A972	sp|P0A972|CSPE_ECOLI	Cold shock-like protein CspE OS=Escherichia coli (strain K12) OX=83333 GN=cspE PE=1 SV=2	8	9	10	9	8	37	15	37	14	40
CSPG_ECOLI	P0A978	sp|P0A978|CSPG_ECOLI	Cold shock-like protein CspG OS=Escherichia coli (strain K12) OX=83333 GN=cspG PE=1 SV=1	1	3	0	1	0	1	0	0	0	0
DPO3B_ECOLI	P0A988	sp|P0A988|DPO3B_ECOLI	Beta sliding clamp OS=Escherichia coli (strain K12) OX=83333 GN=dnaN PE=1 SV=1	4	4	6	5	3	11	10	19	7	4
ALF1_ECOLI	P0A991	sp|P0A991|ALF1_ECOLI	Fructose-bisphosphate aldolase class 1 OS=Escherichia coli (strain K12) OX=83333 GN=fbaB PE=1 SV=2	46	37	31	37	43	23	10	25	16	6
F16PA_ECOLI	P0A993	sp|P0A993|F16PA_ECOLI	Fructose-1,6-bisphosphatase class 1 OS=Escherichia coli (strain K12) OX=83333 GN=fbp PE=1 SV=1	14	11	9	9	9	14	7	16	10	1
GLPC_ECOLI	P0A996	sp|P0A996|GLPC_ECOLI	Anaerobic glycerol-3-phosphate dehydrogenase subunit C OS=Escherichia coli (strain K12) OX=83333 GN=glpC PE=1 SV=1	1	0	0	0	0	0	0	0	0	0
FTNA_ECOLI	P0A998	sp|P0A998|FTNA_ECOLI	Bacterial non-heme ferritin OS=Escherichia coli (strain K12) OX=83333 GN=ftnA PE=1 SV=1	1	0	0	1	2	2	0	1	0	0
FTSZ_ECOLI	P0A9A6	sp|P0A9A6|FTSZ_ECOLI	Cell division protein FtsZ OS=Escherichia coli (strain K12) OX=83333 GN=ftsZ PE=1 SV=1	70	51	44	58	46	43	39	63	45	20
FUR_ECOLI	P0A9A9	sp|P0A9A9|FUR_ECOLI	Ferric uptake regulation protein OS=Escherichia coli (strain K12) OX=83333 GN=fur PE=1 SV=1	4	5	3	5	5	3	0	0	5	0
G3P1_ECOLI	P0A9B2	sp|P0A9B2|G3P1_ECOLI	Glyceraldehyde-3-phosphate dehydrogenase A OS=Escherichia coli (strain K12) OX=83333 GN=gapA PE=1 SV=2	240	260	319	293	286	308	275	314	320	249
E4PD_ECOLI	P0A9B6	sp|P0A9B6|E4PD_ECOLI	D-erythrose-4-phosphate dehydrogenase OS=Escherichia coli (strain K12) OX=83333 GN=epd PE=1 SV=2	5	0	3	3	3	1	0	1	1	3
GLPA_ECOLI	P0A9C0	sp|P0A9C0|GLPA_ECOLI	Anaerobic glycerol-3-phosphate dehydrogenase subunit A OS=Escherichia coli (strain K12) OX=83333 GN=glpA PE=1 SV=1	14	13	15	16	9	13	12	18	17	8
GALM_ECOLI	P0A9C3	sp|P0A9C3|GALM_ECOLI	Aldose 1-epimerase OS=Escherichia coli (strain K12) OX=83333 GN=galM PE=1 SV=1	40	36	30	40	33	25	14	27	16	7
GLN1B_ECOLI	P0A9C5	sp|P0A9C5|GLN1B_ECOLI	Glutamine synthetase OS=Escherichia coli (strain K12) OX=83333 GN=glnA PE=1 SV=2	41	49	52	48	32	46	25	64	32	29
GLPX_ECOLI	P0A9C9	sp|P0A9C9|GLPX_ECOLI	Fructose-1,6-bisphosphatase 1 class 2 OS=Escherichia coli (strain K12) OX=83333 GN=glpX PE=1 SV=1	10	3	5	2	4	3	1	2	2	1
GSTA_ECOLI	P0A9D2	sp|P0A9D2|GSTA_ECOLI	Glutathione S-transferase GstA OS=Escherichia coli (strain K12) OX=83333 GN=gstA PE=1 SV=1	0	0	0	0	0	0	0	5	0	0
CYSE_ECOLI	P0A9D4	sp|P0A9D4|CYSE_ECOLI	Serine acetyltransferase OS=Escherichia coli (strain K12) OX=83333 GN=cysE PE=1 SV=1	5	11	3	7	6	3	10	5	2	1
DAPD_ECOLI	P0A9D8	sp|P0A9D8|DAPD_ECOLI	2,3,4,5-tetrahydropyridine-2,6-dicarboxylate N-succinyltransferase OS=Escherichia coli (strain K12) OX=83333 GN=dapD PE=1 SV=1	53	56	39	56	44	34	24	53	42	28
FNR_ECOLI	P0A9E5	sp|P0A9E5|FNR_ECOLI	Fumarate and nitrate reduction regulatory protein OS=Escherichia coli (strain K12) OX=83333 GN=fnr PE=1 SV=1	0	0	0	0	0	0	0	1	0	0
CYSB_ECOLI	P0A9F3	sp|P0A9F3|CYSB_ECOLI	HTH-type transcriptional regulator CysB OS=Escherichia coli (strain K12) OX=83333 GN=cysB PE=3 SV=1	4	6	7	2	4	7	3	14	2	3
ACEA_ECOLI	P0A9G6	sp|P0A9G6|ACEA_ECOLI	Isocitrate lyase OS=Escherichia coli (strain K12) OX=83333 GN=aceA PE=1 SV=1	167	208	243	198	198	189	142	177	190	149
MODE_ECOLI	P0A9G8	sp|P0A9G8|MODE_ECOLI	DNA-binding transcriptional dual regulator ModE OS=Escherichia coli (strain K12) OX=83333 GN=modE PE=1 SV=1	1	1	1	1	0	2	0	0	0	0
MUG_ECOLI	P0A9H1	sp|P0A9H1|MUG_ECOLI	G/U mismatch-specific DNA glycosylase OS=Escherichia coli (strain K12) OX=83333 GN=mug PE=1 SV=1	4	1	3	5	3	5	0	6	3	0
LDCI_ECOLI	P0A9H3	sp|P0A9H3|LDCI_ECOLI	Inducible lysine decarboxylase OS=Escherichia coli (strain K12) OX=83333 GN=cadA PE=1 SV=1	10	7	5	5	2	3	0	2	0	0
BTUR_ECOLI	P0A9H5	sp|P0A9H5|BTUR_ECOLI	Corrinoid adenosyltransferase OS=Escherichia coli (strain K12) OX=83333 GN=btuR PE=3 SV=1	0	0	0	0	2	0	0	0	0	0
CFA_ECOLI	P0A9H7	sp|P0A9H7|CFA_ECOLI	Cyclopropane-fatty-acyl-phospholipid synthase OS=Escherichia coli (strain K12) OX=83333 GN=cfa PE=1 SV=2	3	3	0	3	2	0	0	0	0	0
GCVR_ECOLI	P0A9I3	sp|P0A9I3|GCVR_ECOLI	Glycine cleavage system transcriptional repressor OS=Escherichia coli (strain K12) OX=83333 GN=gcvR PE=1 SV=2	0	0	1	1	2	0	0	0	1	0
RNG_ECOLI	P0A9J0	sp|P0A9J0|RNG_ECOLI	Ribonuclease G OS=Escherichia coli (strain K12) OX=83333 GN=rng PE=1 SV=2	0	0	3	0	0	3	3	3	2	1
PANE_ECOLI	P0A9J4	sp|P0A9J4|PANE_ECOLI	2-dehydropantoate 2-reductase OS=Escherichia coli (strain K12) OX=83333 GN=panE PE=1 SV=1	2	0	0	0	0	0	0	0	0	0
RBSK_ECOLI	P0A9J6	sp|P0A9J6|RBSK_ECOLI	Ribokinase OS=Escherichia coli (strain K12) OX=83333 GN=rbsK PE=1 SV=1	10	10	2	5	2	9	5	7	4	3
CMPDT_ECOLI	P0A9J8	sp|P0A9J8|CMPDT_ECOLI	Bifunctional chorismate mutase/prephenate dehydratase OS=Escherichia coli (strain K12) OX=83333 GN=pheA PE=1 SV=1	6	5	2	5	2	5	0	4	5	1
PHOH_ECOLI	P0A9K1	sp|P0A9K1|PHOH_ECOLI	Protein PhoH OS=Escherichia coli (strain K12) OX=83333 GN=phoH PE=1 SV=1	0	1	0	1	2	0	0	0	0	0
PHOL_ECOLI	P0A9K3	sp|P0A9K3|PHOL_ECOLI	PhoH-like protein OS=Escherichia coli (strain K12) OX=83333 GN=ybeZ PE=1 SV=2	6	5	6	5	4	13	14	21	7	3
PHOU_ECOLI	P0A9K7	sp|P0A9K7|PHOU_ECOLI	Phosphate-specific transport system accessory protein PhoU OS=Escherichia coli (strain K12) OX=83333 GN=phoU PE=1 SV=1	0	2	0	0	0	0	0	0	0	0
SLYD_ECOLI	P0A9K9	sp|P0A9K9|SLYD_ECOLI	FKBP-type peptidyl-prolyl cis-trans isomerase SlyD OS=Escherichia coli (strain K12) OX=83333 GN=slyD PE=1 SV=1	22	9	17	14	14	35	34	38	18	29
FKBB_ECOLI	P0A9L3	sp|P0A9L3|FKBB_ECOLI	FKBP-type 22 kDa peptidyl-prolyl cis-trans isomerase OS=Escherichia coli (strain K12) OX=83333 GN=fklB PE=1 SV=2	18	12	14	15	17	18	1	23	17	6
PPIC_ECOLI	P0A9L5	sp|P0A9L5|PPIC_ECOLI	Peptidyl-prolyl cis-trans isomerase C OS=Escherichia coli (strain K12) OX=83333 GN=ppiC PE=1 SV=2	5	0	0	0	4	1	1	1	0	1
P5CR_ECOLI	P0A9L8	sp|P0A9L8|P5CR_ECOLI	Pyrroline-5-carboxylate reductase OS=Escherichia coli (strain K12) OX=83333 GN=proC PE=1 SV=1	2	1	3	2	2	10	3	12	2	1
LON_ECOLI	P0A9M0	sp|P0A9M0|LON_ECOLI	Lon protease OS=Escherichia coli (strain K12) OX=83333 GN=lon PE=1 SV=1	64	50	69	57	54	73	38	87	68	36
HPRT_ECOLI	P0A9M2	sp|P0A9M2|HPRT_ECOLI	Hypoxanthine phosphoribosyltransferase OS=Escherichia coli (strain K12) OX=83333 GN=hpt PE=1 SV=1	0	0	0	1	0	1	0	1	0	0
XGPT_ECOLI	P0A9M5	sp|P0A9M5|XGPT_ECOLI	Xanthine-guanine phosphoribosyltransferase OS=Escherichia coli (strain K12) OX=83333 GN=gpt PE=1 SV=1	3	3	3	3	3	3	0	6	1	1
PTA_ECOLI	P0A9M8	sp|P0A9M8|PTA_ECOLI	Phosphate acetyltransferase OS=Escherichia coli (strain K12) OX=83333 GN=pta PE=1 SV=2	68	66	81	59	62	86	77	94	74	72
PFLA_ECOLI	P0A9N4	sp|P0A9N4|PFLA_ECOLI	Pyruvate formate-lyase 1-activating enzyme OS=Escherichia coli (strain K12) OX=83333 GN=pflA PE=1 SV=2	0	0	0	0	0	1	0	3	0	0
DLDH_ECOLI	P0A9P0	sp|P0A9P0|DLDH_ECOLI	Dihydrolipoyl dehydrogenase OS=Escherichia coli (strain K12) OX=83333 GN=lpdA PE=1 SV=2	117	107	104	134	120	137	140	171	111	199
TRXB_ECOLI	P0A9P4	sp|P0A9P4|TRXB_ECOLI	Thioredoxin reductase OS=Escherichia coli (strain K12) OX=83333 GN=trxB PE=1 SV=2	34	31	19	29	24	27	19	26	21	19
DEAD_ECOLI	P0A9P6	sp|P0A9P6|DEAD_ECOLI	ATP-dependent RNA helicase DeaD OS=Escherichia coli (strain K12) OX=83333 GN=deaD PE=1 SV=2	10	9	13	10	10	12	1	14	10	3
ARCA_ECOLI	P0A9Q1	sp|P0A9Q1|ARCA_ECOLI	Aerobic respiration control protein ArcA OS=Escherichia coli (strain K12) OX=83333 GN=arcA PE=1 SV=1	13	14	6	14	12	10	4	14	11	7
ACCD_ECOLI	P0A9Q5	sp|P0A9Q5|ACCD_ECOLI	Acetyl-coenzyme A carboxylase carboxyl transferase subunit beta OS=Escherichia coli (strain K12) OX=83333 GN=accD PE=1 SV=1	15	12	9	11	17	20	9	26	17	21
ADHE_ECOLI	P0A9Q7	sp|P0A9Q7|ADHE_ECOLI	Aldehyde-alcohol dehydrogenase OS=Escherichia coli (strain K12) OX=83333 GN=adhE PE=1 SV=2	109	102	108	113	95	110	75	95	97	91
DHAS_ECOLI	P0A9Q9	sp|P0A9Q9|DHAS_ECOLI	Aspartate-semialdehyde dehydrogenase OS=Escherichia coli (strain K12) OX=83333 GN=asd PE=1 SV=1	63	48	38	70	53	42	5	19	15	14
FER_ECOLI	P0A9R4	sp|P0A9R4|FER_ECOLI	2Fe-2S ferredoxin OS=Escherichia coli (strain K12) OX=83333 GN=fdx PE=1 SV=2	7	10	8	9	13	4	5	12	10	7
FTSE_ECOLI	P0A9R7	sp|P0A9R7|FTSE_ECOLI	Cell division ATP-binding protein FtsE OS=Escherichia coli (strain K12) OX=83333 GN=ftsE PE=1 SV=1	3	1	2	3	1	5	2	3	5	0
FUCO_ECOLI	P0A9S1	sp|P0A9S1|FUCO_ECOLI	Lactaldehyde reductase OS=Escherichia coli (strain K12) OX=83333 GN=fucO PE=1 SV=2	1	3	2	2	0	1	0	0	0	0
GATD_ECOLI	P0A9S3	sp|P0A9S3|GATD_ECOLI	Galactitol 1-phosphate 5-dehydrogenase OS=Escherichia coli (strain K12) OX=83333 GN=gatD PE=1 SV=1	4	6	3	4	5	21	9	11	7	0
GLDA_ECOLI	P0A9S5	sp|P0A9S5|GLDA_ECOLI	Glycerol dehydrogenase OS=Escherichia coli (strain K12) OX=83333 GN=gldA PE=1 SV=1	1	0	5	1	2	4	0	4	3	0
LIVG_ECOLI	P0A9S7	sp|P0A9S7|LIVG_ECOLI	High-affinity branched-chain amino acid transport ATP-binding protein LivG OS=Escherichia coli (strain K12) OX=83333 GN=livG PE=3 SV=1	3	4	3	2	2	2	0	0	0	0
SERA_ECOLI	P0A9T0	sp|P0A9T0|SERA_ECOLI	D-3-phosphoglycerate dehydrogenase OS=Escherichia coli (strain K12) OX=83333 GN=serA PE=1 SV=2	40	34	31	35	21	23	14	27	13	9
TAS_ECOLI	P0A9T4	sp|P0A9T4|TAS_ECOLI	Protein tas OS=Escherichia coli (strain K12) OX=83333 GN=tas PE=1 SV=1	7	3	1	3	2	1	3	5	1	3
YBBA_ECOLI	P0A9T8	sp|P0A9T8|YBBA_ECOLI	Uncharacterized ABC transporter ATP-binding protein YbbA OS=Escherichia coli (strain K12) OX=83333 GN=ybbA PE=3 SV=1	0	0	0	0	0	0	0	1	0	0
YBIT_ECOLI	P0A9U3	sp|P0A9U3|YBIT_ECOLI	Probable ATP-binding protein YbiT OS=Escherichia coli (strain K12) OX=83333 GN=ybiT PE=1 SV=1	20	17	16	21	21	19	13	19	20	8
PUUR_ECOLI	P0A9U6	sp|P0A9U6|PUUR_ECOLI	HTH-type transcriptional regulator PuuR OS=Escherichia coli (strain K12) OX=83333 GN=puuR PE=1 SV=1	0	0	2	0	2	0	0	1	0	0
LPTB_ECOLI	P0A9V1	sp|P0A9V1|LPTB_ECOLI	Lipopolysaccharide export system ATP-binding protein LptB OS=Escherichia coli (strain K12) OX=83333 GN=lptB PE=1 SV=2	3	7	4	2	2	3	2	8	5	6
ULAR_ECOLI	P0A9W0	sp|P0A9W0|ULAR_ECOLI	HTH-type transcriptional regulator UlaR OS=Escherichia coli (strain K12) OX=83333 GN=ulaR PE=1 SV=1	2	1	1	3	1	0	0	0	0	0
ETTA_ECOLI	P0A9W3	sp|P0A9W3|ETTA_ECOLI	Energy-dependent translational throttle protein EttA OS=Escherichia coli (strain K12) OX=83333 GN=ettA PE=1 SV=2	56	51	55	59	53	54	20	60	52	34
IBAG_ECOLI	P0A9W6	sp|P0A9W6|IBAG_ECOLI	Acid stress protein IbaG OS=Escherichia coli (strain K12) OX=83333 GN=ibaG PE=1 SV=1	2	2	0	0	1	1	0	1	1	0
YRDA_ECOLI	P0A9W9	sp|P0A9W9|YRDA_ECOLI	Protein YrdA OS=Escherichia coli (strain K12) OX=83333 GN=yrdA PE=1 SV=1	10	7	3	7	2	6	1	8	5	2
ZNUC_ECOLI	P0A9X1	sp|P0A9X1|ZNUC_ECOLI	Zinc import ATP-binding protein ZnuC OS=Escherichia coli (strain K12) OX=83333 GN=znuC PE=1 SV=1	1	0	0	0	0	0	0	0	1	0
MREB_ECOLI	P0A9X4	sp|P0A9X4|MREB_ECOLI	Cell shape-determining protein MreB OS=Escherichia coli (strain K12) OX=83333 GN=mreB PE=1 SV=1	33	35	36	42	30	32	21	43	24	13
CSPA_ECOLI	P0A9X9	sp|P0A9X9|CSPA_ECOLI	Cold shock protein CspA OS=Escherichia coli (strain K12) OX=83333 GN=cspA PE=1 SV=2	13	8	4	7	10	15	5	13	17	12
CSPC_ECOLI	P0A9Y6	sp|P0A9Y6|CSPC_ECOLI	Cold shock-like protein CspC OS=Escherichia coli (strain K12) OX=83333 GN=cspC PE=1 SV=2	85	68	81	74	75	82	47	74	83	94
GLNB_ECOLI	P0A9Z1	sp|P0A9Z1|GLNB_ECOLI	Nitrogen regulatory protein P-II 1 OS=Escherichia coli (strain K12) OX=83333 GN=glnB PE=1 SV=1	3	0	0	2	1	2	0	2	5	0
PTHP_ECOLI	P0AA04	sp|P0AA04|PTHP_ECOLI	Phosphocarrier protein HPr OS=Escherichia coli (strain K12) OX=83333 GN=ptsH PE=1 SV=1	59	59	74	53	73	124	98	113	88	161
RL13_ECOLI	P0AA10	sp|P0AA10|RL13_ECOLI	50S ribosomal protein L13 OS=Escherichia coli (strain K12) OX=83333 GN=rplM PE=1 SV=1	30	22	33	30	23	39	25	36	60	44
OMPR_ECOLI	P0AA16	sp|P0AA16|OMPR_ECOLI	DNA-binding dual transcriptional regulator OmpR OS=Escherichia coli (strain K12) OX=83333 GN=ompR PE=1 SV=1	7	6	7	8	4	8	4	6	5	0
THIO_ECOLI	P0AA25	sp|P0AA25|THIO_ECOLI	Thioredoxin 1 OS=Escherichia coli (strain K12) OX=83333 GN=trxA PE=1 SV=2	5	4	2	4	5	8	5	9	3	8
RLUA_ECOLI	P0AA37	sp|P0AA37|RLUA_ECOLI	Dual-specificity RNA pseudouridine synthase RluA OS=Escherichia coli (strain K12) OX=83333 GN=rluA PE=1 SV=2	0	0	1	0	0	0	0	1	0	0
RLUC_ECOLI	P0AA39	sp|P0AA39|RLUC_ECOLI	Ribosomal large subunit pseudouridine synthase C OS=Escherichia coli (strain K12) OX=83333 GN=rluC PE=1 SV=1	2	2	1	3	0	6	0	3	1	0
TRUC_ECOLI	P0AA41	sp|P0AA41|TRUC_ECOLI	tRNA pseudouridine synthase C OS=Escherichia coli (strain K12) OX=83333 GN=truC PE=1 SV=1	2	0	0	0	0	3	0	0	0	0
RSUA_ECOLI	P0AA43	sp|P0AA43|RSUA_ECOLI	Ribosomal small subunit pseudouridine synthase A OS=Escherichia coli (strain K12) OX=83333 GN=rsuA PE=1 SV=1	4	4	3	3	4	4	1	8	4	2
QMCA_ECOLI	P0AA53	sp|P0AA53|QMCA_ECOLI	Protein QmcA OS=Escherichia coli (strain K12) OX=83333 GN=qmcA PE=1 SV=1	5	3	4	2	4	4	2	3	1	0
CODB_ECOLI	P0AA82	sp|P0AA82|CODB_ECOLI	Cytosine permease OS=Escherichia coli (strain K12) OX=83333 GN=codB PE=1 SV=1	1	0	0	0	0	0	0	0	0	0
YEAY_ECOLI	P0AA91	sp|P0AA91|YEAY_ECOLI	Uncharacterized lipoprotein YeaY OS=Escherichia coli (strain K12) OX=83333 GN=yeaY PE=3 SV=1	7	4	5	4	4	4	1	2	3	0
YAFK_ECOLI	P0AA99	sp|P0AA99|YAFK_ECOLI	Putative L,D-transpeptidase YafK OS=Escherichia coli (strain K12) OX=83333 GN=yafK PE=3 SV=1	1	1	1	1	2	0	0	0	0	0
YAGU_ECOLI	P0AAA1	sp|P0AAA1|YAGU_ECOLI	Inner membrane protein YagU OS=Escherichia coli (strain K12) OX=83333 GN=yagU PE=1 SV=1	1	0	2	0	0	0	0	2	0	0
UBID_ECOLI	P0AAB4	sp|P0AAB4|UBID_ECOLI	3-octaprenyl-4-hydroxybenzoate carboxy-lyase OS=Escherichia coli (strain K12) OX=83333 GN=ubiD PE=1 SV=1	2	1	0	2	2	5	2	4	3	2
GALF_ECOLI	P0AAB6	sp|P0AAB6|GALF_ECOLI	UTP--glucose-1-phosphate uridylyltransferase OS=Escherichia coli (strain K12) OX=83333 GN=galF PE=1 SV=1	14	18	10	15	14	14	14	22	11	8
USPD_ECOLI	P0AAB8	sp|P0AAB8|USPD_ECOLI	Universal stress protein D OS=Escherichia coli (strain K12) OX=83333 GN=uspD PE=2 SV=1	0	0	0	0	0	0	2	1	0	0
USPE_ECOLI	P0AAC0	sp|P0AAC0|USPE_ECOLI	Universal stress protein E OS=Escherichia coli (strain K12) OX=83333 GN=uspE PE=1 SV=2	7	11	7	6	11	9	5	4	2	1
ISCA_ECOLI	P0AAC8	sp|P0AAC8|ISCA_ECOLI	Iron-binding protein IscA OS=Escherichia coli (strain K12) OX=83333 GN=iscA PE=1 SV=1	4	4	5	5	4	4	6	2	1	4
SDAC_ECOLI	P0AAD6	sp|P0AAD6|SDAC_ECOLI	Serine transporter OS=Escherichia coli (strain K12) OX=83333 GN=sdaC PE=1 SV=1	3	6	5	9	4	6	1	3	12	1
CYCA_ECOLI	P0AAE0	sp|P0AAE0|CYCA_ECOLI	D-serine/D-alanine/glycine transporter OS=Escherichia coli (strain K12) OX=83333 GN=cycA PE=1 SV=1	3	5	3	7	4	2	0	3	2	0
ARTP_ECOLI	P0AAF6	sp|P0AAF6|ARTP_ECOLI	Arginine transport ATP-binding protein ArtP OS=Escherichia coli (strain K12) OX=83333 GN=artP PE=1 SV=1	5	2	3	5	8	8	5	6	5	0
DPPD_ECOLI	P0AAG0	sp|P0AAG0|DPPD_ECOLI	Dipeptide transport ATP-binding protein DppD OS=Escherichia coli (strain K12) OX=83333 GN=dppD PE=1 SV=1	3	3	3	5	2	2	0	2	1	1
GLTL_ECOLI	P0AAG3	sp|P0AAG3|GLTL_ECOLI	Glutamate/aspartate import ATP-binding protein GltL OS=Escherichia coli (strain K12) OX=83333 GN=gltL PE=3 SV=1	0	0	0	0	0	1	0	0	0	0
MDLB_ECOLI	P0AAG5	sp|P0AAG5|MDLB_ECOLI	Multidrug resistance-like ATP-binding protein MdlB OS=Escherichia coli (strain K12) OX=83333 GN=mdlB PE=1 SV=1	0	0	0	0	0	0	0	1	0	0
MGLA_ECOLI	P0AAG8	sp|P0AAG8|MGLA_ECOLI	Galactose/methyl galactoside import ATP-binding protein MglA OS=Escherichia coli (strain K12) OX=83333 GN=mglA PE=1 SV=1	5	4	4	2	1	7	1	4	3	2
PSTB_ECOLI	P0AAH0	sp|P0AAH0|PSTB_ECOLI	Phosphate import ATP-binding protein PstB OS=Escherichia coli (strain K12) OX=83333 GN=pstB PE=1 SV=2	10	8	15	6	12	3	0	1	0	0
SAPF_ECOLI	P0AAH8	sp|P0AAH8|SAPF_ECOLI	Putrescine export system ATP-binding protein SapF OS=Escherichia coli (strain K12) OX=83333 GN=sapF PE=1 SV=1	0	0	0	0	1	1	2	0	0	0
FTSH_ECOLI	P0AAI3	sp|P0AAI3|FTSH_ECOLI	ATP-dependent zinc metalloprotease FtsH OS=Escherichia coli (strain K12) OX=83333 GN=ftsH PE=1 SV=1	42	49	50	59	53	60	38	54	51	23
FABF_ECOLI	P0AAI5	sp|P0AAI5|FABF_ECOLI	3-oxoacyl-[acyl-carrier-protein] synthase 2 OS=Escherichia coli (strain K12) OX=83333 GN=fabF PE=1 SV=2	22	20	35	24	17	62	60	53	27	62
FABD_ECOLI	P0AAI9	sp|P0AAI9|FABD_ECOLI	Malonyl CoA-acyl carrier protein transacylase OS=Escherichia coli (strain K12) OX=83333 GN=fabD PE=1 SV=2	7	20	14	5	10	17	18	20	8	18
FDNH_ECOLI	P0AAJ3	sp|P0AAJ3|FDNH_ECOLI	Formate dehydrogenase, nitrate-inducible, iron-sulfur subunit OS=Escherichia coli (strain K12) OX=83333 GN=fdnH PE=1 SV=1	0	0	1	0	1	1	0	0	0	0
FDOH_ECOLI	P0AAJ5	sp|P0AAJ5|FDOH_ECOLI	Formate dehydrogenase-O iron-sulfur subunit OS=Escherichia coli (strain K12) OX=83333 GN=fdoH PE=1 SV=1	7	9	6	7	8	10	3	13	11	1
NRFC_ECOLI	P0AAK7	sp|P0AAK7|NRFC_ECOLI	Protein NrfC OS=Escherichia coli (strain K12) OX=83333 GN=nrfC PE=3 SV=1	0	0	0	0	1	0	0	0	0	0
HYPB_ECOLI	P0AAN3	sp|P0AAN3|HYPB_ECOLI	Hydrogenase maturation factor HypB OS=Escherichia coli (strain K12) OX=83333 GN=hypB PE=1 SV=1	2	0	1	2	4	5	0	4	0	0
YAJD_ECOLI	P0AAQ2	sp|P0AAQ2|YAJD_ECOLI	Putative HNH nuclease YajD OS=Escherichia coli (strain K12) OX=83333 GN=yajD PE=3 SV=1	0	2	1	0	0	0	0	0	0	0
YBAK_ECOLI	P0AAR3	sp|P0AAR3|YBAK_ECOLI	Cys-tRNA(Pro)/Cys-tRNA(Cys) deacylase YbaK OS=Escherichia coli (strain K12) OX=83333 GN=ybaK PE=1 SV=1	0	0	0	0	0	1	0	0	0	0
YBBJ_ECOLI	P0AAS3	sp|P0AAS3|YBBJ_ECOLI	Inner membrane protein YbbJ OS=Escherichia coli (strain K12) OX=83333 GN=ybbJ PE=1 SV=2	1	0	0	0	0	0	0	0	0	0
YBCJ_ECOLI	P0AAS7	sp|P0AAS7|YBCJ_ECOLI	Uncharacterized protein YbcJ OS=Escherichia coli (strain K12) OX=83333 GN=ybcJ PE=1 SV=1	2	1	1	2	1	3	1	0	2	0
YBDG_ECOLI	P0AAT4	sp|P0AAT4|YBDG_ECOLI	Miniconductance mechanosensitive channel YbdG OS=Escherichia coli (strain K12) OX=83333 GN=ybdG PE=1 SV=1	4	0	2	2	0	1	0	0	0	0
IOJAP_ECOLI	P0AAT6	sp|P0AAT6|IOJAP_ECOLI	Ribosomal silencing factor RsfS OS=Escherichia coli (strain K12) OX=83333 GN=rsfS PE=1 SV=1	0	0	0	0	0	0	0	0	1	0
YBEL_ECOLI	P0AAT9	sp|P0AAT9|YBEL_ECOLI	Uncharacterized protein YbeL OS=Escherichia coli (strain K12) OX=83333 GN=ybeL PE=4 SV=1	1	0	1	1	2	2	0	1	0	0
PXPB_ECOLI	P0AAV4	sp|P0AAV4|PXPB_ECOLI	5-oxoprolinase subunit B OS=Escherichia coli (strain K12) OX=83333 GN=pxpB PE=1 SV=1	1	3	1	2	2	1	0	1	2	0
YBGS_ECOLI	P0AAV6	sp|P0AAV6|YBGS_ECOLI	Uncharacterized protein YbgS OS=Escherichia coli (strain K12) OX=83333 GN=ybgS PE=3 SV=1	8	11	6	8	7	8	0	6	9	0
YBHP_ECOLI	P0AAW1	sp|P0AAW1|YBHP_ECOLI	Uncharacterized protein YbhP OS=Escherichia coli (strain K12) OX=83333 GN=ybhP PE=4 SV=1	1	0	0	1	0	1	0	0	0	0
YBIJ_ECOLI	P0AAX3	sp|P0AAX3|YBIJ_ECOLI	Uncharacterized protein YbiJ OS=Escherichia coli (strain K12) OX=83333 GN=ybiJ PE=3 SV=1	0	0	1	0	0	0	0	0	0	0
YBIS_ECOLI	P0AAX8	sp|P0AAX8|YBIS_ECOLI	Probable L,D-transpeptidase YbiS OS=Escherichia coli (strain K12) OX=83333 GN=ybiS PE=1 SV=1	16	14	14	14	12	16	20	29	9	15
RARA_ECOLI	P0AAZ4	sp|P0AAZ4|RARA_ECOLI	Replication-associated recombination protein A OS=Escherichia coli (strain K12) OX=83333 GN=rarA PE=1 SV=1	1	0	0	0	0	0	0	1	1	0
YCBK_ECOLI	P0AB06	sp|P0AB06|YCBK_ECOLI	Uncharacterized protein YcbK OS=Escherichia coli (strain K12) OX=83333 GN=ycbK PE=3 SV=1	0	0	0	0	0	0	0	1	0	0
PQIC_ECOLI	P0AB10	sp|P0AB10|PQIC_ECOLI	Intermembrane transport lipoprotein PqiC OS=Escherichia coli (strain K12) OX=83333 GN=pqiC PE=1 SV=2	6	7	6	3	5	6	0	5	6	2
YCCF_ECOLI	P0AB12	sp|P0AB12|YCCF_ECOLI	Inner membrane protein YccF OS=Escherichia coli (strain K12) OX=83333 GN=yccF PE=1 SV=1	1	0	1	0	1	1	0	0	0	0
YCCJ_ECOLI	P0AB14	sp|P0AB14|YCCJ_ECOLI	Uncharacterized protein YccJ OS=Escherichia coli (strain K12) OX=83333 GN=yccJ PE=1 SV=1	0	0	2	0	0	2	3	5	0	2
TUSE_ECOLI	P0AB18	sp|P0AB18|TUSE_ECOLI	Sulfurtransferase TusE OS=Escherichia coli (strain K12) OX=83333 GN=tusE PE=1 SV=1	1	1	1	1	1	1	0	1	0	0
EFEO_ECOLI	P0AB24	sp|P0AB24|EFEO_ECOLI	Iron uptake system component EfeO OS=Escherichia coli (strain K12) OX=83333 GN=efeO PE=1 SV=1	1	0	2	0	0	1	1	2	1	0
YCEB_ECOLI	P0AB26	sp|P0AB26|YCEB_ECOLI	Uncharacterized lipoprotein YceB OS=Escherichia coli (strain K12) OX=83333 GN=yceB PE=1 SV=1	0	0	0	0	0	3	0	3	0	0
YCED_ECOLI	P0AB28	sp|P0AB28|YCED_ECOLI	Large ribosomal RNA subunit accumulation protein YceD OS=Escherichia coli (strain K12) OX=83333 GN=yceD PE=2 SV=1	3	4	10	2	0	4	8	5	3	5
LPOB_ECOLI	P0AB38	sp|P0AB38|LPOB_ECOLI	Penicillin-binding protein activator LpoB OS=Escherichia coli (strain K12) OX=83333 GN=lpoB PE=1 SV=1	13	22	14	17	7	14	8	11	11	4
YCGL_ECOLI	P0AB43	sp|P0AB43|YCGL_ECOLI	Protein YcgL OS=Escherichia coli (strain K12) OX=83333 GN=ycgL PE=1 SV=3	0	0	0	0	0	1	1	2	1	1
YCHN_ECOLI	P0AB52	sp|P0AB52|YCHN_ECOLI	Protein YchN OS=Escherichia coli (strain K12) OX=83333 GN=ychN PE=1 SV=1	4	4	2	4	2	2	3	3	2	3
YCII_ECOLI	P0AB55	sp|P0AB55|YCII_ECOLI	Protein YciI OS=Escherichia coli (strain K12) OX=83333 GN=yciI PE=1 SV=1	0	0	0	0	0	2	0	0	1	0
LAPB_ECOLI	P0AB58	sp|P0AB58|LAPB_ECOLI	Lipopolysaccharide assembly protein B OS=Escherichia coli (strain K12) OX=83333 GN=lapB PE=1 SV=1	2	0	0	0	0	0	0	0	0	0
YCIN_ECOLI	P0AB61	sp|P0AB61|YCIN_ECOLI	Protein YciN OS=Escherichia coli (strain K12) OX=83333 GN=yciN PE=1 SV=1	0	0	0	0	0	0	0	2	0	0
ACYP_ECOLI	P0AB65	sp|P0AB65|ACYP_ECOLI	Acylphosphatase OS=Escherichia coli (strain K12) OX=83333 GN=yccX PE=1 SV=1	2	0	1	0	0	1	4	2	2	4
PNTB_ECOLI	P0AB67	sp|P0AB67|PNTB_ECOLI	NAD(P) transhydrogenase subunit beta OS=Escherichia coli (strain K12) OX=83333 GN=pntB PE=1 SV=1	12	11	16	12	12	10	2	14	9	1
ALF_ECOLI	P0AB71	sp|P0AB71|ALF_ECOLI	Fructose-bisphosphate aldolase class 2 OS=Escherichia coli (strain K12) OX=83333 GN=fbaA PE=1 SV=2	75	58	70	78	70	86	66	91	83	68
KBL_ECOLI	P0AB77	sp|P0AB77|KBL_ECOLI	2-amino-3-ketobutyrate coenzyme A ligase OS=Escherichia coli (strain K12) OX=83333 GN=kbl PE=1 SV=1	29	28	23	18	22	31	2	26	24	5
ILVE_ECOLI	P0AB80	sp|P0AB80|ILVE_ECOLI	Branched-chain-amino-acid aminotransferase OS=Escherichia coli (strain K12) OX=83333 GN=ilvE PE=1 SV=2	15	11	10	15	12	6	7	6	5	3
APBE_ECOLI	P0AB85	sp|P0AB85|APBE_ECOLI	FAD:protein FMN transferase OS=Escherichia coli (strain K12) OX=83333 GN=apbE PE=1 SV=1	1	0	0	0	0	0	0	0	0	0
PUR8_ECOLI	P0AB89	sp|P0AB89|PUR8_ECOLI	Adenylosuccinate lyase OS=Escherichia coli (strain K12) OX=83333 GN=purB PE=1 SV=1	7	8	6	8	7	11	0	8	6	3
AROG_ECOLI	P0AB91	sp|P0AB91|AROG_ECOLI	Phospho-2-dehydro-3-deoxyheptonate aldolase, Phe-sensitive OS=Escherichia coli (strain K12) OX=83333 GN=aroG PE=1 SV=1	18	16	17	22	16	10	5	12	10	5
ATPF_ECOLI	P0ABA0	sp|P0ABA0|ATPF_ECOLI	ATP synthase subunit b OS=Escherichia coli (strain K12) OX=83333 GN=atpF PE=1 SV=1	0	0	1	0	1	2	0	0	0	0
ATPD_ECOLI	P0ABA4	sp|P0ABA4|ATPD_ECOLI	ATP synthase subunit delta OS=Escherichia coli (strain K12) OX=83333 GN=atpH PE=1 SV=1	0	0	0	0	0	0	0	2	0	0
ATPG_ECOLI	P0ABA6	sp|P0ABA6|ATPG_ECOLI	ATP synthase gamma chain OS=Escherichia coli (strain K12) OX=83333 GN=atpG PE=1 SV=1	13	13	11	11	17	22	7	22	15	10
ATPA_ECOLI	P0ABB0	sp|P0ABB0|ATPA_ECOLI	ATP synthase subunit alpha OS=Escherichia coli (strain K12) OX=83333 GN=atpA PE=1 SV=1	80	84	127	89	86	120	73	97	102	70
ATPB_ECOLI	P0ABB4	sp|P0ABB4|ATPB_ECOLI	ATP synthase subunit beta OS=Escherichia coli (strain K12) OX=83333 GN=atpD PE=1 SV=2	136	144	156	141	128	167	128	153	159	131
ATMA_ECOLI	P0ABB8	sp|P0ABB8|ATMA_ECOLI	Magnesium-transporting ATPase, P-type 1 OS=Escherichia coli (strain K12) OX=83333 GN=mgtA PE=1 SV=1	2	4	6	4	6	11	3	18	8	0
HFLC_ECOLI	P0ABC3	sp|P0ABC3|HFLC_ECOLI	Modulator of FtsH protease HflC OS=Escherichia coli (strain K12) OX=83333 GN=hflC PE=1 SV=1	4	8	7	6	5	6	9	9	6	3
HFLK_ECOLI	P0ABC7	sp|P0ABC7|HFLK_ECOLI	Modulator of FtsH protease HflK OS=Escherichia coli (strain K12) OX=83333 GN=hflK PE=1 SV=1	52	55	40	45	47	55	25	41	34	32
ACCA_ECOLI	P0ABD5	sp|P0ABD5|ACCA_ECOLI	Acetyl-coenzyme A carboxylase carboxyl transferase subunit alpha OS=Escherichia coli (strain K12) OX=83333 GN=accA PE=1 SV=2	33	30	32	23	22	29	21	27	31	11
BCCP_ECOLI	P0ABD8	sp|P0ABD8|BCCP_ECOLI	Biotin carboxyl carrier protein of acetyl-CoA carboxylase OS=Escherichia coli (strain K12) OX=83333 GN=accB PE=1 SV=1	3	1	3	2	4	7	2	15	18	4
BOLA_ECOLI	P0ABE2	sp|P0ABE2|BOLA_ECOLI	DNA-binding transcriptional regulator BolA OS=Escherichia coli (strain K12) OX=83333 GN=bolA PE=1 SV=1	3	3	3	2	5	3	0	3	2	1
PCNB_ECOLI	P0ABF1	sp|P0ABF1|PCNB_ECOLI	Poly(A) polymerase I OS=Escherichia coli (strain K12) OX=83333 GN=pcnB PE=1 SV=2	2	6	1	4	7	6	0	7	4	0
CDD_ECOLI	P0ABF6	sp|P0ABF6|CDD_ECOLI	Cytidine deaminase OS=Escherichia coli (strain K12) OX=83333 GN=cdd PE=1 SV=1	16	11	11	25	16	19	13	18	19	12
FTSW_ECOLI	P0ABG4	sp|P0ABG4|FTSW_ECOLI	Probable peptidoglycan glycosyltransferase FtsW OS=Escherichia coli (strain K12) OX=83333 GN=ftsW PE=1 SV=1	0	0	0	0	0	0	0	0	0	1
RODA_ECOLI	P0ABG7	sp|P0ABG7|RODA_ECOLI	Peptidoglycan glycosyltransferase MrdB OS=Escherichia coli (strain K12) OX=83333 GN=mrdB PE=1 SV=1	0	0	0	0	0	0	2	0	0	0
FTSA_ECOLI	P0ABH0	sp|P0ABH0|FTSA_ECOLI	Cell division protein FtsA OS=Escherichia coli (strain K12) OX=83333 GN=ftsA PE=1 SV=1	8	2	1	10	2	6	5	14	5	9
CISY_ECOLI	P0ABH7	sp|P0ABH7|CISY_ECOLI	Citrate synthase OS=Escherichia coli (strain K12) OX=83333 GN=gltA PE=1 SV=1	57	53	61	48	63	64	38	46	44	28
CLPA_ECOLI	P0ABH9	sp|P0ABH9|CLPA_ECOLI	ATP-dependent Clp protease ATP-binding subunit ClpA OS=Escherichia coli (strain K12) OX=83333 GN=clpA PE=1 SV=1	16	12	12	18	20	6	1	11	7	1
CORA_ECOLI	P0ABI4	sp|P0ABI4|CORA_ECOLI	Magnesium transport protein CorA OS=Escherichia coli (strain K12) OX=83333 GN=corA PE=1 SV=1	10	5	4	9	11	7	1	1	6	0
CYOB_ECOLI	P0ABI8	sp|P0ABI8|CYOB_ECOLI	Cytochrome bo(3) ubiquinol oxidase subunit 1 OS=Escherichia coli (strain K12) OX=83333 GN=cyoB PE=1 SV=1	3	3	2	3	6	6	0	5	5	0
CYOA_ECOLI	P0ABJ1	sp|P0ABJ1|CYOA_ECOLI	Cytochrome bo(3) ubiquinol oxidase subunit 2 OS=Escherichia coli (strain K12) OX=83333 GN=cyoA PE=1 SV=1	20	15	22	23	23	41	37	83	26	42
CYDA_ECOLI	P0ABJ9	sp|P0ABJ9|CYDA_ECOLI	Cytochrome bd-I ubiquinol oxidase subunit 1 OS=Escherichia coli (strain K12) OX=83333 GN=cydA PE=1 SV=1	18	18	15	22	16	8	9	22	16	6
CYDB_ECOLI	P0ABK2	sp|P0ABK2|CYDB_ECOLI	Cytochrome bd-I ubiquinol oxidase subunit 2 OS=Escherichia coli (strain K12) OX=83333 GN=cydB PE=1 SV=1	5	0	2	5	5	4	0	4	5	0
CYSK_ECOLI	P0ABK5	sp|P0ABK5|CYSK_ECOLI	Cysteine synthase A OS=Escherichia coli (strain K12) OX=83333 GN=cysK PE=1 SV=2	128	117	150	124	121	94	66	68	56	48
NRFA_ECOLI	P0ABK9	sp|P0ABK9|NRFA_ECOLI	Cytochrome c-552 OS=Escherichia coli (strain K12) OX=83333 GN=nrfA PE=1 SV=1	2	0	4	1	2	0	0	0	0	0
DCUA_ECOLI	P0ABN5	sp|P0ABN5|DCUA_ECOLI	Anaerobic C4-dicarboxylate transporter DcuA OS=Escherichia coli (strain K12) OX=83333 GN=dcuA PE=1 SV=1	1	1	1	0	0	2	0	3	0	0
DCUC_ECOLI	P0ABP3	sp|P0ABP3|DCUC_ECOLI	Anaerobic C4-dicarboxylate transporter DcuC OS=Escherichia coli (strain K12) OX=83333 GN=dcuC PE=3 SV=1	0	0	0	0	0	0	0	1	0	0
DEOD_ECOLI	P0ABP8	sp|P0ABP8|DEOD_ECOLI	Purine nucleoside phosphorylase DeoD-type OS=Escherichia coli (strain K12) OX=83333 GN=deoD PE=1 SV=2	28	30	16	27	20	27	55	52	36	64
COABC_ECOLI	P0ABQ0	sp|P0ABQ0|COABC_ECOLI	Coenzyme A biosynthesis bifunctional protein CoaBC OS=Escherichia coli (strain K12) OX=83333 GN=coaBC PE=1 SV=2	3	1	0	1	1	2	0	5	0	0
GARR_ECOLI	P0ABQ2	sp|P0ABQ2|GARR_ECOLI	2-hydroxy-3-oxopropionate reductase OS=Escherichia coli (strain K12) OX=83333 GN=garR PE=1 SV=1	2	3	4	0	4	4	2	8	3	0
DYR_ECOLI	P0ABQ4	sp|P0ABQ4|DYR_ECOLI	Dihydrofolate reductase OS=Escherichia coli (strain K12) OX=83333 GN=folA PE=1 SV=1	6	1	2	2	1	3	3	6	4	2
DKSA_ECOLI	P0ABS1	sp|P0ABS1|DKSA_ECOLI	RNA polymerase-binding transcription factor DksA OS=Escherichia coli (strain K12) OX=83333 GN=dksA PE=1 SV=1	10	9	6	12	15	10	2	15	17	7
DNAG_ECOLI	P0ABS5	sp|P0ABS5|DNAG_ECOLI	DNA primase OS=Escherichia coli (strain K12) OX=83333 GN=dnaG PE=1 SV=1	0	0	0	0	0	1	0	2	1	0
DPS_ECOLI	P0ABT2	sp|P0ABT2|DPS_ECOLI	DNA protection during starvation protein OS=Escherichia coli (strain K12) OX=83333 GN=dps PE=1 SV=2	23	21	13	24	15	16	2	22	19	4
DUSB_ECOLI	P0ABT5	sp|P0ABT5|DUSB_ECOLI	tRNA-dihydrouridine synthase B OS=Escherichia coli (strain K12) OX=83333 GN=dusB PE=1 SV=1	0	0	0	0	0	0	1	0	0	0
MENB_ECOLI	P0ABU0	sp|P0ABU0|MENB_ECOLI	1,4-dihydroxy-2-naphthoyl-CoA synthase OS=Escherichia coli (strain K12) OX=83333 GN=menB PE=1 SV=1	3	2	3	7	3	9	3	11	3	6
YCHF_ECOLI	P0ABU2	sp|P0ABU2|YCHF_ECOLI	Ribosome-binding ATPase YchF OS=Escherichia coli (strain K12) OX=83333 GN=ychF PE=1 SV=2	14	14	8	14	10	19	13	21	18	10
ELBB_ECOLI	P0ABU5	sp|P0ABU5|ELBB_ECOLI	Glyoxalase ElbB OS=Escherichia coli (strain K12) OX=83333 GN=elbB PE=1 SV=1	6	4	7	3	9	10	11	10	8	6
EXBB_ECOLI	P0ABU7	sp|P0ABU7|EXBB_ECOLI	Biopolymer transport protein ExbB OS=Escherichia coli (strain K12) OX=83333 GN=exbB PE=1 SV=1	1	0	0	1	0	0	0	0	0	0
TOLQ_ECOLI	P0ABU9	sp|P0ABU9|TOLQ_ECOLI	Tol-Pal system protein TolQ OS=Escherichia coli (strain K12) OX=83333 GN=tolQ PE=1 SV=1	2	0	0	0	0	1	0	0	0	0
EXBD_ECOLI	P0ABV2	sp|P0ABV2|EXBD_ECOLI	Biopolymer transport protein ExbD OS=Escherichia coli (strain K12) OX=83333 GN=exbD PE=1 SV=1	1	0	0	0	0	1	0	0	0	0
TOLR_ECOLI	P0ABV6	sp|P0ABV6|TOLR_ECOLI	Tol-Pal system protein TolR OS=Escherichia coli (strain K12) OX=83333 GN=tolR PE=1 SV=1	0	2	2	0	2	1	0	2	0	0
KDSC_ECOLI	P0ABZ4	sp|P0ABZ4|KDSC_ECOLI	3-deoxy-D-manno-octulosonate 8-phosphate phosphatase KdsC OS=Escherichia coli (strain K12) OX=83333 GN=kdsC PE=3 SV=1	0	0	0	0	0	0	1	2	0	1
SURA_ECOLI	P0ABZ6	sp|P0ABZ6|SURA_ECOLI	Chaperone SurA OS=Escherichia coli (strain K12) OX=83333 GN=surA PE=1 SV=1	34	35	21	31	22	19	8	33	23	10
FRLB_ECOLI	P0AC00	sp|P0AC00|FRLB_ECOLI	Fructoselysine 6-phosphate deglycase OS=Escherichia coli (strain K12) OX=83333 GN=frlB PE=1 SV=1	0	0	0	0	0	0	0	1	0	0
BAMD_ECOLI	P0AC02	sp|P0AC02|BAMD_ECOLI	Outer membrane protein assembly factor BamD OS=Escherichia coli (strain K12) OX=83333 GN=bamD PE=1 SV=1	3	3	7	7	7	7	1	5	7	4
DHPS_ECOLI	P0AC13	sp|P0AC13|DHPS_ECOLI	Dihydropteroate synthase OS=Escherichia coli (strain K12) OX=83333 GN=folP PE=1 SV=1	0	0	1	1	3	5	1	3	1	1
FOLB_ECOLI	P0AC16	sp|P0AC16|FOLB_ECOLI	Dihydroneopterin aldolase OS=Escherichia coli (strain K12) OX=83333 GN=folB PE=1 SV=1	0	0	0	0	0	0	0	1	0	0
FOLX_ECOLI	P0AC19	sp|P0AC19|FOLX_ECOLI	Dihydroneopterin triphosphate 2'-epimerase OS=Escherichia coli (strain K12) OX=83333 GN=folX PE=1 SV=2	1	2	3	2	2	2	0	1	0	0
5FCL_ECOLI	P0AC28	sp|P0AC28|5FCL_ECOLI	5-formyltetrahydrofolate cyclo-ligase OS=Escherichia coli (strain K12) OX=83333 GN=ygfA PE=1 SV=1	0	0	0	0	0	2	0	0	1	0
FTSX_ECOLI	P0AC30	sp|P0AC30|FTSX_ECOLI	Cell division protein FtsX OS=Escherichia coli (strain K12) OX=83333 GN=ftsX PE=1 SV=1	1	6	0	4	4	2	3	3	0	0
FUMA_ECOLI	P0AC33	sp|P0AC33|FUMA_ECOLI	Fumarate hydratase class I, aerobic OS=Escherichia coli (strain K12) OX=83333 GN=fumA PE=1 SV=2	37	25	21	23	25	30	9	27	19	6
ASPA_ECOLI	P0AC38	sp|P0AC38|ASPA_ECOLI	Aspartate ammonia-lyase OS=Escherichia coli (strain K12) OX=83333 GN=aspA PE=1 SV=1	27	20	19	25	16	24	18	33	25	6
SDHA_ECOLI	P0AC41	sp|P0AC41|SDHA_ECOLI	Succinate dehydrogenase flavoprotein subunit OS=Escherichia coli (strain K12) OX=83333 GN=sdhA PE=1 SV=1	37	36	43	38	34	50	30	57	53	35
DHSD_ECOLI	P0AC44	sp|P0AC44|DHSD_ECOLI	Succinate dehydrogenase hydrophobic membrane anchor subunit OS=Escherichia coli (strain K12) OX=83333 GN=sdhD PE=1 SV=1	0	0	1	0	0	0	0	0	0	0
FRDB_ECOLI	P0AC47	sp|P0AC47|FRDB_ECOLI	Fumarate reductase iron-sulfur subunit OS=Escherichia coli (strain K12) OX=83333 GN=frdB PE=1 SV=2	5	6	6	7	5	14	1	5	4	0
ZUR_ECOLI	P0AC51	sp|P0AC51|ZUR_ECOLI	Zinc uptake regulation protein OS=Escherichia coli (strain K12) OX=83333 GN=zur PE=1 SV=1	0	0	0	2	1	1	0	0	0	0
G6PD_ECOLI	P0AC53	sp|P0AC53|G6PD_ECOLI	Glucose-6-phosphate 1-dehydrogenase OS=Escherichia coli (strain K12) OX=83333 GN=zwf PE=1 SV=1	38	28	23	24	31	24	26	30	29	20
GLRX2_ECOLI	P0AC59	sp|P0AC59|GLRX2_ECOLI	Glutaredoxin 2 OS=Escherichia coli (strain K12) OX=83333 GN=grxB PE=1 SV=1	1	1	2	1	1	1	0	1	1	0
GLRX3_ECOLI	P0AC62	sp|P0AC62|GLRX3_ECOLI	Glutaredoxin 3 OS=Escherichia coli (strain K12) OX=83333 GN=grxC PE=1 SV=2	3	2	4	4	4	3	0	2	3	0
GLRX4_ECOLI	P0AC69	sp|P0AC69|GLRX4_ECOLI	Glutaredoxin 4 OS=Escherichia coli (strain K12) OX=83333 GN=grxD PE=1 SV=1	1	0	0	0	0	1	1	2	1	3
KDTA_ECOLI	P0AC75	sp|P0AC75|KDTA_ECOLI	3-deoxy-D-manno-octulosonic acid transferase OS=Escherichia coli (strain K12) OX=83333 GN=waaA PE=1 SV=1	0	1	2	2	1	0	0	2	0	0
GLO2_ECOLI	P0AC84	sp|P0AC84|GLO2_ECOLI	Hydroxyacylglutathione hydrolase GloB OS=Escherichia coli (strain K12) OX=83333 GN=gloB PE=1 SV=1	8	5	3	3	4	2	4	10	3	2
PHSG_ECOLI	P0AC86	sp|P0AC86|PHSG_ECOLI	Glycogen phosphorylase OS=Escherichia coli (strain K12) OX=83333 GN=glgP PE=3 SV=1	4	2	4	4	5	1	0	3	1	0
GNSA_ECOLI	P0AC92	sp|P0AC92|GNSA_ECOLI	Protein GnsA OS=Escherichia coli (strain K12) OX=83333 GN=gnsA PE=1 SV=1	0	0	0	0	0	2	0	0	0	0
GNSA_ECOLI , GNSB_ECOLI	P0AC92, P77695	sp|P0AC92|GNSA_ECOLI sp|P77695|GNSB_ECOLI	Protein GnsA OS=Escherichia coli (strain K12) OX=83333 GN=gnsA PE=1 SV=1;Protein GnsB OS=Escherichia coli (strain K12) OX=83333 GN=gnsB PE=3 SV=2	2	1	0	0	1	0	0	1	0	0
YIBF_ECOLI	P0ACA1	sp|P0ACA1|YIBF_ECOLI	Uncharacterized GST-like protein YibF OS=Escherichia coli (strain K12) OX=83333 GN=yibF PE=1 SV=1	1	0	0	0	0	0	0	0	0	0
SSPA_ECOLI	P0ACA3	sp|P0ACA3|SSPA_ECOLI	Stringent starvation protein A OS=Escherichia coli (strain K12) OX=83333 GN=sspA PE=1 SV=2	8	6	9	6	15	16	12	23	18	25
GSTB_ECOLI	P0ACA7	sp|P0ACA7|GSTB_ECOLI	Glutathione S-transferase GstB OS=Escherichia coli (strain K12) OX=83333 GN=gstB PE=1 SV=1	5	1	2	2	0	0	0	1	0	0
DNAB_ECOLI	P0ACB0	sp|P0ACB0|DNAB_ECOLI	Replicative DNA helicase OS=Escherichia coli (strain K12) OX=83333 GN=dnaB PE=1 SV=1	2	3	3	6	2	7	5	10	3	3
HEM2_ECOLI	P0ACB2	sp|P0ACB2|HEM2_ECOLI	Delta-aminolevulinic acid dehydratase OS=Escherichia coli (strain K12) OX=83333 GN=hemB PE=1 SV=2	7	6	0	11	6	13	10	5	11	4
HEMG_ECOLI	P0ACB4	sp|P0ACB4|HEMG_ECOLI	Protoporphyrinogen IX dehydrogenase [quinone] OS=Escherichia coli (strain K12) OX=83333 GN=hemG PE=1 SV=1	1	0	0	0	0	0	0	1	1	0
HEMY_ECOLI	P0ACB7	sp|P0ACB7|HEMY_ECOLI	Protein HemY OS=Escherichia coli (strain K12) OX=83333 GN=hemY PE=1 SV=1	1	4	4	0	2	2	0	3	2	0
PRMC_ECOLI	P0ACC1	sp|P0ACC1|PRMC_ECOLI	Release factor glutamine methyltransferase OS=Escherichia coli (strain K12) OX=83333 GN=prmC PE=1 SV=1	0	0	0	0	0	0	0	1	0	0
ERPA_ECOLI	P0ACC3	sp|P0ACC3|ERPA_ECOLI	Iron-sulfur cluster insertion protein ErpA OS=Escherichia coli (strain K12) OX=83333 GN=erpA PE=1 SV=1	7	8	3	5	5	3	6	2	5	0
GLMU_ECOLI	P0ACC7	sp|P0ACC7|GLMU_ECOLI	Bifunctional protein GlmU OS=Escherichia coli (strain K12) OX=83333 GN=glmU PE=1 SV=1	7	10	12	6	8	13	20	17	8	8
ISCU_ECOLI	P0ACD4	sp|P0ACD4|ISCU_ECOLI	Iron-sulfur cluster assembly scaffold protein IscU OS=Escherichia coli (strain K12) OX=83333 GN=iscU PE=1 SV=1	25	27	26	32	29	18	5	15	21	0
MBHM_ECOLI	P0ACE0	sp|P0ACE0|MBHM_ECOLI	Hydrogenase-2 large chain OS=Escherichia coli (strain K12) OX=83333 GN=hybC PE=1 SV=2	3	4	5	10	7	6	3	7	8	2
HINT_ECOLI	P0ACE7	sp|P0ACE7|HINT_ECOLI	Purine nucleoside phosphoramidase OS=Escherichia coli (strain K12) OX=83333 GN=hinT PE=1 SV=1	7	7	4	3	2	3	3	8	5	3
DBHA_ECOLI	P0ACF0	sp|P0ACF0|DBHA_ECOLI	DNA-binding protein HU-alpha OS=Escherichia coli (strain K12) OX=83333 GN=hupA PE=1 SV=1	15	16	12	20	10	14	3	9	13	4
DBHB_ECOLI	P0ACF4	sp|P0ACF4|DBHB_ECOLI	DNA-binding protein HU-beta OS=Escherichia coli (strain K12) OX=83333 GN=hupB PE=1 SV=1	0	0	4	1	2	3	5	5	3	3
HNS_ECOLI	P0ACF8	sp|P0ACF8|HNS_ECOLI	DNA-binding protein H-NS OS=Escherichia coli (strain K12) OX=83333 GN=hns PE=1 SV=2	50	67	27	50	48	24	35	26	39	40
STPA_ECOLI	P0ACG1	sp|P0ACG1|STPA_ECOLI	DNA-binding protein StpA OS=Escherichia coli (strain K12) OX=83333 GN=stpA PE=1 SV=1	15	20	10	12	11	10	1	8	21	2
ROB_ECOLI	P0ACI0	sp|P0ACI0|ROB_ECOLI	Right origin-binding protein OS=Escherichia coli (strain K12) OX=83333 GN=rob PE=1 SV=1	6	0	6	2	3	5	0	3	0	0
LRP_ECOLI	P0ACJ0	sp|P0ACJ0|LRP_ECOLI	Leucine-responsive regulatory protein OS=Escherichia coli (strain K12) OX=83333 GN=lrp PE=1 SV=2	4	8	15	7	9	6	0	8	8	2
CRP_ECOLI	P0ACJ8	sp|P0ACJ8|CRP_ECOLI	cAMP-activated global transcriptional regulator CRP OS=Escherichia coli (strain K12) OX=83333 GN=crp PE=1 SV=1	11	6	10	10	7	11	1	11	11	1
AGAR_ECOLI	P0ACK2	sp|P0ACK2|AGAR_ECOLI	Putative aga operon transcriptional repressor OS=Escherichia coli (strain K12) OX=83333 GN=agaR PE=4 SV=1	0	1	0	1	1	3	0	2	0	0
DEOR_ECOLI	P0ACK5	sp|P0ACK5|DEOR_ECOLI	Deoxyribose operon repressor OS=Escherichia coli (strain K12) OX=83333 GN=deoR PE=1 SV=1	0	0	1	0	0	2	0	3	0	0
GLPR_ECOLI	P0ACL0	sp|P0ACL0|GLPR_ECOLI	Glycerol-3-phosphate regulon repressor OS=Escherichia coli (strain K12) OX=83333 GN=glpR PE=1 SV=1	2	3	1	1	0	2	1	2	1	1
EXUR_ECOLI	P0ACL2	sp|P0ACL2|EXUR_ECOLI	Exu regulon transcriptional regulator OS=Escherichia coli (strain K12) OX=83333 GN=exuR PE=4 SV=1	0	0	0	0	0	1	0	1	0	0
ALLR_ECOLI	P0ACN4	sp|P0ACN4|ALLR_ECOLI	HTH-type transcriptional repressor AllR OS=Escherichia coli (strain K12) OX=83333 GN=allR PE=1 SV=1	2	0	1	2	0	3	1	3	1	1
CYTR_ECOLI	P0ACN7	sp|P0ACN7|CYTR_ECOLI	HTH-type transcriptional repressor CytR OS=Escherichia coli (strain K12) OX=83333 GN=cytR PE=1 SV=1	1	0	1	1	0	2	0	4	0	0
CRA_ECOLI	P0ACP1	sp|P0ACP1|CRA_ECOLI	Catabolite repressor/activator OS=Escherichia coli (strain K12) OX=83333 GN=cra PE=1 SV=1	0	0	0	2	1	0	0	0	0	0
GNTR_ECOLI	P0ACP5	sp|P0ACP5|GNTR_ECOLI	HTH-type transcriptional regulator GntR OS=Escherichia coli (strain K12) OX=83333 GN=gntR PE=1 SV=1	0	0	2	1	1	0	0	1	0	0
PURR_ECOLI	P0ACP7	sp|P0ACP7|PURR_ECOLI	HTH-type transcriptional repressor PurR OS=Escherichia coli (strain K12) OX=83333 GN=purR PE=1 SV=2	8	2	7	7	3	12	1	14	10	1
OXYR_ECOLI	P0ACQ4	sp|P0ACQ4|OXYR_ECOLI	Hydrogen peroxide-inducible genes activator OS=Escherichia coli (strain K12) OX=83333 GN=oxyR PE=1 SV=1	0	0	2	1	0	3	0	0	0	0
FABR_ECOLI	P0ACU5	sp|P0ACU5|FABR_ECOLI	HTH-type transcriptional repressor FabR OS=Escherichia coli (strain K12) OX=83333 GN=fabR PE=1 SV=2	0	0	0	0	0	0	0	2	0	0
LPXL_ECOLI	P0ACV0	sp|P0ACV0|LPXL_ECOLI	Lipid A biosynthesis lauroyltransferase OS=Escherichia coli (strain K12) OX=83333 GN=lpxL PE=1 SV=1	0	0	0	0	0	1	0	0	0	0
YDCA_ECOLI	P0ACW4	sp|P0ACW4|YDCA_ECOLI	Uncharacterized protein YdcA OS=Escherichia coli (strain K12) OX=83333 GN=ydcA PE=3 SV=1	0	0	0	0	1	0	0	0	0	0
YDHR_ECOLI	P0ACX3	sp|P0ACX3|YDHR_ECOLI	Putative monooxygenase YdhR OS=Escherichia coli (strain K12) OX=83333 GN=ydhR PE=1 SV=1	2	1	3	2	2	0	0	1	3	0
YDJA_ECOLI	P0ACY1	sp|P0ACY1|YDJA_ECOLI	Putative NAD(P)H nitroreductase YdjA OS=Escherichia coli (strain K12) OX=83333 GN=ydjA PE=1 SV=1	7	6	3	5	4	2	4	6	2	5
YEAG_ECOLI	P0ACY3	sp|P0ACY3|YEAG_ECOLI	Uncharacterized protein YeaG OS=Escherichia coli (strain K12) OX=83333 GN=yeaG PE=3 SV=1	46	41	35	36	39	12	2	15	12	2
EVGA_ECOLI	P0ACZ4	sp|P0ACZ4|EVGA_ECOLI	DNA-binding transcriptional activator EvgA OS=Escherichia coli (strain K12) OX=83333 GN=evgA PE=1 SV=1	1	0	0	0	0	0	0	0	2	0
YEBS_ECOLI	P0AD03	sp|P0AD03|YEBS_ECOLI	Intermembrane transport protein YebS OS=Escherichia coli (strain K12) OX=83333 GN=yebS PE=1 SV=1	0	0	1	0	0	0	0	0	0	0
YECA_ECOLI	P0AD05	sp|P0AD05|YECA_ECOLI	Uncharacterized protein YecA OS=Escherichia coli (strain K12) OX=83333 GN=yecA PE=4 SV=1	0	0	0	0	0	1	0	0	0	0
YEEZ_ECOLI	P0AD12	sp|P0AD12|YEEZ_ECOLI	Protein YeeZ OS=Escherichia coli (strain K12) OX=83333 GN=yeeZ PE=1 SV=1	7	6	8	10	5	6	6	6	3	0
YEJG_ECOLI	P0AD21	sp|P0AD21|YEJG_ECOLI	Uncharacterized protein YejG OS=Escherichia coli (strain K12) OX=83333 GN=yejG PE=1 SV=1	3	0	0	0	0	0	1	1	0	0
YEJM_ECOLI	P0AD27	sp|P0AD27|YEJM_ECOLI	Inner membrane protein YejM OS=Escherichia coli (strain K12) OX=83333 GN=yejM PE=1 SV=1	3	2	3	3	3	3	1	0	0	0
YFCZ_ECOLI	P0AD33	sp|P0AD33|YFCZ_ECOLI	UPF0381 protein YfcZ OS=Escherichia coli (strain K12) OX=83333 GN=yfcZ PE=3 SV=1	2	1	2	2	3	0	0	2	3	0
YFIA_ECOLI	P0AD49	sp|P0AD49|YFIA_ECOLI	Ribosome-associated inhibitor A OS=Escherichia coli (strain K12) OX=83333 GN=raiA PE=1 SV=2	2	1	1	1	0	8	3	10	7	6
IVY_ECOLI	P0AD59	sp|P0AD59|IVY_ECOLI	Inhibitor of vertebrate lysozyme OS=Escherichia coli (strain K12) OX=83333 GN=ivy PE=1 SV=1	3	8	3	1	2	7	0	6	4	0
KPYK1_ECOLI	P0AD61	sp|P0AD61|KPYK1_ECOLI	Pyruvate kinase I OS=Escherichia coli (strain K12) OX=83333 GN=pykF PE=1 SV=1	93	87	100	79	96	97	71	64	76	60
MRDA_ECOLI	P0AD65	sp|P0AD65|MRDA_ECOLI	Peptidoglycan D,D-transpeptidase MrdA OS=Escherichia coli (strain K12) OX=83333 GN=mrdA PE=1 SV=1	4	0	2	0	0	5	1	1	1	0
FTSI_ECOLI	P0AD68	sp|P0AD68|FTSI_ECOLI	Peptidoglycan D,D-transpeptidase FtsI OS=Escherichia coli (strain K12) OX=83333 GN=ftsI PE=1 SV=1	3	0	3	1	0	7	1	9	2	0
AMPH_ECOLI	P0AD70	sp|P0AD70|AMPH_ECOLI	D-alanyl-D-alanine-carboxypeptidase/endopeptidase AmpH OS=Escherichia coli (strain K12) OX=83333 GN=ampH PE=1 SV=1	3	2	3	1	1	0	0	1	3	0
LIVJ_ECOLI	P0AD96	sp|P0AD96|LIVJ_ECOLI	Leu/Ile/Val-binding protein OS=Escherichia coli (strain K12) OX=83333 GN=livJ PE=1 SV=1	88	72	96	71	70	35	16	17	14	8
BRNQ_ECOLI	P0AD99	sp|P0AD99|BRNQ_ECOLI	Branched-chain amino acid transport system 2 carrier protein OS=Escherichia coli (strain K12) OX=83333 GN=brnQ PE=1 SV=1	0	0	0	0	1	0	0	1	0	0
TESA_ECOLI	P0ADA1	sp|P0ADA1|TESA_ECOLI	Thioesterase 1/protease 1/lysophospholipase L1 OS=Escherichia coli (strain K12) OX=83333 GN=tesA PE=1 SV=1	2	4	3	6	4	5	3	1	0	0
NLPD_ECOLI	P0ADA3	sp|P0ADA3|NLPD_ECOLI	Murein hydrolase activator NlpD OS=Escherichia coli (strain K12) OX=83333 GN=nlpD PE=1 SV=1	27	15	8	25	23	19	10	19	12	12
YAJG_ECOLI	P0ADA5	sp|P0ADA5|YAJG_ECOLI	Uncharacterized lipoprotein YajG OS=Escherichia coli (strain K12) OX=83333 GN=yajG PE=3 SV=1	19	15	10	12	8	11	13	17	14	30
OSMB_ECOLI	P0ADA7	sp|P0ADA7|OSMB_ECOLI	Osmotically-inducible lipoprotein B OS=Escherichia coli (strain K12) OX=83333 GN=osmB PE=2 SV=1	0	0	0	0	0	1	3	0	0	0
OSME_ECOLI	P0ADB1	sp|P0ADB1|OSME_ECOLI	Osmotically-inducible putative lipoprotein OsmE OS=Escherichia coli (strain K12) OX=83333 GN=osmE PE=2 SV=1	52	55	46	36	54	40	23	49	47	23
ECNB_ECOLI	P0ADB7	sp|P0ADB7|ECNB_ECOLI	Entericidin B OS=Escherichia coli (strain K12) OX=83333 GN=ecnB PE=3 SV=1	4	8	5	4	4	3	1	1	2	0
LPTE_ECOLI	P0ADC1	sp|P0ADC1|LPTE_ECOLI	LPS-assembly lipoprotein LptE OS=Escherichia coli (strain K12) OX=83333 GN=lptE PE=1 SV=1	16	11	12	10	9	11	1	11	9	0
LOLC_ECOLI	P0ADC3	sp|P0ADC3|LOLC_ECOLI	Lipoprotein-releasing system transmembrane protein LolC OS=Escherichia coli (strain K12) OX=83333 GN=lolC PE=1 SV=1	2	1	2	0	2	2	0	2	1	0
LPTG_ECOLI	P0ADC6	sp|P0ADC6|LPTG_ECOLI	Lipopolysaccharide export system permease protein LptG OS=Escherichia coli (strain K12) OX=83333 GN=lptG PE=1 SV=1	2	1	2	2	1	3	0	4	1	0
TAMA_ECOLI	P0ADE4	sp|P0ADE4|TAMA_ECOLI	Translocation and assembly module subunit TamA OS=Escherichia coli (strain K12) OX=83333 GN=tamA PE=1 SV=1	2	1	4	3	0	5	4	7	0	0
KBP_ECOLI	P0ADE6	sp|P0ADE6|KBP_ECOLI	Potassium binding protein Kbp OS=Escherichia coli (strain K12) OX=83333 GN=kbp PE=1 SV=2	25	32	22	30	24	17	5	20	16	3
YGFZ_ECOLI	P0ADE8	sp|P0ADE8|YGFZ_ECOLI	tRNA-modifying protein YgfZ OS=Escherichia coli (strain K12) OX=83333 GN=ygfZ PE=1 SV=2	25	13	24	11	16	19	9	28	14	12
EDD_ECOLI	P0ADF6	sp|P0ADF6|EDD_ECOLI	Phosphogluconate dehydratase OS=Escherichia coli (strain K12) OX=83333 GN=edd PE=1 SV=1	1	0	0	0	1	2	5	4	0	0
ILVN_ECOLI	P0ADF8	sp|P0ADF8|ILVN_ECOLI	Acetolactate synthase isozyme 1 small subunit OS=Escherichia coli (strain K12) OX=83333 GN=ilvN PE=1 SV=1	0	1	1	0	0	0	0	0	0	0
SUHB_ECOLI	P0ADG4	sp|P0ADG4|SUHB_ECOLI	Nus factor SuhB OS=Escherichia coli (strain K12) OX=83333 GN=suhB PE=1 SV=1	12	10	17	7	7	18	20	28	13	22
IMDH_ECOLI	P0ADG7	sp|P0ADG7|IMDH_ECOLI	Inosine-5'-monophosphate dehydrogenase OS=Escherichia coli (strain K12) OX=83333 GN=guaB PE=1 SV=1	62	62	49	64	53	62	67	90	60	63
ENTB_ECOLI	P0ADI4	sp|P0ADI4|ENTB_ECOLI	Enterobactin synthase component B OS=Escherichia coli (strain K12) OX=83333 GN=entB PE=1 SV=1	0	0	0	0	0	0	0	1	0	0
YECD_ECOLI	P0ADI7	sp|P0ADI7|YECD_ECOLI	Isochorismatase family protein YecD OS=Escherichia coli (strain K12) OX=83333 GN=yecD PE=1 SV=2	1	3	1	0	1	2	0	2	0	0
YIAA_ECOLI	P0ADJ8	sp|P0ADJ8|YIAA_ECOLI	Inner membrane protein YiaA OS=Escherichia coli (strain K12) OX=83333 GN=yiaA PE=1 SV=1	0	0	0	0	0	7	0	3	0	0
YIAF_ECOLI	P0ADK0	sp|P0ADK0|YIAF_ECOLI	Uncharacterized protein YiaF OS=Escherichia coli (strain K12) OX=83333 GN=yiaF PE=4 SV=2	14	16	10	25	21	17	4	10	9	0
YIBL_ECOLI	P0ADK8	sp|P0ADK8|YIBL_ECOLI	Uncharacterized protein YibL OS=Escherichia coli (strain K12) OX=83333 GN=yibL PE=1 SV=1	0	0	0	0	0	0	0	2	0	0
YIDQ_ECOLI	P0ADM4	sp|P0ADM4|YIDQ_ECOLI	Uncharacterized protein YidQ OS=Escherichia coli (strain K12) OX=83333 GN=yidQ PE=3 SV=1	1	1	1	3	3	1	0	2	1	0
VIAA_ECOLI	P0ADN0	sp|P0ADN0|VIAA_ECOLI	Protein ViaA OS=Escherichia coli (strain K12) OX=83333 GN=viaA PE=1 SV=1	0	0	0	0	0	1	0	0	0	0
YIFE_ECOLI	P0ADN2	sp|P0ADN2|YIFE_ECOLI	UPF0438 protein YifE OS=Escherichia coli (strain K12) OX=83333 GN=yifE PE=1 SV=2	4	10	4	10	1	5	6	8	11	0
YIGB_ECOLI	P0ADP0	sp|P0ADP0|YIGB_ECOLI	5-amino-6-(5-phospho-D-ribitylamino)uracil phosphatase YigB OS=Escherichia coli (strain K12) OX=83333 GN=yigB PE=1 SV=1	1	0	0	0	0	1	0	1	0	0
YIGI_ECOLI	P0ADP2	sp|P0ADP2|YIGI_ECOLI	Uncharacterized protein YigI OS=Escherichia coli (strain K12) OX=83333 GN=yigI PE=4 SV=1	0	0	0	0	0	3	0	0	0	0
FABY_ECOLI	P0ADQ2	sp|P0ADQ2|FABY_ECOLI	Probable acyltransferase FabY OS=Escherichia coli (strain K12) OX=83333 GN=fabY PE=2 SV=1	5	4	3	4	3	3	1	2	2	0
YGAM_ECOLI	P0ADQ7	sp|P0ADQ7|YGAM_ECOLI	Uncharacterized protein YgaM OS=Escherichia coli (strain K12) OX=83333 GN=ygaM PE=1 SV=2	11	4	5	1	3	3	10	4	4	4
RLMM_ECOLI	P0ADR6	sp|P0ADR6|RLMM_ECOLI	Ribosomal RNA large subunit methyltransferase M OS=Escherichia coli (strain K12) OX=83333 GN=rlmM PE=1 SV=1	4	3	3	3	1	6	0	4	0	1
PPNN_ECOLI	P0ADR8	sp|P0ADR8|PPNN_ECOLI	Pyrimidine/purine nucleotide 5'-monophosphate nucleosidase OS=Escherichia coli (strain K12) OX=83333 GN=ppnN PE=1 SV=1	9	13	10	12	9	12	5	15	13	2
ZAPA_ECOLI	P0ADS2	sp|P0ADS2|ZAPA_ECOLI	Cell division protein ZapA OS=Escherichia coli (strain K12) OX=83333 GN=zapA PE=1 SV=1	0	1	1	2	1	1	0	1	0	0
YGGE_ECOLI	P0ADS6	sp|P0ADS6|YGGE_ECOLI	Uncharacterized protein YggE OS=Escherichia coli (strain K12) OX=83333 GN=yggE PE=4 SV=1	4	2	3	1	2	6	0	6	0	0
YGGN_ECOLI	P0ADS9	sp|P0ADS9|YGGN_ECOLI	Uncharacterized protein YggN OS=Escherichia coli (strain K12) OX=83333 GN=yggN PE=4 SV=1	2	8	5	7	4	5	2	3	0	0
YGIB_ECOLI	P0ADT2	sp|P0ADT2|YGIB_ECOLI	UPF0441 protein YgiB OS=Escherichia coli (strain K12) OX=83333 GN=ygiB PE=3 SV=2	7	10	9	13	7	1	0	0	2	0
YGIC_ECOLI	P0ADT5	sp|P0ADT5|YGIC_ECOLI	Putative acid--amine ligase YgiC OS=Escherichia coli (strain K12) OX=83333 GN=ygiC PE=1 SV=1	3	3	0	2	6	3	1	5	2	0
YGIM_ECOLI	P0ADT8	sp|P0ADT8|YGIM_ECOLI	Uncharacterized protein YgiM OS=Escherichia coli (strain K12) OX=83333 GN=ygiM PE=3 SV=1	7	8	10	5	6	10	2	11	2	3
YGIN_ECOLI	P0ADU2	sp|P0ADU2|YGIN_ECOLI	Probable quinol monooxygenase YgiN OS=Escherichia coli (strain K12) OX=83333 GN=ygiN PE=1 SV=1	1	1	1	0	0	1	0	4	1	1
YGIW_ECOLI	P0ADU5	sp|P0ADU5|YGIW_ECOLI	Protein YgiW OS=Escherichia coli (strain K12) OX=83333 GN=ygiW PE=1 SV=1	21	28	28	24	18	22	13	19	10	0
LPTA_ECOLI	P0ADV1	sp|P0ADV1|LPTA_ECOLI	Lipopolysaccharide export system protein LptA OS=Escherichia coli (strain K12) OX=83333 GN=lptA PE=1 SV=1	2	4	3	0	2	2	0	4	1	0
MLAC_ECOLI	P0ADV7	sp|P0ADV7|MLAC_ECOLI	Intermembrane phospholipid transport system binding protein MlaC OS=Escherichia coli (strain K12) OX=83333 GN=mlaC PE=1 SV=1	3	4	4	5	1	2	0	4	1	1
YHCB_ECOLI	P0ADW3	sp|P0ADW3|YHCB_ECOLI	Inner membrane protein YhcB OS=Escherichia coli (strain K12) OX=83333 GN=yhcB PE=1 SV=2	4	6	6	6	2	5	0	9	3	0
YHFA_ECOLI	P0ADX1	sp|P0ADX1|YHFA_ECOLI	Protein YhfA OS=Escherichia coli (strain K12) OX=83333 GN=yhfA PE=1 SV=1	1	0	0	0	0	0	0	0	0	0
YHHA_ECOLI	P0ADX7	sp|P0ADX7|YHHA_ECOLI	Uncharacterized protein YhhA OS=Escherichia coli (strain K12) OX=83333 GN=yhhA PE=1 SV=1	0	0	0	0	1	0	0	0	0	0
PPID_ECOLI	P0ADY1	sp|P0ADY1|PPID_ECOLI	Periplasmic chaperone PpiD OS=Escherichia coli (strain K12) OX=83333 GN=ppiD PE=1 SV=1	37	28	28	31	24	33	25	28	31	9
RL14_ECOLI	P0ADY3	sp|P0ADY3|RL14_ECOLI	50S ribosomal protein L14 OS=Escherichia coli (strain K12) OX=83333 GN=rplN PE=1 SV=1	111	146	91	132	120	101	106	90	126	140
RL16_ECOLI	P0ADY7	sp|P0ADY7|RL16_ECOLI	50S ribosomal protein L16 OS=Escherichia coli (strain K12) OX=83333 GN=rplP PE=1 SV=1	27	19	21	25	22	18	12	32	26	21
RL23_ECOLI	P0ADZ0	sp|P0ADZ0|RL23_ECOLI	50S ribosomal protein L23 OS=Escherichia coli (strain K12) OX=83333 GN=rplW PE=1 SV=1	1	3	0	1	1	2	0	2	1	0
RS15_ECOLI	P0ADZ4	sp|P0ADZ4|RS15_ECOLI	30S ribosomal protein S15 OS=Escherichia coli (strain K12) OX=83333 GN=rpsO PE=1 SV=2	2	2	3	4	3	1	0	1	1	0
YAJC_ECOLI	P0ADZ7	sp|P0ADZ7|YAJC_ECOLI	Sec translocon accessory complex subunit YajC OS=Escherichia coli (strain K12) OX=83333 GN=yajC PE=1 SV=1	4	1	4	9	5	10	7	10	6	0
TRMJ_ECOLI	P0AE01	sp|P0AE01|TRMJ_ECOLI	tRNA (cytidine/uridine-2'-O-)-methyltransferase TrmJ OS=Escherichia coli (strain K12) OX=83333 GN=trmJ PE=1 SV=1	0	4	3	4	2	9	5	17	8	9
ACRA_ECOLI	P0AE06	sp|P0AE06|ACRA_ECOLI	Multidrug efflux pump subunit AcrA OS=Escherichia coli (strain K12) OX=83333 GN=acrA PE=1 SV=1	54	46	47	38	31	39	48	45	38	27
AHPC_ECOLI	P0AE08	sp|P0AE08|AHPC_ECOLI	Alkyl hydroperoxide reductase C OS=Escherichia coli (strain K12) OX=83333 GN=ahpC PE=1 SV=2	89	90	80	82	79	97	27	97	77	88
AMN_ECOLI	P0AE12	sp|P0AE12|AMN_ECOLI	AMP nucleosidase OS=Escherichia coli (strain K12) OX=83333 GN=amn PE=1 SV=1	5	12	13	23	14	7	0	2	5	0
MAP1_ECOLI	P0AE18	sp|P0AE18|MAP1_ECOLI	Methionine aminopeptidase OS=Escherichia coli (strain K12) OX=83333 GN=map PE=1 SV=1	9	1	14	10	7	9	11	17	14	7
APHA_ECOLI	P0AE22	sp|P0AE22|APHA_ECOLI	Class B acid phosphatase OS=Escherichia coli (strain K12) OX=83333 GN=aphA PE=1 SV=1	6	6	6	3	5	5	4	17	7	6
AROM_ECOLI	P0AE28	sp|P0AE28|AROM_ECOLI	Protein AroM OS=Escherichia coli (strain K12) OX=83333 GN=aroM PE=4 SV=1	0	0	0	0	0	1	0	0	0	0
ARTQ_ECOLI	P0AE34	sp|P0AE34|ARTQ_ECOLI	Arginine ABC transporter permease protein ArtQ OS=Escherichia coli (strain K12) OX=83333 GN=artQ PE=1 SV=1	0	0	0	0	1	0	0	0	0	0
ASTA_ECOLI	P0AE37	sp|P0AE37|ASTA_ECOLI	Arginine N-succinyltransferase OS=Escherichia coli (strain K12) OX=83333 GN=astA PE=2 SV=1	0	0	0	1	2	1	0	3	0	0
YPDB_ECOLI	P0AE39	sp|P0AE39|YPDB_ECOLI	Transcriptional regulatory protein YpdB OS=Escherichia coli (strain K12) OX=83333 GN=ypdB PE=1 SV=1	2	1	1	3	0	2	0	2	0	0
YTFL_ECOLI	P0AE45	sp|P0AE45|YTFL_ECOLI	UPF0053 inner membrane protein YtfL OS=Escherichia coli (strain K12) OX=83333 GN=ytfL PE=1 SV=1	0	0	0	0	0	1	0	1	2	0
YTFP_ECOLI	P0AE48	sp|P0AE48|YTFP_ECOLI	Gamma-glutamylcyclotransferase family protein YtfP OS=Escherichia coli (strain K12) OX=83333 GN=ytfP PE=1 SV=1	7	2	3	6	2	3	1	2	1	1
BCP_ECOLI	P0AE52	sp|P0AE52|BCP_ECOLI	Peroxiredoxin Bcp OS=Escherichia coli (strain K12) OX=83333 GN=bcp PE=1 SV=1	20	20	10	22	20	10	3	12	12	2
CHAB_ECOLI	P0AE63	sp|P0AE63|CHAB_ECOLI	Putative cation transport regulator ChaB OS=Escherichia coli (strain K12) OX=83333 GN=chaB PE=3 SV=1	0	0	0	0	0	0	0	1	0	0
CORC_ECOLI	P0AE78	sp|P0AE78|CORC_ECOLI	Magnesium and cobalt efflux protein CorC OS=Escherichia coli (strain K12) OX=83333 GN=corC PE=1 SV=1	0	1	0	0	0	3	1	0	0	0
CPXA_ECOLI	P0AE82	sp|P0AE82|CPXA_ECOLI	Sensor histidine kinase CpxA OS=Escherichia coli (strain K12) OX=83333 GN=cpxA PE=1 SV=1	2	0	0	0	1	5	0	0	3	0
CPXP_ECOLI	P0AE85	sp|P0AE85|CPXP_ECOLI	Periplasmic protein CpxP OS=Escherichia coli (strain K12) OX=83333 GN=cpxP PE=1 SV=1	0	0	0	0	0	1	0	0	0	0
CPXR_ECOLI	P0AE88	sp|P0AE88|CPXR_ECOLI	Transcriptional regulatory protein CpxR OS=Escherichia coli (strain K12) OX=83333 GN=cpxR PE=1 SV=1	0	0	0	0	0	1	0	1	0	0
CREA_ECOLI	P0AE91	sp|P0AE91|CREA_ECOLI	Protein CreA OS=Escherichia coli (strain K12) OX=83333 GN=creA PE=3 SV=1	8	8	7	10	9	7	4	7	9	3
CYSG_ECOLI	P0AEA8	sp|P0AEA8|CYSG_ECOLI	Siroheme synthase OS=Escherichia coli (strain K12) OX=83333 GN=cysG PE=1 SV=1	1	0	0	2	2	1	0	7	0	0
DACA_ECOLI	P0AEB2	sp|P0AEB2|DACA_ECOLI	D-alanyl-D-alanine carboxypeptidase DacA OS=Escherichia coli (strain K12) OX=83333 GN=dacA PE=1 SV=1	23	15	18	19	20	20	6	40	20	4
YOAB_ECOLI	P0AEB7	sp|P0AEB7|YOAB_ECOLI	RutC family protein YoaB OS=Escherichia coli (strain K12) OX=83333 GN=yoaB PE=3 SV=1	0	0	0	0	0	0	0	1	0	0
YOAE_ECOLI	P0AEC0	sp|P0AEC0|YOAE_ECOLI	UPF0053 inner membrane protein YoaE OS=Escherichia coli (strain K12) OX=83333 GN=yoaE PE=1 SV=1	0	0	0	0	0	0	2	3	0	0
ARCB_ECOLI	P0AEC3	sp|P0AEC3|ARCB_ECOLI	Aerobic respiration control sensor protein ArcB OS=Escherichia coli (strain K12) OX=83333 GN=arcB PE=1 SV=1	8	5	3	2	5	4	0	3	1	0
BARA_ECOLI	P0AEC5	sp|P0AEC5|BARA_ECOLI	Signal transduction histidine-protein kinase BarA OS=Escherichia coli (strain K12) OX=83333 GN=barA PE=1 SV=1	2	2	2	2	2	1	0	2	2	0
USPA_ECOLI	P0AED0	sp|P0AED0|USPA_ECOLI	Universal stress protein A OS=Escherichia coli (strain K12) OX=83333 GN=uspA PE=1 SV=2	4	0	0	6	0	0	0	15	4	5
UVRY_ECOLI	P0AED5	sp|P0AED5|UVRY_ECOLI	Response regulator UvrY OS=Escherichia coli (strain K12) OX=83333 GN=uvrY PE=1 SV=1	1	1	1	2	1	1	0	1	2	0
DAPE_ECOLI	P0AED7	sp|P0AED7|DAPE_ECOLI	Succinyl-diaminopimelate desuccinylase OS=Escherichia coli (strain K12) OX=83333 GN=dapE PE=1 SV=1	4	0	2	2	0	5	0	6	1	0
DCM_ECOLI	P0AED9	sp|P0AED9|DCM_ECOLI	DNA-cytosine methyltransferase OS=Escherichia coli (strain K12) OX=83333 GN=dcm PE=1 SV=1	2	0	0	0	0	1	0	0	0	0
DCRB_ECOLI	P0AEE1	sp|P0AEE1|DCRB_ECOLI	Protein DcrB OS=Escherichia coli (strain K12) OX=83333 GN=dcrB PE=3 SV=1	20	9	10	12	16	11	5	19	16	2
DEGS_ECOLI	P0AEE3	sp|P0AEE3|DEGS_ECOLI	Serine endoprotease DegS OS=Escherichia coli (strain K12) OX=83333 GN=degS PE=1 SV=1	3	2	0	2	2	4	4	0	2	2
DGAL_ECOLI	P0AEE5	sp|P0AEE5|DGAL_ECOLI	D-galactose-binding periplasmic protein OS=Escherichia coli (strain K12) OX=83333 GN=mglB PE=1 SV=1	40	51	44	32	33	63	16	45	30	7
DMA_ECOLI	P0AEE8	sp|P0AEE8|DMA_ECOLI	DNA adenine methylase OS=Escherichia coli (strain K12) OX=83333 GN=dam PE=1 SV=1	0	0	0	0	0	0	0	0	0	1
DNAC_ECOLI	P0AEF0	sp|P0AEF0|DNAC_ECOLI	DNA replication protein DnaC OS=Escherichia coli (strain K12) OX=83333 GN=dnaC PE=1 SV=1	0	0	0	0	1	0	0	0	0	0
DSBA_ECOLI	P0AEG4	sp|P0AEG4|DSBA_ECOLI	Thiol:disulfide interchange protein DsbA OS=Escherichia coli (strain K12) OX=83333 GN=dsbA PE=1 SV=1	10	7	5	9	11	12	6	9	12	7
DSBC_ECOLI	P0AEG6	sp|P0AEG6|DSBC_ECOLI	Thiol:disulfide interchange protein DsbC OS=Escherichia coli (strain K12) OX=83333 GN=dsbC PE=1 SV=1	3	5	4	2	2	12	0	13	9	3
RSEP_ECOLI	P0AEH1	sp|P0AEH1|RSEP_ECOLI	Regulator of sigma-E protease RseP OS=Escherichia coli (strain K12) OX=83333 GN=rseP PE=1 SV=1	5	4	3	2	2	5	0	4	3	0
ELAB_ECOLI	P0AEH5	sp|P0AEH5|ELAB_ECOLI	Protein ElaB OS=Escherichia coli (strain K12) OX=83333 GN=elaB PE=1 SV=1	1	5	6	7	7	4	2	4	1	11
MIAB_ECOLI	P0AEI1	sp|P0AEI1|MIAB_ECOLI	tRNA-2-methylthio-N(6)-dimethylallyladenosine synthase OS=Escherichia coli (strain K12) OX=83333 GN=miaB PE=1 SV=1	12	7	8	9	10	0	0	2	0	0
RIMO_ECOLI	P0AEI4	sp|P0AEI4|RIMO_ECOLI	Ribosomal protein S12 methylthiotransferase RimO OS=Escherichia coli (strain K12) OX=83333 GN=rimO PE=1 SV=1	11	3	5	6	2	10	0	7	4	0
NUDJ_ECOLI	P0AEI6	sp|P0AEI6|NUDJ_ECOLI	Phosphatase NudJ OS=Escherichia coli (strain K12) OX=83333 GN=nudJ PE=1 SV=1	0	0	1	0	0	1	0	0	0	0
ENTC_ECOLI	P0AEJ2	sp|P0AEJ2|ENTC_ECOLI	Isochorismate synthase EntC OS=Escherichia coli (strain K12) OX=83333 GN=entC PE=1 SV=1	0	0	0	0	0	1	0	0	1	0
ENVZ_ECOLI	P0AEJ4	sp|P0AEJ4|ENVZ_ECOLI	Sensor histidine kinase EnvZ OS=Escherichia coli (strain K12) OX=83333 GN=envZ PE=1 SV=1	0	0	0	0	1	0	0	1	0	0
EUTB_ECOLI	P0AEJ6	sp|P0AEJ6|EUTB_ECOLI	Ethanolamine ammonia-lyase large subunit OS=Escherichia coli (strain K12) OX=83333 GN=eutB PE=1 SV=1	4	3	3	2	1	3	0	2	3	0
FABG_ECOLI	P0AEK2	sp|P0AEK2|FABG_ECOLI	3-oxoacyl-[acyl-carrier-protein] reductase FabG OS=Escherichia coli (strain K12) OX=83333 GN=fabG PE=1 SV=1	60	69	60	67	60	54	34	48	69	41
FABI_ECOLI	P0AEK4	sp|P0AEK4|FABI_ECOLI	Enoyl-[acyl-carrier-protein] reductase [NADH] FabI OS=Escherichia coli (strain K12) OX=83333 GN=fabI PE=1 SV=2	74	45	88	57	61	98	51	78	54	45
FEPB_ECOLI	P0AEL6	sp|P0AEL6|FEPB_ECOLI	Ferrienterobactin-binding periplasmic protein OS=Escherichia coli (strain K12) OX=83333 GN=fepB PE=1 SV=1	1	1	1	0	1	0	0	0	0	0
FKBX_ECOLI	P0AEM0	sp|P0AEM0|FKBX_ECOLI	FKBP-type 16 kDa peptidyl-prolyl cis-trans isomerase OS=Escherichia coli (strain K12) OX=83333 GN=fkpB PE=1 SV=2	0	0	2	1	2	1	1	3	2	0
TCYJ_ECOLI	P0AEM9	sp|P0AEM9|TCYJ_ECOLI	L-cystine-binding protein TcyJ OS=Escherichia coli (strain K12) OX=83333 GN=tcyJ PE=1 SV=1	25	23	24	17	23	27	3	19	11	6
FRE_ECOLI	P0AEN1	sp|P0AEN1|FRE_ECOLI	NAD(P)H-flavin reductase OS=Escherichia coli (strain K12) OX=83333 GN=fre PE=1 SV=2	4	1	2	2	3	1	0	0	1	0
FUCM_ECOLI	P0AEN8	sp|P0AEN8|FUCM_ECOLI	L-fucose mutarotase OS=Escherichia coli (strain K12) OX=83333 GN=fucU PE=1 SV=1	0	0	0	0	1	0	0	0	0	0
GALU_ECOLI	P0AEP3	sp|P0AEP3|GALU_ECOLI	UTP--glucose-1-phosphate uridylyltransferase OS=Escherichia coli (strain K12) OX=83333 GN=galU PE=1 SV=2	10	17	14	22	11	18	4	16	16	4
GLCG_ECOLI	P0AEQ1	sp|P0AEQ1|GLCG_ECOLI	Protein GlcG OS=Escherichia coli (strain K12) OX=83333 GN=glcG PE=2 SV=1	6	3	5	2	4	7	6	5	4	2
GLNH_ECOLI	P0AEQ3	sp|P0AEQ3|GLNH_ECOLI	Glutamine-binding periplasmic protein OS=Escherichia coli (strain K12) OX=83333 GN=glnH PE=1 SV=1	20	29	30	21	25	16	8	14	9	7
GLNP_ECOLI	P0AEQ6	sp|P0AEQ6|GLNP_ECOLI	Glutamine transport system permease protein GlnP OS=Escherichia coli (strain K12) OX=83333 GN=glnP PE=1 SV=1	0	0	1	0	0	0	0	1	0	0
GLPF_ECOLI	P0AER0	sp|P0AER0|GLPF_ECOLI	Glycerol uptake facilitator protein OS=Escherichia coli (strain K12) OX=83333 GN=glpF PE=1 SV=1	0	0	0	0	0	2	0	1	0	0
GLTJ_ECOLI	P0AER3	sp|P0AER3|GLTJ_ECOLI	Glutamate/aspartate import permease protein GltJ OS=Escherichia coli (strain K12) OX=83333 GN=gltJ PE=1 SV=1	1	0	0	0	0	0	0	0	0	0
GSP_ECOLI	P0AES0	sp|P0AES0|GSP_ECOLI	Bifunctional glutathionylspermidine synthetase/amidase OS=Escherichia coli (strain K12) OX=83333 GN=gss PE=1 SV=1	7	5	4	8	4	6	2	5	3	4
GUDD_ECOLI	P0AES2	sp|P0AES2|GUDD_ECOLI	Glucarate dehydratase OS=Escherichia coli (strain K12) OX=83333 GN=gudD PE=1 SV=2	0	0	0	0	3	2	0	1	0	0
GYRA_ECOLI	P0AES4	sp|P0AES4|GYRA_ECOLI	DNA gyrase subunit A OS=Escherichia coli (strain K12) OX=83333 GN=gyrA PE=1 SV=1	49	49	47	56	41	50	29	53	53	18
GYRB_ECOLI	P0AES6	sp|P0AES6|GYRB_ECOLI	DNA gyrase subunit B OS=Escherichia coli (strain K12) OX=83333 GN=gyrB PE=1 SV=2	39	36	32	37	35	37	17	50	43	28
HDEA_ECOLI	P0AES9	sp|P0AES9|HDEA_ECOLI	Acid stress chaperone HdeA OS=Escherichia coli (strain K12) OX=83333 GN=hdeA PE=1 SV=1	0	3	12	1	4	17	9	12	7	13
HDEB_ECOLI	P0AET2	sp|P0AET2|HDEB_ECOLI	Acid stress chaperone HdeB OS=Escherichia coli (strain K12) OX=83333 GN=hdeB PE=1 SV=1	7	4	2	7	9	4	1	4	5	0
HDHA_ECOLI	P0AET8	sp|P0AET8|HDHA_ECOLI	7alpha-hydroxysteroid dehydrogenase OS=Escherichia coli (strain K12) OX=83333 GN=hdhA PE=1 SV=1	11	8	12	8	7	11	6	5	2	7
HISJ_ECOLI	P0AEU0	sp|P0AEU0|HISJ_ECOLI	Histidine-binding periplasmic protein OS=Escherichia coli (strain K12) OX=83333 GN=hisJ PE=1 SV=1	15	17	13	10	13	13	7	13	5	7
SKP_ECOLI	P0AEU7	sp|P0AEU7|SKP_ECOLI	Chaperone protein Skp OS=Escherichia coli (strain K12) OX=83333 GN=skp PE=1 SV=1	11	12	15	11	11	14	13	16	5	9
RSSB_ECOLI	P0AEV1	sp|P0AEV1|RSSB_ECOLI	Regulator of RpoS OS=Escherichia coli (strain K12) OX=83333 GN=rssB PE=1 SV=1	0	0	0	0	0	0	0	1	0	0
CPDA_ECOLI	P0AEW4	sp|P0AEW4|CPDA_ECOLI	3',5'-cyclic adenosine monophosphate phosphodiesterase CpdA OS=Escherichia coli (strain K12) OX=83333 GN=cpdA PE=1 SV=1	0	0	0	0	1	0	0	1	0	0
INGK_ECOLI	P0AEW6	sp|P0AEW6|INGK_ECOLI	Guanosine-inosine kinase OS=Escherichia coli (strain K12) OX=83333 GN=gsk PE=1 SV=1	1	3	6	4	3	3	0	4	1	0
K1PF_ECOLI	P0AEW9	sp|P0AEW9|K1PF_ECOLI	1-phosphofructokinase OS=Escherichia coli (strain K12) OX=83333 GN=fruK PE=3 SV=1	7	7	4	7	3	6	4	7	8	9
KGTP_ECOLI	P0AEX3	sp|P0AEX3|KGTP_ECOLI	Alpha-ketoglutarate permease OS=Escherichia coli (strain K12) OX=83333 GN=kgtP PE=1 SV=1	0	0	2	1	2	2	0	0	1	0
KPPR_ECOLI	P0AEX5	sp|P0AEX5|KPPR_ECOLI	Probable phosphoribulokinase OS=Escherichia coli (strain K12) OX=83333 GN=prkB PE=3 SV=1	1	0	1	0	1	0	0	0	0	0
MALE_ECOLI	P0AEX9	sp|P0AEX9|MALE_ECOLI	Maltose/maltodextrin-binding periplasmic protein OS=Escherichia coli (strain K12) OX=83333 GN=malE PE=1 SV=1	53	36	47	37	42	42	20	47	46	28
MDAB_ECOLI	P0AEY5	sp|P0AEY5|MDAB_ECOLI	NADPH:quinone oxidoreductase MdaB OS=Escherichia coli (strain K12) OX=83333 GN=mdaB PE=1 SV=1	5	4	6	5	4	7	4	5	2	2
METF_ECOLI	P0AEZ1	sp|P0AEZ1|METF_ECOLI	5,10-methylenetetrahydrofolate reductase OS=Escherichia coli (strain K12) OX=83333 GN=metF PE=1 SV=1	13	14	17	13	17	7	0	4	0	0
MIND_ECOLI	P0AEZ3	sp|P0AEZ3|MIND_ECOLI	Septum site-determining protein MinD OS=Escherichia coli (strain K12) OX=83333 GN=minD PE=1 SV=2	14	27	15	23	20	14	2	13	16	6
MOAB_ECOLI	P0AEZ9	sp|P0AEZ9|MOAB_ECOLI	Molybdenum cofactor biosynthesis protein B OS=Escherichia coli (strain K12) OX=83333 GN=moaB PE=1 SV=2	8	12	8	8	8	8	0	7	5	3
MOG_ECOLI	P0AF03	sp|P0AF03|MOG_ECOLI	Molybdopterin adenylyltransferase OS=Escherichia coli (strain K12) OX=83333 GN=mog PE=1 SV=1	0	2	3	3	2	2	0	1	0	0
APBC_ECOLI	P0AF08	sp|P0AF08|APBC_ECOLI	Iron-sulfur cluster carrier protein OS=Escherichia coli (strain K12) OX=83333 GN=mrp PE=3 SV=1	6	5	12	4	6	14	6	7	5	5
MTNN_ECOLI	P0AF12	sp|P0AF12|MTNN_ECOLI	5'-methylthioadenosine/S-adenosylhomocysteine nucleosidase OS=Escherichia coli (strain K12) OX=83333 GN=mtnN PE=1 SV=1	2	6	7	3	4	6	0	1	8	0
NAGA_ECOLI	P0AF18	sp|P0AF18|NAGA_ECOLI	N-acetylglucosamine-6-phosphate deacetylase OS=Escherichia coli (strain K12) OX=83333 GN=nagA PE=1 SV=1	11	10	8	6	6	14	11	12	9	2
NAGC_ECOLI	P0AF20	sp|P0AF20|NAGC_ECOLI	N-acetylglucosamine repressor OS=Escherichia coli (strain K12) OX=83333 GN=nagC PE=2 SV=1	6	8	9	5	7	8	3	8	4	1
NAGD_ECOLI	P0AF24	sp|P0AF24|NAGD_ECOLI	Ribonucleotide monophosphatase NagD OS=Escherichia coli (strain K12) OX=83333 GN=nagD PE=1 SV=1	2	4	3	7	4	8	5	7	6	6
NARL_ECOLI	P0AF28	sp|P0AF28|NARL_ECOLI	Nitrate/nitrite response regulator protein NarL OS=Escherichia coli (strain K12) OX=83333 GN=narL PE=1 SV=1	2	1	2	1	1	3	4	4	3	0
YJBB_ECOLI	P0AF43	sp|P0AF43|YJBB_ECOLI	Uncharacterized protein YjbB OS=Escherichia coli (strain K12) OX=83333 GN=yjbB PE=4 SV=1	0	0	1	0	0	0	0	0	0	0
YJBR_ECOLI	P0AF50	sp|P0AF50|YJBR_ECOLI	Uncharacterized protein YjbR OS=Escherichia coli (strain K12) OX=83333 GN=yjbR PE=1 SV=1	0	0	0	0	0	0	0	1	0	0
GHXP_ECOLI	P0AF52	sp|P0AF52|GHXP_ECOLI	Guanine/hypoxanthine permease GhxP OS=Escherichia coli (strain K12) OX=83333 GN=ghxP PE=1 SV=1	0	0	0	0	0	2	0	3	0	0
YJDI_ECOLI	P0AF59	sp|P0AF59|YJDI_ECOLI	Uncharacterized protein YjdI OS=Escherichia coli (strain K12) OX=83333 GN=yjdI PE=4 SV=1	0	2	1	1	1	1	0	0	0	0
NSRR_ECOLI	P0AF63	sp|P0AF63|NSRR_ECOLI	HTH-type transcriptional repressor NsrR OS=Escherichia coli (strain K12) OX=83333 GN=nsrR PE=3 SV=1	2	0	1	0	0	0	0	4	0	1
TSAE_ECOLI	P0AF67	sp|P0AF67|TSAE_ECOLI	tRNA threonylcarbamoyladenosine biosynthesis protein TsaE OS=Escherichia coli (strain K12) OX=83333 GN=tsaE PE=1 SV=1	2	1	1	2	3	4	0	3	4	1
YJEI_ECOLI	P0AF70	sp|P0AF70|YJEI_ECOLI	Uncharacterized protein YjeI OS=Escherichia coli (strain K12) OX=83333 GN=yjeI PE=3 SV=1	9	8	6	8	8	8	10	6	6	0
YJFL_ECOLI	P0AF80	sp|P0AF80|YJFL_ECOLI	UPF0719 inner membrane protein YjfL OS=Escherichia coli (strain K12) OX=83333 GN=yjfL PE=1 SV=1	0	0	0	0	0	0	0	0	1	0
RIDA_ECOLI	P0AF93	sp|P0AF93|RIDA_ECOLI	2-iminobutanoate/2-iminopropanoate deaminase OS=Escherichia coli (strain K12) OX=83333 GN=ridA PE=1 SV=2	10	10	6	12	12	12	10	13	13	20
TABA_ECOLI	P0AF96	sp|P0AF96|TABA_ECOLI	Toxin-antitoxin biofilm protein TabA OS=Escherichia coli (strain K12) OX=83333 GN=tabA PE=1 SV=1	2	4	0	4	3	0	2	7	5	7
LPTF_ECOLI	P0AF98	sp|P0AF98|LPTF_ECOLI	Lipopolysaccharide export system permease protein LptF OS=Escherichia coli (strain K12) OX=83333 GN=lptF PE=1 SV=1	1	2	6	1	1	3	3	2	0	0
NARX_ECOLI	P0AFA2	sp|P0AFA2|NARX_ECOLI	Nitrate/nitrite sensor protein NarX OS=Escherichia coli (strain K12) OX=83333 GN=narX PE=1 SV=1	2	2	1	3	3	2	0	0	0	0
NHAB_ECOLI	P0AFA7	sp|P0AFA7|NHAB_ECOLI	Na(+)/H(+) antiporter NhaB OS=Escherichia coli (strain K12) OX=83333 GN=nhaB PE=1 SV=1	0	0	2	0	0	2	0	2	0	0
NTRB_ECOLI	P0AFB5	sp|P0AFB5|NTRB_ECOLI	Sensory histidine kinase/phosphatase NtrB OS=Escherichia coli (strain K12) OX=83333 GN=glnL PE=1 SV=1	0	0	0	0	0	0	0	2	0	0
NTRC_ECOLI	P0AFB8	sp|P0AFB8|NTRC_ECOLI	DNA-binding transcriptional regulator NtrC OS=Escherichia coli (strain K12) OX=83333 GN=glnG PE=1 SV=1	2	1	1	1	0	0	0	0	1	0
NUOA_ECOLI	P0AFC3	sp|P0AFC3|NUOA_ECOLI	NADH-quinone oxidoreductase subunit A OS=Escherichia coli (strain K12) OX=83333 GN=nuoA PE=3 SV=1	0	0	1	0	1	0	0	0	0	0
NUOB_ECOLI	P0AFC7	sp|P0AFC7|NUOB_ECOLI	NADH-quinone oxidoreductase subunit B OS=Escherichia coli (strain K12) OX=83333 GN=nuoB PE=1 SV=1	8	10	13	7	12	11	8	6	7	0
NUOE_ECOLI	P0AFD1	sp|P0AFD1|NUOE_ECOLI	NADH-quinone oxidoreductase subunit E OS=Escherichia coli (strain K12) OX=83333 GN=nuoE PE=1 SV=1	5	0	2	3	1	3	0	11	2	0
NUOH_ECOLI	P0AFD4	sp|P0AFD4|NUOH_ECOLI	NADH-quinone oxidoreductase subunit H OS=Escherichia coli (strain K12) OX=83333 GN=nuoH PE=1 SV=1	0	0	3	1	2	0	0	2	0	0
NUOI_ECOLI	P0AFD6	sp|P0AFD6|NUOI_ECOLI	NADH-quinone oxidoreductase subunit I OS=Escherichia coli (strain K12) OX=83333 GN=nuoI PE=1 SV=1	6	0	0	4	0	2	0	3	0	0
NUPC_ECOLI	P0AFF2	sp|P0AFF2|NUPC_ECOLI	Nucleoside permease NupC OS=Escherichia coli (strain K12) OX=83333 GN=nupC PE=1 SV=1	1	0	3	2	2	0	0	0	2	0
NUSA_ECOLI	P0AFF6	sp|P0AFF6|NUSA_ECOLI	Transcription termination/antitermination protein NusA OS=Escherichia coli (strain K12) OX=83333 GN=nusA PE=1 SV=1	36	35	31	51	32	34	29	68	34	57
NUSG_ECOLI	P0AFG0	sp|P0AFG0|NUSG_ECOLI	Transcription termination/antitermination protein NusG OS=Escherichia coli (strain K12) OX=83333 GN=nusG PE=1 SV=2	18	15	15	22	14	14	22	27	21	12
ODO1_ECOLI	P0AFG3	sp|P0AFG3|ODO1_ECOLI	2-oxoglutarate dehydrogenase E1 component OS=Escherichia coli (strain K12) OX=83333 GN=sucA PE=1 SV=1	50	42	47	51	60	56	31	49	35	25
ODO2_ECOLI	P0AFG6	sp|P0AFG6|ODO2_ECOLI	Dihydrolipoyllysine-residue succinyltransferase component of 2-oxoglutarate dehydrogenase complex OS=Escherichia coli (strain K12) OX=83333 GN=sucB PE=1 SV=2	30	26	28	25	20	38	7	48	20	13
ODP1_ECOLI	P0AFG8	sp|P0AFG8|ODP1_ECOLI	Pyruvate dehydrogenase E1 component OS=Escherichia coli (strain K12) OX=83333 GN=aceE PE=1 SV=2	313	281	288	331	291	349	244	434	449	416
OGT_ECOLI	P0AFH0	sp|P0AFH0|OGT_ECOLI	Methylated-DNA--protein-cysteine methyltransferase OS=Escherichia coli (strain K12) OX=83333 GN=ogt PE=1 SV=1	0	0	0	0	1	0	0	0	0	0
OPPC_ECOLI	P0AFH6	sp|P0AFH6|OPPC_ECOLI	Oligopeptide transport system permease protein OppC OS=Escherichia coli (strain K12) OX=83333 GN=oppC PE=1 SV=1	0	2	0	2	1	1	0	2	1	0
OSMY_ECOLI	P0AFH8	sp|P0AFH8|OSMY_ECOLI	Osmotically-inducible protein Y OS=Escherichia coli (strain K12) OX=83333 GN=osmY PE=1 SV=1	29	63	53	50	47	30	15	19	25	17
PARC_ECOLI	P0AFI2	sp|P0AFI2|PARC_ECOLI	DNA topoisomerase 4 subunit A OS=Escherichia coli (strain K12) OX=83333 GN=parC PE=1 SV=1	13	7	7	10	12	16	3	18	12	4
PBP7_ECOLI	P0AFI5	sp|P0AFI5|PBP7_ECOLI	D-alanyl-D-alanine endopeptidase OS=Escherichia coli (strain K12) OX=83333 GN=pbpG PE=1 SV=2	0	0	0	0	0	1	2	4	0	2
PDXH_ECOLI	P0AFI7	sp|P0AFI7|PDXH_ECOLI	Pyridoxine/pyridoxamine 5'-phosphate oxidase OS=Escherichia coli (strain K12) OX=83333 GN=pdxH PE=1 SV=2	1	0	0	0	0	1	1	1	0	1
PERM_ECOLI	P0AFI9	sp|P0AFI9|PERM_ECOLI	Putative permease PerM OS=Escherichia coli (strain K12) OX=83333 GN=perM PE=3 SV=1	1	0	0	0	0	1	0	0	1	0
YJDM_ECOLI	P0AFJ1	sp|P0AFJ1|YJDM_ECOLI	Protein YjdM OS=Escherichia coli (strain K12) OX=83333 GN=yjdM PE=3 SV=1	0	7	4	4	3	0	0	1	6	0
PHOB_ECOLI	P0AFJ5	sp|P0AFJ5|PHOB_ECOLI	Phosphate regulon transcriptional regulatory protein PhoB OS=Escherichia coli (strain K12) OX=83333 GN=phoB PE=1 SV=1	11	10	12	12	10	5	1	3	3	0
PITA_ECOLI	P0AFJ7	sp|P0AFJ7|PITA_ECOLI	Low-affinity inorganic phosphate transporter 1 OS=Escherichia coli (strain K12) OX=83333 GN=pitA PE=1 SV=1	0	3	2	3	1	3	9	3	2	4
PMBA_ECOLI	P0AFK0	sp|P0AFK0|PMBA_ECOLI	Metalloprotease PmbA OS=Escherichia coli (strain K12) OX=83333 GN=pmbA PE=1 SV=1	15	26	14	25	18	22	5	32	16	4
POTC_ECOLI	P0AFK6	sp|P0AFK6|POTC_ECOLI	Spermidine/putrescine transport system permease protein PotC OS=Escherichia coli (strain K12) OX=83333 GN=potC PE=3 SV=1	1	0	0	0	0	0	0	0	0	0
POTD_ECOLI	P0AFK9	sp|P0AFK9|POTD_ECOLI	Spermidine/putrescine-binding periplasmic protein OS=Escherichia coli (strain K12) OX=83333 GN=potD PE=1 SV=1	16	30	26	24	26	13	7	29	13	14
PPIA_ECOLI	P0AFL3	sp|P0AFL3|PPIA_ECOLI	Peptidyl-prolyl cis-trans isomerase A OS=Escherichia coli (strain K12) OX=83333 GN=ppiA PE=1 SV=1	21	12	11	7	6	9	5	15	6	5
PPX_ECOLI	P0AFL6	sp|P0AFL6|PPX_ECOLI	Exopolyphosphatase OS=Escherichia coli (strain K12) OX=83333 GN=ppx PE=1 SV=2	3	1	1	1	0	0	0	0	0	0
PROX_ECOLI	P0AFM2	sp|P0AFM2|PROX_ECOLI	Glycine betaine/proline betaine-binding periplasmic protein OS=Escherichia coli (strain K12) OX=83333 GN=proX PE=1 SV=1	12	13	21	9	7	18	9	23	18	22
PSIF_ECOLI	P0AFM4	sp|P0AFM4|PSIF_ECOLI	Phosphate starvation-inducible protein PsiF OS=Escherichia coli (strain K12) OX=83333 GN=psiF PE=1 SV=1	7	10	7	16	7	0	0	0	2	0
YBBO_ECOLI	P0AFP4	sp|P0AFP4|YBBO_ECOLI	Uncharacterized oxidoreductase YbbO OS=Escherichia coli (strain K12) OX=83333 GN=ybbO PE=3 SV=1	2	2	2	3	3	1	0	2	4	0
GCH1L_ECOLI	P0AFP6	sp|P0AFP6|GCH1L_ECOLI	GTP cyclohydrolase 1 type 2 homolog OS=Escherichia coli (strain K12) OX=83333 GN=ybgI PE=1 SV=1	15	17	13	18	19	14	8	17	14	2
YCFH_ECOLI	P0AFQ7	sp|P0AFQ7|YCFH_ECOLI	Uncharacterized metal-dependent hydrolase YcfH OS=Escherichia coli (strain K12) OX=83333 GN=ycfH PE=1 SV=1	0	0	0	0	0	0	1	0	0	0
RSSA_ECOLI	P0AFR0	sp|P0AFR0|RSSA_ECOLI	NTE family protein RssA OS=Escherichia coli (strain K12) OX=83333 GN=rssA PE=3 SV=2	0	1	1	0	0	2	0	0	0	0
DAUA_ECOLI	P0AFR2	sp|P0AFR2|DAUA_ECOLI	C4-dicarboxylic acid transporter DauA OS=Escherichia coli (strain K12) OX=83333 GN=dauA PE=1 SV=2	0	0	0	0	0	0	0	2	0	0
YCIO_ECOLI	P0AFR4	sp|P0AFR4|YCIO_ECOLI	Uncharacterized protein YciO OS=Escherichia coli (strain K12) OX=83333 GN=yciO PE=1 SV=1	3	2	2	2	1	2	0	6	2	2
TCYL_ECOLI	P0AFT2	sp|P0AFT2|TCYL_ECOLI	L-cystine transport system permease protein TcyL OS=Escherichia coli (strain K12) OX=83333 GN=tcyL PE=1 SV=1	0	0	0	0	0	0	0	1	0	0
RISA_ECOLI	P0AFU8	sp|P0AFU8|RISA_ECOLI	Riboflavin synthase OS=Escherichia coli (strain K12) OX=83333 GN=ribC PE=1 SV=1	8	7	6	10	8	6	4	5	7	2
RFAH_ECOLI	P0AFW0	sp|P0AFW0|RFAH_ECOLI	Transcription antitermination protein RfaH OS=Escherichia coli (strain K12) OX=83333 GN=rfaH PE=1 SV=1	0	0	0	0	0	0	0	1	0	0
RMF_ECOLI	P0AFW2	sp|P0AFW2|RMF_ECOLI	Ribosome modulation factor OS=Escherichia coli (strain K12) OX=83333 GN=rmf PE=1 SV=1	9	7	5	3	9	1	0	1	0	0
HPF_ECOLI	P0AFX0	sp|P0AFX0|HPF_ECOLI	Ribosome hibernation promoting factor OS=Escherichia coli (strain K12) OX=83333 GN=hpf PE=1 SV=1	0	0	1	0	0	0	0	0	0	0
RSEB_ECOLI	P0AFX9	sp|P0AFX9|RSEB_ECOLI	Sigma-E factor regulatory protein RseB OS=Escherichia coli (strain K12) OX=83333 GN=rseB PE=1 SV=1	5	0	5	5	2	10	8	4	4	3
SEQA_ECOLI	P0AFY8	sp|P0AFY8|SEQA_ECOLI	Negative modulator of initiation of replication OS=Escherichia coli (strain K12) OX=83333 GN=seqA PE=1 SV=1	1	1	1	1	2	6	0	5	1	0
SSEB_ECOLI	P0AFZ1	sp|P0AFZ1|SSEB_ECOLI	Protein SseB OS=Escherichia coli (strain K12) OX=83333 GN=sseB PE=4 SV=1	0	0	0	0	0	0	0	1	0	0
SSPB_ECOLI	P0AFZ3	sp|P0AFZ3|SSPB_ECOLI	Stringent starvation protein B OS=Escherichia coli (strain K12) OX=83333 GN=sspB PE=1 SV=1	0	1	0	0	0	1	0	0	0	0
WZZE_ECOLI	P0AG00	sp|P0AG00|WZZE_ECOLI	ECA polysaccharide chain length modulation protein OS=Escherichia coli (strain K12) OX=83333 GN=wzzE PE=1 SV=2	0	1	1	0	2	2	1	2	4	0
RPE_ECOLI	P0AG07	sp|P0AG07|RPE_ECOLI	Ribulose-phosphate 3-epimerase OS=Escherichia coli (strain K12) OX=83333 GN=rpe PE=1 SV=1	1	2	1	1	0	2	0	2	2	0
SOHB_ECOLI	P0AG14	sp|P0AG14|SOHB_ECOLI	Probable protease SohB OS=Escherichia coli (strain K12) OX=83333 GN=sohB PE=1 SV=1	5	7	5	3	0	4	0	8	1	0
PUR1_ECOLI	P0AG16	sp|P0AG16|PUR1_ECOLI	Amidophosphoribosyltransferase OS=Escherichia coli (strain K12) OX=83333 GN=purF PE=1 SV=2	1	0	0	0	0	0	0	0	0	0
PURE_ECOLI	P0AG18	sp|P0AG18|PURE_ECOLI	N5-carboxyaminoimidazole ribonucleotide mutase OS=Escherichia coli (strain K12) OX=83333 GN=purE PE=1 SV=2	3	0	1	1	1	3	2	7	2	0
RELA_ECOLI	P0AG20	sp|P0AG20|RELA_ECOLI	GTP pyrophosphokinase OS=Escherichia coli (strain K12) OX=83333 GN=relA PE=1 SV=1	9	6	3	6	7	7	6	7	2	0
SPOT_ECOLI	P0AG24	sp|P0AG24|SPOT_ECOLI	Bifunctional (p)ppGpp synthase/hydrolase SpoT OS=Escherichia coli (strain K12) OX=83333 GN=spoT PE=1 SV=1	2	0	2	0	2	0	0	1	3	1
YIBN_ECOLI	P0AG27	sp|P0AG27|YIBN_ECOLI	Uncharacterized protein YibN OS=Escherichia coli (strain K12) OX=83333 GN=yibN PE=1 SV=1	5	6	13	8	2	15	18	14	11	7
RHO_ECOLI	P0AG30	sp|P0AG30|RHO_ECOLI	Transcription termination factor Rho OS=Escherichia coli (strain K12) OX=83333 GN=rho PE=1 SV=1	55	46	33	54	35	55	33	57	50	46
RIBF_ECOLI	P0AG40	sp|P0AG40|RIBF_ECOLI	Bifunctional riboflavin kinase/FMN adenylyltransferase OS=Escherichia coli (strain K12) OX=83333 GN=ribF PE=1 SV=1	3	2	0	0	1	3	0	0	0	0
RL17_ECOLI	P0AG44	sp|P0AG44|RL17_ECOLI	50S ribosomal protein L17 OS=Escherichia coli (strain K12) OX=83333 GN=rplQ PE=1 SV=1	32	36	33	35	50	32	21	31	28	32
RL21_ECOLI	P0AG48	sp|P0AG48|RL21_ECOLI	50S ribosomal protein L21 OS=Escherichia coli (strain K12) OX=83333 GN=rplU PE=1 SV=1	12	18	8	18	14	14	24	18	12	15
RL30_ECOLI	P0AG51	sp|P0AG51|RL30_ECOLI	50S ribosomal protein L30 OS=Escherichia coli (strain K12) OX=83333 GN=rpmD PE=1 SV=2	31	26	8	24	14	9	7	27	18	26
RL6_ECOLI	P0AG55	sp|P0AG55|RL6_ECOLI	50S ribosomal protein L6 OS=Escherichia coli (strain K12) OX=83333 GN=rplF PE=1 SV=2	65	70	78	73	108	72	113	100	82	104
RS14_ECOLI	P0AG59	sp|P0AG59|RS14_ECOLI	30S ribosomal protein S14 OS=Escherichia coli (strain K12) OX=83333 GN=rpsN PE=1 SV=2	1	1	2	0	1	2	0	6	1	0
RS17_ECOLI	P0AG63	sp|P0AG63|RS17_ECOLI	30S ribosomal protein S17 OS=Escherichia coli (strain K12) OX=83333 GN=rpsQ PE=1 SV=2	14	11	7	22	14	11	2	29	11	63
RS1_ECOLI	P0AG67	sp|P0AG67|RS1_ECOLI	30S ribosomal protein S1 OS=Escherichia coli (strain K12) OX=83333 GN=rpsA PE=1 SV=1	133	113	121	130	111	165	232	302	164	328
RMUC_ECOLI	P0AG71	sp|P0AG71|RMUC_ECOLI	DNA recombination protein RmuC OS=Escherichia coli (strain K12) OX=83333 GN=rmuC PE=3 SV=1	0	0	0	0	0	1	0	2	0	0
SUBI_ECOLI	P0AG78	sp|P0AG78|SUBI_ECOLI	Sulfate-binding protein OS=Escherichia coli (strain K12) OX=83333 GN=sbp PE=1 SV=1	5	13	9	6	11	8	0	6	5	1
UGPB_ECOLI	P0AG80	sp|P0AG80|UGPB_ECOLI	sn-glycerol-3-phosphate-binding periplasmic protein UgpB OS=Escherichia coli (strain K12) OX=83333 GN=ugpB PE=1 SV=1	38	38	36	46	33	11	5	10	5	3
PSTS_ECOLI	P0AG82	sp|P0AG82|PSTS_ECOLI	Phosphate-binding protein PstS OS=Escherichia coli (strain K12) OX=83333 GN=pstS PE=1 SV=1	136	146	103	152	133	53	16	41	30	8
YGHA_ECOLI	P0AG84	sp|P0AG84|YGHA_ECOLI	Uncharacterized oxidoreductase YghA OS=Escherichia coli (strain K12) OX=83333 GN=yghA PE=1 SV=1	6	8	5	10	5	6	3	6	3	0
SECB_ECOLI	P0AG86	sp|P0AG86|SECB_ECOLI	Protein-export protein SecB OS=Escherichia coli (strain K12) OX=83333 GN=secB PE=1 SV=1	26	28	14	18	21	24	21	22	40	16
SECD_ECOLI	P0AG90	sp|P0AG90|SECD_ECOLI	Protein translocase subunit SecD OS=Escherichia coli (strain K12) OX=83333 GN=secD PE=1 SV=1	22	19	16	19	24	28	17	26	17	16
SECF_ECOLI	P0AG93	sp|P0AG93|SECF_ECOLI	Protein translocase subunit SecF OS=Escherichia coli (strain K12) OX=83333 GN=secF PE=1 SV=1	7	12	6	7	7	9	4	8	9	3
SECE_ECOLI	P0AG96	sp|P0AG96|SECE_ECOLI	Protein translocase subunit SecE OS=Escherichia coli (strain K12) OX=83333 GN=secE PE=1 SV=1	0	0	0	0	0	1	0	0	0	0
SECG_ECOLI	P0AG99	sp|P0AG99|SECG_ECOLI	Protein-export membrane protein SecG OS=Escherichia coli (strain K12) OX=83333 GN=secG PE=1 SV=1	3	8	4	3	8	5	0	3	2	0
SECY_ECOLI	P0AGA2	sp|P0AGA2|SECY_ECOLI	Protein translocase subunit SecY OS=Escherichia coli (strain K12) OX=83333 GN=secY PE=1 SV=1	6	5	4	5	3	4	0	8	6	0
UHPA_ECOLI	P0AGA6	sp|P0AGA6|UHPA_ECOLI	Transcriptional regulatory protein UhpA OS=Escherichia coli (strain K12) OX=83333 GN=uhpA PE=1 SV=1	1	0	0	0	0	0	0	0	0	0
RPOE_ECOLI	P0AGB6	sp|P0AGB6|RPOE_ECOLI	ECF RNA polymerase sigma-E factor OS=Escherichia coli (strain K12) OX=83333 GN=rpoE PE=1 SV=1	0	0	0	0	0	2	0	1	0	0
SLT_ECOLI	P0AGC3	sp|P0AGC3|SLT_ECOLI	Soluble lytic murein transglycosylase OS=Escherichia coli (strain K12) OX=83333 GN=slt PE=1 SV=1	11	8	8	10	12	6	4	7	3	2
SODC_ECOLI	P0AGD1	sp|P0AGD1|SODC_ECOLI	Superoxide dismutase [Cu-Zn] OS=Escherichia coli (strain K12) OX=83333 GN=sodC PE=1 SV=1	0	7	2	12	4	0	0	7	0	0
SODF_ECOLI	P0AGD3	sp|P0AGD3|SODF_ECOLI	Superoxide dismutase [Fe] OS=Escherichia coli (strain K12) OX=83333 GN=sodB PE=1 SV=2	9	12	23	16	13	29	26	40	29	39
SRP54_ECOLI	P0AGD7	sp|P0AGD7|SRP54_ECOLI	Signal recognition particle protein OS=Escherichia coli (strain K12) OX=83333 GN=ffh PE=1 SV=1	11	4	15	10	14	17	7	27	11	5
SSB_ECOLI	P0AGE0	sp|P0AGE0|SSB_ECOLI	Single-stranded DNA-binding protein OS=Escherichia coli (strain K12) OX=83333 GN=ssb PE=1 SV=2	6	12	6	8	8	13	16	15	9	19
SSTT_ECOLI	P0AGE4	sp|P0AGE4|SSTT_ECOLI	Serine/threonine transporter SstT OS=Escherichia coli (strain K12) OX=83333 GN=sstT PE=1 SV=1	4	3	2	2	1	1	0	2	3	0
CHRR_ECOLI	P0AGE6	sp|P0AGE6|CHRR_ECOLI	Quinone reductase OS=Escherichia coli (strain K12) OX=83333 GN=chrR PE=1 SV=1	13	8	12	13	7	4	11	10	7	14
SUCD_ECOLI	P0AGE9	sp|P0AGE9|SUCD_ECOLI	Succinate--CoA ligase [ADP-forming] subunit alpha OS=Escherichia coli (strain K12) OX=83333 GN=sucD PE=1 SV=2	43	39	47	31	39	37	22	20	21	5
THIL_ECOLI	P0AGG0	sp|P0AGG0|THIL_ECOLI	Thiamine-monophosphate kinase OS=Escherichia coli (strain K12) OX=83333 GN=thiL PE=1 SV=1	1	0	0	1	2	2	0	2	0	1
TESB_ECOLI	P0AGG2	sp|P0AGG2|TESB_ECOLI	Acyl-CoA thioesterase 2 OS=Escherichia coli (strain K12) OX=83333 GN=tesB PE=1 SV=2	1	0	2	1	0	3	2	2	1	0
THIO2_ECOLI	P0AGG4	sp|P0AGG4|THIO2_ECOLI	Thioredoxin 2 OS=Escherichia coli (strain K12) OX=83333 GN=trxC PE=1 SV=1	0	1	2	1	0	0	0	0	0	0
TLDD_ECOLI	P0AGG8	sp|P0AGG8|TLDD_ECOLI	Metalloprotease TldD OS=Escherichia coli (strain K12) OX=83333 GN=tldD PE=1 SV=1	16	13	11	11	19	16	10	10	13	8
PSTC_ECOLI	P0AGH8	sp|P0AGH8|PSTC_ECOLI	Phosphate transport system permease protein PstC OS=Escherichia coli (strain K12) OX=83333 GN=pstC PE=1 SV=1	0	2	0	0	2	0	0	0	0	0
RBSC_ECOLI	P0AGI1	sp|P0AGI1|RBSC_ECOLI	Ribose import permease protein RbsC OS=Escherichia coli (strain K12) OX=83333 GN=rbsC PE=1 SV=1	0	2	1	2	2	1	0	0	0	0
TRKA_ECOLI	P0AGI8	sp|P0AGI8|TRKA_ECOLI	Trk system potassium uptake protein TrkA OS=Escherichia coli (strain K12) OX=83333 GN=trkA PE=1 SV=1	0	0	1	6	6	4	2	2	2	4
TRMH_ECOLI	P0AGJ2	sp|P0AGJ2|TRMH_ECOLI	tRNA (guanosine(18)-2'-O)-methyltransferase OS=Escherichia coli (strain K12) OX=83333 GN=trmH PE=1 SV=1	1	1	1	1	0	3	0	0	1	0
YFIF_ECOLI	P0AGJ5	sp|P0AGJ5|YFIF_ECOLI	Uncharacterized tRNA/rRNA methyltransferase YfiF OS=Escherichia coli (strain K12) OX=83333 GN=yfiF PE=1 SV=1	8	5	15	11	12	17	19	20	16	15
TRML_ECOLI	P0AGJ7	sp|P0AGJ7|TRML_ECOLI	tRNA (cytidine(34)-2'-O)-methyltransferase OS=Escherichia coli (strain K12) OX=83333 GN=trmL PE=1 SV=1	1	0	0	0	0	1	0	0	0	0
SYY_ECOLI	P0AGJ9	sp|P0AGJ9|SYY_ECOLI	Tyrosine--tRNA ligase OS=Escherichia coli (strain K12) OX=83333 GN=tyrS PE=1 SV=2	29	11	12	23	18	19	10	27	23	7
YHBY_ECOLI	P0AGK4	sp|P0AGK4|YHBY_ECOLI	RNA-binding protein YhbY OS=Escherichia coli (strain K12) OX=83333 GN=yhbY PE=1 SV=1	1	0	1	0	1	1	0	3	1	0
ISCR_ECOLI	P0AGK8	sp|P0AGK8|ISCR_ECOLI	HTH-type transcriptional regulator IscR OS=Escherichia coli (strain K12) OX=83333 GN=iscR PE=1 SV=1	0	0	0	0	0	5	5	10	3	6
TDCF_ECOLI	P0AGL2	sp|P0AGL2|TDCF_ECOLI	Putative reactive intermediate deaminase TdcF OS=Escherichia coli (strain K12) OX=83333 GN=tdcF PE=1 SV=1	5	6	3	0	0	5	5	6	1	2
RSME_ECOLI	P0AGL7	sp|P0AGL7|RSME_ECOLI	Ribosomal RNA small subunit methyltransferase E OS=Escherichia coli (strain K12) OX=83333 GN=rsmE PE=1 SV=1	2	0	1	2	0	4	0	1	3	2
RL18_ECOLI	P0C018	sp|P0C018|RL18_ECOLI	50S ribosomal protein L18 OS=Escherichia coli (strain K12) OX=83333 GN=rplR PE=1 SV=1	1	12	1	5	4	0	0	11	7	4
PPNP_ECOLI	P0C037	sp|P0C037|PPNP_ECOLI	Pyrimidine/purine nucleoside phosphorylase OS=Escherichia coli (strain K12) OX=83333 GN=ppnP PE=1 SV=1	5	3	3	4	2	2	0	1	3	0
IBPB_ECOLI	P0C058	sp|P0C058|IBPB_ECOLI	Small heat shock protein IbpB OS=Escherichia coli (strain K12) OX=83333 GN=ibpB PE=1 SV=1	0	1	0	0	0	0	0	0	0	0
MLTC_ECOLI	P0C066	sp|P0C066|MLTC_ECOLI	Membrane-bound lytic murein transglycosylase C OS=Escherichia coli (strain K12) OX=83333 GN=mltC PE=1 SV=1	0	0	0	0	0	0	0	1	0	0
OSMC_ECOLI	P0C0L2	sp|P0C0L2|OSMC_ECOLI	Peroxiredoxin OsmC OS=Escherichia coli (strain K12) OX=83333 GN=osmC PE=1 SV=2	30	29	19	35	31	16	15	12	7	2
PROP_ECOLI	P0C0L7	sp|P0C0L7|PROP_ECOLI	Proline/betaine transporter OS=Escherichia coli (strain K12) OX=83333 GN=proP PE=1 SV=1	4	5	4	2	2	4	0	3	2	0
ISCX_ECOLI	P0C0L9	sp|P0C0L9|ISCX_ECOLI	Protein IscX OS=Escherichia coli (strain K12) OX=83333 GN=iscX PE=1 SV=1	0	0	0	0	0	2	2	0	0	0
RLME_ECOLI	P0C0R7	sp|P0C0R7|RLME_ECOLI	Ribosomal RNA large subunit methyltransferase E OS=Escherichia coli (strain K12) OX=83333 GN=rlmE PE=1 SV=1	8	5	3	6	5	6	2	7	6	2
MSCS_ECOLI	P0C0S1	sp|P0C0S1|MSCS_ECOLI	Small-conductance mechanosensitive channel OS=Escherichia coli (strain K12) OX=83333 GN=mscS PE=1 SV=1	17	15	18	15	19	9	2	10	6	7
DEGP_ECOLI	P0C0V0	sp|P0C0V0|DEGP_ECOLI	Periplasmic serine endoprotease DegP OS=Escherichia coli (strain K12) OX=83333 GN=degP PE=1 SV=1	59	56	46	60	41	47	36	46	59	13
GATY_ECOLI	P0C8J6	sp|P0C8J6|GATY_ECOLI	D-tagatose-1,6-bisphosphate aldolase subunit GatY OS=Escherichia coli (strain K12) OX=83333 GN=gatY PE=1 SV=1	21	9	19	9	14	27	11	26	25	22
GATZ_ECOLI	P0C8J8	sp|P0C8J8|GATZ_ECOLI	D-tagatose-1,6-bisphosphate aldolase subunit GatZ OS=Escherichia coli (strain K12) OX=83333 GN=gatZ PE=1 SV=1	8	1	19	4	5	31	33	31	35	13
EPTC_ECOLI	P0CB39	sp|P0CB39|EPTC_ECOLI	Phosphoethanolamine transferase EptC OS=Escherichia coli (strain K12) OX=83333 GN=eptC PE=1 SV=1	4	3	3	0	3	3	3	7	3	0
EFTU1_ECOLI	P0CE47	sp|P0CE47|EFTU1_ECOLI	Elongation factor Tu 1 OS=Escherichia coli (strain K12) OX=83333 GN=tufA PE=1 SV=1	0	0	0	0	0	0	0	768	0	0
EFTU1_ECOLI , EFTU2_ECOLI	P0CE47, P0CE48	sp|P0CE47|EFTU1_ECOLI sp|P0CE48|EFTU2_ECOLI	Elongation factor Tu 1 OS=Escherichia coli (strain K12) OX=83333 GN=tufA PE=1 SV=1;Elongation factor Tu 2 OS=Escherichia coli (strain K12) OX=83333 GN=tufB PE=1 SV=1	683	588	674	658	577	812	748	0	852	795
RNPH_ECOLI	P0CG19	sp|P0CG19|RNPH_ECOLI	Truncated inactive ribonuclease PH OS=Escherichia coli (strain K12) OX=83333 GN=rph PE=1 SV=1	0	0	0	0	0	1	0	0	0	0
ACFD_ECOLI	P0CK95	sp|P0CK95|ACFD_ECOLI	Putative lipoprotein AcfD homolog OS=Escherichia coli (strain K12) OX=83333 GN=yghJ PE=3 SV=1	6	2	2	4	4	11	2	11	8	7
RCSC_ECOLI	P0DMC5	sp|P0DMC5|RCSC_ECOLI	Sensor histidine kinase RcsC OS=Escherichia coli (strain K12) OX=83333 GN=rcsC PE=1 SV=1	1	0	0	2	0	0	0	0	0	0
RCSB_ECOLI	P0DMC7	sp|P0DMC7|RCSB_ECOLI	Transcriptional regulatory protein RcsB OS=Escherichia coli (strain K12) OX=83333 GN=rcsB PE=1 SV=1	0	2	0	0	0	0	0	0	0	0
BIPA_ECOLI	P0DTT0	sp|P0DTT0|BIPA_ECOLI	50S ribosomal subunit assembly factor BipA OS=Escherichia coli (strain K12) OX=83333 GN=bipA PE=1 SV=1	31	35	22	43	35	27	22	57	44	16
RLPA_ECOLI	P10100	sp|P10100|RLPA_ECOLI	Endolytic peptidoglycan transglycosylase RlpA OS=Escherichia coli (strain K12) OX=83333 GN=rlpA PE=1 SV=1	20	19	19	16	12	10	13	14	14	4
FTSY_ECOLI	P10121	sp|P10121|FTSY_ECOLI	Signal recognition particle receptor FtsY OS=Escherichia coli (strain K12) OX=83333 GN=ftsY PE=1 SV=1	6	1	10	7	7	7	12	19	12	8
GLNQ_ECOLI	P10346	sp|P10346|GLNQ_ECOLI	Glutamine transport ATP-binding protein GlnQ OS=Escherichia coli (strain K12) OX=83333 GN=glnQ PE=1 SV=1	8	6	5	7	7	2	2	4	4	0
HIS4_ECOLI	P10371	sp|P10371|HIS4_ECOLI	1-(5-phosphoribosyl)-5-[(5-phosphoribosylamino)methylideneamino] imidazole-4-carboxamide isomerase OS=Escherichia coli (strain K12) OX=83333 GN=hisA PE=3 SV=2	4	5	7	6	3	0	1	5	0	0
ENTE_ECOLI	P10378	sp|P10378|ENTE_ECOLI	Enterobactin synthase component E OS=Escherichia coli (strain K12) OX=83333 GN=entE PE=1 SV=3	0	0	0	0	0	2	0	1	0	0
FADL_ECOLI	P10384	sp|P10384|FADL_ECOLI	Long-chain fatty acid transport protein OS=Escherichia coli (strain K12) OX=83333 GN=fadL PE=1 SV=5	22	28	15	18	19	16	23	25	26	21
SECA_ECOLI	P10408	sp|P10408|SECA_ECOLI	Protein translocase subunit SecA OS=Escherichia coli (strain K12) OX=83333 GN=secA PE=1 SV=2	19	27	21	22	30	35	17	46	35	24
IAP_ECOLI	P10423	sp|P10423|IAP_ECOLI	Alkaline phosphatase isozyme conversion protein OS=Escherichia coli (strain K12) OX=83333 GN=iap PE=3 SV=1	0	0	0	0	0	0	0	1	0	0
DPO3A_ECOLI	P10443	sp|P10443|DPO3A_ECOLI	DNA polymerase III subunit alpha OS=Escherichia coli (strain K12) OX=83333 GN=dnaE PE=1 SV=1	4	0	0	1	0	2	0	2	0	0
NARK_ECOLI	P10903	sp|P10903|NARK_ECOLI	Nitrate/nitrite transporter NarK OS=Escherichia coli (strain K12) OX=83333 GN=narK PE=1 SV=2	2	0	0	0	0	1	0	1	1	5
UGPC_ECOLI	P10907	sp|P10907|UGPC_ECOLI	sn-glycerol-3-phosphate import ATP-binding protein UgpC OS=Escherichia coli (strain K12) OX=83333 GN=ugpC PE=1 SV=3	1	3	5	2	0	0	0	0	0	0
UGPQ_ECOLI	P10908	sp|P10908|UGPQ_ECOLI	Glycerophosphodiester phosphodiesterase, cytoplasmic OS=Escherichia coli (strain K12) OX=83333 GN=ugpQ PE=1 SV=1	0	0	2	1	0	1	0	0	0	0
ACEK_ECOLI	P11071	sp|P11071|ACEK_ECOLI	Isocitrate dehydrogenase kinase/phosphatase OS=Escherichia coli (strain K12) OX=83333 GN=aceK PE=1 SV=2	0	0	0	0	0	0	0	0	10	0
NARH_ECOLI	P11349	sp|P11349|NARH_ECOLI	Respiratory nitrate reductase 1 beta chain OS=Escherichia coli (strain K12) OX=83333 GN=narH PE=1 SV=3	20	18	12	21	13	17	4	15	14	6
NARI_ECOLI	P11350	sp|P11350|NARI_ECOLI	Respiratory nitrate reductase 1 gamma chain OS=Escherichia coli (strain K12) OX=83333 GN=narI PE=1 SV=1	0	1	0	0	0	0	0	0	0	0
ARGC_ECOLI	P11446	sp|P11446|ARGC_ECOLI	N-acetyl-gamma-glutamyl-phosphate reductase OS=Escherichia coli (strain K12) OX=83333 GN=argC PE=1 SV=1	2	1	2	4	2	4	0	3	1	0
ARLY_ECOLI	P11447	sp|P11447|ARLY_ECOLI	Argininosuccinate lyase OS=Escherichia coli (strain K12) OX=83333 GN=argH PE=1 SV=3	2	2	2	4	4	4	4	3	0	0
DAMX_ECOLI	P11557	sp|P11557|DAMX_ECOLI	Cell division protein DamX OS=Escherichia coli (strain K12) OX=83333 GN=damX PE=1 SV=2	22	32	19	27	22	23	12	28	32	44
SYR_ECOLI	P11875	sp|P11875|SYR_ECOLI	Arginine--tRNA ligase OS=Escherichia coli (strain K12) OX=83333 GN=argS PE=1 SV=1	15	8	9	11	6	24	9	34	19	14
MURF_ECOLI	P11880	sp|P11880|MURF_ECOLI	UDP-N-acetylmuramoyl-tripeptide--D-alanyl-D-alanine ligase OS=Escherichia coli (strain K12) OX=83333 GN=murF PE=1 SV=2	1	2	7	2	2	1	3	3	0	0
AROC_ECOLI	P12008	sp|P12008|AROC_ECOLI	Chorismate synthase OS=Escherichia coli (strain K12) OX=83333 GN=aroC PE=1 SV=4	0	2	1	3	0	1	0	2	0	0
MOEA_ECOLI	P12281	sp|P12281|MOEA_ECOLI	Molybdopterin molybdenumtransferase OS=Escherichia coli (strain K12) OX=83333 GN=moeA PE=1 SV=1	24	23	17	23	18	19	18	19	16	14
MOEB_ECOLI	P12282	sp|P12282|MOEB_ECOLI	Molybdopterin-synthase adenylyltransferase OS=Escherichia coli (strain K12) OX=83333 GN=moeB PE=1 SV=1	2	0	0	0	2	1	0	1	1	0
UNG_ECOLI	P12295	sp|P12295|UNG_ECOLI	Uracil-DNA glycosylase OS=Escherichia coli (strain K12) OX=83333 GN=ung PE=1 SV=2	2	2	3	2	0	5	0	2	1	0
UDP_ECOLI	P12758	sp|P12758|UDP_ECOLI	Uridine phosphorylase OS=Escherichia coli (strain K12) OX=83333 GN=udp PE=1 SV=3	52	40	86	71	45	97	130	127	80	139
YBHB_ECOLI	P12994	sp|P12994|YBHB_ECOLI	UPF0098 protein YbhB OS=Escherichia coli (strain K12) OX=83333 GN=ybhB PE=1 SV=2	4	7	3	7	6	4	2	1	3	3
BIOD1_ECOLI	P13000	sp|P13000|BIOD1_ECOLI	ATP-dependent dethiobiotin synthetase BioD 1 OS=Escherichia coli (strain K12) OX=83333 GN=bioD1 PE=1 SV=3	1	1	0	1	0	0	0	0	0	0
BIOH_ECOLI	P13001	sp|P13001|BIOH_ECOLI	Pimeloyl-[acyl-carrier protein] methyl ester esterase OS=Escherichia coli (strain K12) OX=83333 GN=bioH PE=1 SV=1	0	0	0	0	0	0	0	1	0	0
METH_ECOLI	P13009	sp|P13009|METH_ECOLI	Methionine synthase OS=Escherichia coli (strain K12) OX=83333 GN=metH PE=1 SV=5	18	18	14	13	17	13	4	14	4	2
FDHE_ECOLI	P13024	sp|P13024|FDHE_ECOLI	Protein FdhE OS=Escherichia coli (strain K12) OX=83333 GN=fdhE PE=1 SV=2	1	1	1	1	1	1	1	4	1	1
KATG_ECOLI	P13029	sp|P13029|KATG_ECOLI	Catalase-peroxidase OS=Escherichia coli (strain K12) OX=83333 GN=katG PE=1 SV=2	66	51	56	54	47	52	26	53	42	35
GLPB_ECOLI	P13033	sp|P13033|GLPB_ECOLI	Anaerobic glycerol-3-phosphate dehydrogenase subunit B OS=Escherichia coli (strain K12) OX=83333 GN=glpB PE=1 SV=1	4	5	6	4	2	9	0	6	6	0
GLPD_ECOLI	P13035	sp|P13035|GLPD_ECOLI	Aerobic glycerol-3-phosphate dehydrogenase OS=Escherichia coli (strain K12) OX=83333 GN=glpD PE=1 SV=3	37	25	25	32	20	50	14	49	46	23
FECA_ECOLI	P13036	sp|P13036|FECA_ECOLI	Fe(3+) dicitrate transport protein FecA OS=Escherichia coli (strain K12) OX=83333 GN=fecA PE=1 SV=2	22	19	16	25	18	27	28	35	21	21
RPOS_ECOLI	P13445	sp|P13445|RPOS_ECOLI	RNA polymerase sigma factor RpoS OS=Escherichia coli (strain K12) OX=83333 GN=rpoS PE=1 SV=3	3	3	0	2	2	4	4	2	7	0
SBCC_ECOLI	P13458	sp|P13458|SBCC_ECOLI	Nuclease SbcCD subunit C OS=Escherichia coli (strain K12) OX=83333 GN=sbcC PE=1 SV=1	0	0	1	1	0	1	0	0	0	0
TREA_ECOLI	P13482	sp|P13482|TREA_ECOLI	Periplasmic trehalase OS=Escherichia coli (strain K12) OX=83333 GN=treA PE=1 SV=1	8	2	0	3	2	9	0	3	0	0
CSRD_ECOLI	P13518	sp|P13518|CSRD_ECOLI	RNase E specificity factor CsrD OS=Escherichia coli (strain K12) OX=83333 GN=csrD PE=1 SV=2	2	0	0	0	0	0	0	0	2	0
RIML_ECOLI	P13857	sp|P13857|RIML_ECOLI	Ribosomal-protein-serine acetyltransferase OS=Escherichia coli (strain K12) OX=83333 GN=rimL PE=1 SV=1	0	0	1	0	0	0	0	0	0	0
SELB_ECOLI	P14081	sp|P14081|SELB_ECOLI	Selenocysteine-specific elongation factor OS=Escherichia coli (strain K12) OX=83333 GN=selB PE=1 SV=3	3	5	2	6	5	3	1	2	4	2
PROV_ECOLI	P14175	sp|P14175|PROV_ECOLI	Glycine betaine/proline betaine transport system ATP-binding protein ProV OS=Escherichia coli (strain K12) OX=83333 GN=proV PE=1 SV=1	10	17	6	9	12	17	22	20	9	11
PROW_ECOLI	P14176	sp|P14176|PROW_ECOLI	Glycine betaine/proline betaine transport system permease protein ProW OS=Escherichia coli (strain K12) OX=83333 GN=proW PE=1 SV=1	0	2	1	0	1	1	1	1	2	1
TOP3_ECOLI	P14294	sp|P14294|TOP3_ECOLI	DNA topoisomerase 3 OS=Escherichia coli (strain K12) OX=83333 GN=topB PE=1 SV=1	0	0	0	0	0	0	0	1	0	0
FUMB_ECOLI	P14407	sp|P14407|FUMB_ECOLI	Fumarate hydratase class I, anaerobic OS=Escherichia coli (strain K12) OX=83333 GN=fumB PE=1 SV=2	3	1	2	3	1	1	1	2	2	0
MURD_ECOLI	P14900	sp|P14900|MURD_ECOLI	UDP-N-acetylmuramoylalanine--D-glutamate ligase OS=Escherichia coli (strain K12) OX=83333 GN=murD PE=1 SV=3	6	8	9	11	10	9	6	14	5	2
MCRB_ECOLI	P15005	sp|P15005|MCRB_ECOLI	5-methylcytosine-specific restriction enzyme B OS=Escherichia coli (strain K12) OX=83333 GN=mcrB PE=1 SV=3	1	0	0	0	0	2	0	1	0	0
FECB_ECOLI	P15028	sp|P15028|FECB_ECOLI	Fe(3+) dicitrate-binding periplasmic protein OS=Escherichia coli (strain K12) OX=83333 GN=fecB PE=2 SV=3	1	1	1	2	0	2	0	1	0	0
AMPP_ECOLI	P15034	sp|P15034|AMPP_ECOLI	Xaa-Pro aminopeptidase OS=Escherichia coli (strain K12) OX=83333 GN=pepP PE=1 SV=2	9	11	8	16	11	14	9	19	12	14
HELD_ECOLI	P15038	sp|P15038|HELD_ECOLI	DNA helicase IV OS=Escherichia coli (strain K12) OX=83333 GN=helD PE=1 SV=2	2	1	0	0	3	2	0	0	0	0
DNLJ_ECOLI	P15042	sp|P15042|DNLJ_ECOLI	DNA ligase OS=Escherichia coli (strain K12) OX=83333 GN=ligA PE=1 SV=2	10	5	2	5	4	8	4	7	5	1
ENTA_ECOLI	P15047	sp|P15047|ENTA_ECOLI	2,3-dihydro-2,3-dihydroxybenzoate dehydrogenase OS=Escherichia coli (strain K12) OX=83333 GN=entA PE=1 SV=1	1	0	0	0	0	2	0	0	0	0
GLGX_ECOLI	P15067	sp|P15067|GLGX_ECOLI	Glycogen debranching enzyme OS=Escherichia coli (strain K12) OX=83333 GN=glgX PE=1 SV=3	3	2	0	1	4	0	0	0	0	0
FLIN_ECOLI	P15070	sp|P15070|FLIN_ECOLI	Flagellar motor switch protein FliN OS=Escherichia coli (strain K12) OX=83333 GN=fliN PE=1 SV=1	0	0	0	0	0	0	0	0	1	0
CSTA_ECOLI	P15078	sp|P15078|CSTA_ECOLI	Peptide transporter CstA OS=Escherichia coli (strain K12) OX=83333 GN=cstA PE=1 SV=3	3	2	4	4	3	4	4	3	2	0
PUR4_ECOLI	P15254	sp|P15254|PUR4_ECOLI	Phosphoribosylformylglycinamidine synthase OS=Escherichia coli (strain K12) OX=83333 GN=purL PE=1 SV=3	18	15	16	8	6	12	7	13	13	1
PEPD_ECOLI	P15288	sp|P15288|PEPD_ECOLI	Cytosol non-specific dipeptidase OS=Escherichia coli (strain K12) OX=83333 GN=pepD PE=1 SV=3	20	15	26	23	14	27	20	34	26	10
PRLF_ECOLI	P15373	sp|P15373|PRLF_ECOLI	Antitoxin PrlF OS=Escherichia coli (strain K12) OX=83333 GN=prlF PE=1 SV=1	3	1	1	2	1	1	0	0	1	0
PUR9_ECOLI	P15639	sp|P15639|PUR9_ECOLI	Bifunctional purine biosynthesis protein PurH OS=Escherichia coli (strain K12) OX=83333 GN=purH PE=1 SV=1	28	14	11	19	11	26	9	20	21	9
PUR2_ECOLI	P15640	sp|P15640|PUR2_ECOLI	Phosphoribosylamine--glycine ligase OS=Escherichia coli (strain K12) OX=83333 GN=purD PE=1 SV=2	10	8	8	7	8	11	3	11	6	0
AROE_ECOLI	P15770	sp|P15770|AROE_ECOLI	Shikimate dehydrogenase (NADP(+)) OS=Escherichia coli (strain K12) OX=83333 GN=aroE PE=1 SV=1	1	2	1	2	1	3	1	1	1	1
DHG_ECOLI	P15877	sp|P15877|DHG_ECOLI	Quinoprotein glucose dehydrogenase OS=Escherichia coli (strain K12) OX=83333 GN=gcd PE=1 SV=3	19	18	26	25	26	14	3	15	5	0
MALQ_ECOLI	P15977	sp|P15977|MALQ_ECOLI	4-alpha-glucanotransferase OS=Escherichia coli (strain K12) OX=83333 GN=malQ PE=1 SV=2	3	3	4	0	4	1	1	2	0	0
AROP_ECOLI	P15993	sp|P15993|AROP_ECOLI	Aromatic amino acid transport protein AroP OS=Escherichia coli (strain K12) OX=83333 GN=aroP PE=1 SV=3	4	5	4	5	5	0	0	0	2	0
SDHL_ECOLI	P16095	sp|P16095|SDHL_ECOLI	L-serine dehydratase 1 OS=Escherichia coli (strain K12) OX=83333 GN=sdaA PE=1 SV=3	3	2	4	2	2	5	1	2	2	0
MIAA_ECOLI	P16384	sp|P16384|MIAA_ECOLI	tRNA dimethylallyltransferase OS=Escherichia coli (strain K12) OX=83333 GN=miaA PE=1 SV=2	0	0	0	0	0	0	0	0	0	1
SELD_ECOLI	P16456	sp|P16456|SELD_ECOLI	Selenide, water dikinase OS=Escherichia coli (strain K12) OX=83333 GN=selD PE=1 SV=1	13	18	18	20	13	19	12	24	10	12
SYP_ECOLI	P16659	sp|P16659|SYP_ECOLI	Proline--tRNA ligase OS=Escherichia coli (strain K12) OX=83333 GN=proS PE=1 SV=4	38	39	43	41	31	49	59	54	45	76
CYSA_ECOLI	P16676	sp|P16676|CYSA_ECOLI	Sulfate/thiosulfate import ATP-binding protein CysA OS=Escherichia coli (strain K12) OX=83333 GN=cysA PE=1 SV=2	3	1	0	1	2	5	5	3	0	1
PHNK_ECOLI	P16678	sp|P16678|PHNK_ECOLI	Putative phosphonates utilization ATP-binding protein PhnK OS=Escherichia coli (strain K12) OX=83333 GN=phnK PE=1 SV=1	1	0	0	1	1	0	0	0	0	0
YJDN_ECOLI	P16681	sp|P16681|YJDN_ECOLI	Protein YjdN OS=Escherichia coli (strain K12) OX=83333 GN=yjdN PE=4 SV=1	10	6	8	10	15	2	0	5	0	0
PHND_ECOLI	P16682	sp|P16682|PHND_ECOLI	Phosphonates-binding periplasmic protein OS=Escherichia coli (strain K12) OX=83333 GN=phnD PE=3 SV=2	17	16	21	18	18	0	0	0	0	0
PHNF_ECOLI	P16684	sp|P16684|PHNF_ECOLI	Probable transcriptional regulator PhnF OS=Escherichia coli (strain K12) OX=83333 GN=phnF PE=1 SV=1	0	0	1	1	1	0	0	1	0	0
PHNH_ECOLI	P16686	sp|P16686|PHNH_ECOLI	Alpha-D-ribose 1-methylphosphonate 5-triphosphate synthase subunit PhnH OS=Escherichia coli (strain K12) OX=83333 GN=phnH PE=1 SV=1	0	0	1	0	1	0	0	0	0	0
PHNI_ECOLI	P16687	sp|P16687|PHNI_ECOLI	Alpha-D-ribose 1-methylphosphonate 5-triphosphate synthase subunit PhnI OS=Escherichia coli (strain K12) OX=83333 GN=phnI PE=1 SV=2	0	1	1	0	0	0	0	0	0	0
PHNJ_ECOLI	P16688	sp|P16688|PHNJ_ECOLI	Alpha-D-ribose 1-methylphosphonate 5-phosphate C-P lyase OS=Escherichia coli (strain K12) OX=83333 GN=phnJ PE=1 SV=2	0	3	3	0	3	0	0	0	0	0
CYSP_ECOLI	P16700	sp|P16700|CYSP_ECOLI	Thiosulfate-binding protein OS=Escherichia coli (strain K12) OX=83333 GN=cysP PE=1 SV=1	33	31	41	38	33	30	6	23	27	8
CYST_ECOLI	P16701	sp|P16701|CYST_ECOLI	Sulfate transport system permease protein CysT OS=Escherichia coli (strain K12) OX=83333 GN=cysU PE=3 SV=1	3	1	1	2	0	0	0	0	0	0
CYSM_ECOLI	P16703	sp|P16703|CYSM_ECOLI	Cysteine synthase B OS=Escherichia coli (strain K12) OX=83333 GN=cysM PE=1 SV=1	11	12	12	14	10	5	2	4	7	4
FHUE_ECOLI	P16869	sp|P16869|FHUE_ECOLI	FhuE receptor OS=Escherichia coli (strain K12) OX=83333 GN=fhuE PE=1 SV=2	0	0	0	1	0	0	0	0	0	0
MREC_ECOLI	P16926	sp|P16926|MREC_ECOLI	Cell shape-determining protein MreC OS=Escherichia coli (strain K12) OX=83333 GN=mreC PE=1 SV=1	6	4	5	4	3	5	5	8	1	0
MEND_ECOLI	P17109	sp|P17109|MEND_ECOLI	2-succinyl-5-enolpyruvyl-6-hydroxy-3-cyclohexene-1-carboxylate synthase OS=Escherichia coli (strain K12) OX=83333 GN=menD PE=1 SV=4	0	0	0	0	0	2	0	3	0	0
GUTQ_ECOLI	P17115	sp|P17115|GUTQ_ECOLI	Arabinose 5-phosphate isomerase GutQ OS=Escherichia coli (strain K12) OX=83333 GN=gutQ PE=1 SV=3	3	0	1	2	0	4	2	7	3	0
NFSA_ECOLI	P17117	sp|P17117|NFSA_ECOLI	Oxygen-insensitive NADPH nitroreductase OS=Escherichia coli (strain K12) OX=83333 GN=nfsA PE=1 SV=2	1	2	4	2	1	7	2	4	5	0
GLMS_ECOLI	P17169	sp|P17169|GLMS_ECOLI	Glutamine--fructose-6-phosphate aminotransferase [isomerizing] OS=Escherichia coli (strain K12) OX=83333 GN=glmS PE=1 SV=4	31	34	34	36	40	39	16	44	35	19
CIRA_ECOLI	P17315	sp|P17315|CIRA_ECOLI	Colicin I receptor OS=Escherichia coli (strain K12) OX=83333 GN=cirA PE=1 SV=2	5	4	4	1	1	5	1	5	4	0
MURG_ECOLI	P17443	sp|P17443|MURG_ECOLI	UDP-N-acetylglucosamine--N-acetylmuramyl-(pentapeptide) pyrophosphoryl-undecaprenol N-acetylglucosamine transferase OS=Escherichia coli (strain K12) OX=83333 GN=murG PE=1 SV=3	4	8	5	6	6	6	0	6	4	2
BETA_ECOLI	P17444	sp|P17444|BETA_ECOLI	Oxygen-dependent choline dehydrogenase OS=Escherichia coli (strain K12) OX=83333 GN=betA PE=1 SV=1	3	0	2	0	0	4	0	2	4	0
BETB_ECOLI	P17445	sp|P17445|BETB_ECOLI	Betaine aldehyde dehydrogenase OS=Escherichia coli (strain K12) OX=83333 GN=betB PE=1 SV=3	1	1	6	3	5	3	9	6	5	7
MUTY_ECOLI	P17802	sp|P17802|MUTY_ECOLI	Adenine DNA glycosylase OS=Escherichia coli (strain K12) OX=83333 GN=mutY PE=1 SV=1	0	0	0	0	0	2	0	0	2	0
CYSI_ECOLI	P17846	sp|P17846|CYSI_ECOLI	Sulfite reductase [NADPH] hemoprotein beta-component OS=Escherichia coli (strain K12) OX=83333 GN=cysI PE=1 SV=4	38	33	42	45	34	16	1	7	9	0
CYSH_ECOLI	P17854	sp|P17854|CYSH_ECOLI	Phosphoadenosine 5'-phosphosulfate reductase OS=Escherichia coli (strain K12) OX=83333 GN=cysH PE=1 SV=3	13	10	11	20	4	10	2	6	3	2
PRIA_ECOLI	P17888	sp|P17888|PRIA_ECOLI	Primosomal protein N' OS=Escherichia coli (strain K12) OX=83333 GN=priA PE=1 SV=2	0	0	0	0	0	1	0	1	0	0
MURC_ECOLI	P17952	sp|P17952|MURC_ECOLI	UDP-N-acetylmuramate--L-alanine ligase OS=Escherichia coli (strain K12) OX=83333 GN=murC PE=1 SV=2	2	10	6	3	5	7	6	15	7	3
UBIG_ECOLI	P17993	sp|P17993|UBIG_ECOLI	Ubiquinone biosynthesis O-methyltransferase OS=Escherichia coli (strain K12) OX=83333 GN=ubiG PE=1 SV=1	6	3	4	4	6	1	3	6	4	0
PNCB_ECOLI	P18133	sp|P18133|PNCB_ECOLI	Nicotinate phosphoribosyltransferase OS=Escherichia coli (strain K12) OX=83333 GN=pncB PE=1 SV=3	8	4	6	4	2	4	2	5	2	0
MINC_ECOLI	P18196	sp|P18196|MINC_ECOLI	Septum site-determining protein MinC OS=Escherichia coli (strain K12) OX=83333 GN=minC PE=1 SV=1	6	5	5	6	5	5	1	9	2	0
ARGD_ECOLI	P18335	sp|P18335|ARGD_ECOLI	Acetylornithine/succinyldiaminopimelate aminotransferase OS=Escherichia coli (strain K12) OX=83333 GN=argD PE=1 SV=4	15	19	16	10	12	4	3	8	3	0
RSTB_ECOLI	P18392	sp|P18392|RSTB_ECOLI	Sensor protein RstB OS=Escherichia coli (strain K12) OX=83333 GN=rstB PE=1 SV=2	0	2	0	0	0	0	0	0	0	0
DMSA_ECOLI	P18775	sp|P18775|DMSA_ECOLI	Dimethyl sulfoxide reductase DmsA OS=Escherichia coli (strain K12) OX=83333 GN=dmsA PE=1 SV=2	2	0	1	1	2	0	0	0	0	0
DMSB_ECOLI	P18776	sp|P18776|DMSB_ECOLI	Anaerobic dimethyl sulfoxide reductase chain B OS=Escherichia coli (strain K12) OX=83333 GN=dmsB PE=1 SV=4	0	0	0	0	0	0	1	0	0	0
NADE_ECOLI	P18843	sp|P18843|NADE_ECOLI	NH(3)-dependent NAD(+) synthetase OS=Escherichia coli (strain K12) OX=83333 GN=nadE PE=1 SV=2	12	15	8	12	13	14	4	14	8	4
GGT_ECOLI	P18956	sp|P18956|GGT_ECOLI	Glutathione hydrolase proenzyme OS=Escherichia coli (strain K12) OX=83333 GN=ggt PE=1 SV=1	10	4	7	5	9	0	0	0	0	0
NARY_ECOLI	P19318	sp|P19318|NARY_ECOLI	Respiratory nitrate reductase 2 beta chain OS=Escherichia coli (strain K12) OX=83333 GN=narY PE=1 SV=2	0	1	0	0	0	0	0	0	0	0
NARZ_ECOLI	P19319	sp|P19319|NARZ_ECOLI	Respiratory nitrate reductase 2 alpha chain OS=Escherichia coli (strain K12) OX=83333 GN=narZ PE=1 SV=5	0	1	0	2	0	0	0	0	0	0
PDXA_ECOLI	P19624	sp|P19624|PDXA_ECOLI	4-hydroxythreonine-4-phosphate dehydrogenase OS=Escherichia coli (strain K12) OX=83333 GN=pdxA PE=1 SV=1	0	0	0	0	1	0	0	0	0	0
EUTC_ECOLI	P19636	sp|P19636|EUTC_ECOLI	Ethanolamine ammonia-lyase small subunit OS=Escherichia coli (strain K12) OX=83333 GN=eutC PE=1 SV=2	0	4	0	3	3	5	0	0	1	0
AGP_ECOLI	P19926	sp|P19926|AGP_ECOLI	Glucose-1-phosphatase OS=Escherichia coli (strain K12) OX=83333 GN=agp PE=1 SV=1	17	9	10	10	5	13	15	24	14	9
TOLA_ECOLI	P19934	sp|P19934|TOLA_ECOLI	Tol-Pal system protein TolA OS=Escherichia coli (strain K12) OX=83333 GN=tolA PE=1 SV=1	3	3	4	2	4	3	1	3	2	0
PARE_ECOLI	P20083	sp|P20083|PARE_ECOLI	DNA topoisomerase 4 subunit B OS=Escherichia coli (strain K12) OX=83333 GN=parE PE=1 SV=3	7	6	10	12	12	11	8	10	9	3
BISC_ECOLI	P20099	sp|P20099|BISC_ECOLI	Biotin sulfoxide reductase OS=Escherichia coli (strain K12) OX=83333 GN=bisC PE=1 SV=3	8	2	2	0	4	0	0	3	3	0
PTFBC_ECOLI	P20966	sp|P20966|PTFBC_ECOLI	PTS system fructose-specific EIIB'BC component OS=Escherichia coli (strain K12) OX=83333 GN=fruA PE=1 SV=1	12	13	7	12	5	12	5	20	11	6
FADA_ECOLI	P21151	sp|P21151|FADA_ECOLI	3-ketoacyl-CoA thiolase FadA OS=Escherichia coli (strain K12) OX=83333 GN=fadA PE=1 SV=3	0	1	0	1	1	4	1	5	2	0
CYSD_ECOLI	P21156	sp|P21156|CYSD_ECOLI	Sulfate adenylyltransferase subunit 2 OS=Escherichia coli (strain K12) OX=83333 GN=cysD PE=1 SV=3	12	10	6	11	10	4	3	4	2	2
PEPQ_ECOLI	P21165	sp|P21165|PEPQ_ECOLI	Xaa-Pro dipeptidase OS=Escherichia coli (strain K12) OX=83333 GN=pepQ PE=1 SV=2	14	14	13	20	17	16	14	20	15	9
DCOR_ECOLI	P21169	sp|P21169|DCOR_ECOLI	Constitutive ornithine decarboxylase OS=Escherichia coli (strain K12) OX=83333 GN=speC PE=1 SV=2	1	3	0	2	0	0	0	1	0	0
SPEA_ECOLI	P21170	sp|P21170|SPEA_ECOLI	Biosynthetic arginine decarboxylase OS=Escherichia coli (strain K12) OX=83333 GN=speA PE=1 SV=2	18	18	19	22	16	27	4	17	15	5
FADB_ECOLI	P21177	sp|P21177|FADB_ECOLI	Fatty acid oxidation complex subunit alpha OS=Escherichia coli (strain K12) OX=83333 GN=fadB PE=1 SV=2	0	0	0	0	0	5	0	4	2	0
CATE_ECOLI	P21179	sp|P21179|CATE_ECOLI	Catalase HPII OS=Escherichia coli (strain K12) OX=83333 GN=katE PE=1 SV=1	34	31	29	40	30	20	8	12	9	2
RNI_ECOLI	P21338	sp|P21338|RNI_ECOLI	Ribonuclease I OS=Escherichia coli (strain K12) OX=83333 GN=rna PE=1 SV=1	3	4	7	12	5	9	0	6	2	0
YCIG_ECOLI	P21361	sp|P21361|YCIG_ECOLI	Uncharacterized protein YciG OS=Escherichia coli (strain K12) OX=83333 GN=yciG PE=3 SV=1	0	2	0	0	0	0	0	0	0	0
YCAC_ECOLI	P21367	sp|P21367|YCAC_ECOLI	Probable hydrolase YcaC OS=Escherichia coli (strain K12) OX=83333 GN=ycaC PE=1 SV=1	6	7	3	4	7	1	0	4	2	0
RNR_ECOLI	P21499	sp|P21499|RNR_ECOLI	Ribonuclease R OS=Escherichia coli (strain K12) OX=83333 GN=rnr PE=1 SV=2	17	17	28	26	21	24	7	24	11	7
SRMB_ECOLI	P21507	sp|P21507|SRMB_ECOLI	ATP-dependent RNA helicase SrmB OS=Escherichia coli (strain K12) OX=83333 GN=srmB PE=1 SV=1	10	6	9	12	10	14	4	10	14	5
RNE_ECOLI	P21513	sp|P21513|RNE_ECOLI	Ribonuclease E OS=Escherichia coli (strain K12) OX=83333 GN=rne PE=1 SV=6	56	59	58	73	67	71	62	74	64	31
MALZ_ECOLI	P21517	sp|P21517|MALZ_ECOLI	Maltodextrin glucosidase OS=Escherichia coli (strain K12) OX=83333 GN=malZ PE=1 SV=5	0	1	0	0	1	0	0	0	0	0
KPYK2_ECOLI	P21599	sp|P21599|KPYK2_ECOLI	Pyruvate kinase II OS=Escherichia coli (strain K12) OX=83333 GN=pykA PE=1 SV=3	48	43	51	51	44	62	35	56	53	42
LPXD_ECOLI	P21645	sp|P21645|LPXD_ECOLI	UDP-3-O-(3-hydroxymyristoyl)glucosamine N-acyltransferase OS=Escherichia coli (strain K12) OX=83333 GN=lpxD PE=1 SV=2	12	10	10	10	6	9	9	6	10	6
DBPA_ECOLI	P21693	sp|P21693|DBPA_ECOLI	ATP-dependent RNA helicase DbpA OS=Escherichia coli (strain K12) OX=83333 GN=dbpA PE=1 SV=2	0	0	0	0	0	0	0	1	0	0
YBHA_ECOLI	P21829	sp|P21829|YBHA_ECOLI	Pyridoxal phosphate phosphatase YbhA OS=Escherichia coli (strain K12) OX=83333 GN=ybhA PE=1 SV=3	0	0	0	1	1	0	2	2	1	0
KDPD_ECOLI	P21865	sp|P21865|KDPD_ECOLI	Sensor protein KdpD OS=Escherichia coli (strain K12) OX=83333 GN=kdpD PE=1 SV=2	2	0	0	2	2	3	0	0	0	0
SYC_ECOLI	P21888	sp|P21888|SYC_ECOLI	Cysteine--tRNA ligase OS=Escherichia coli (strain K12) OX=83333 GN=cysS PE=1 SV=2	6	12	11	7	13	12	3	18	11	5
SYD_ECOLI	P21889	sp|P21889|SYD_ECOLI	Aspartate--tRNA ligase OS=Escherichia coli (strain K12) OX=83333 GN=aspS PE=1 SV=1	48	35	34	52	32	47	41	48	51	32
RECJ_ECOLI	P21893	sp|P21893|RECJ_ECOLI	Single-stranded-DNA-specific exonuclease RecJ OS=Escherichia coli (strain K12) OX=83333 GN=recJ PE=1 SV=2	4	0	2	2	1	5	2	2	2	0
ASNB_ECOLI	P22106	sp|P22106|ASNB_ECOLI	Asparagine synthetase B [glutamine-hydrolyzing] OS=Escherichia coli (strain K12) OX=83333 GN=asnB PE=1 SV=3	9	10	3	7	3	9	0	8	4	0
MURE_ECOLI	P22188	sp|P22188|MURE_ECOLI	UDP-N-acetylmuramoyl-L-alanyl-D-glutamate--2,6-diaminopimelate ligase OS=Escherichia coli (strain K12) OX=83333 GN=murE PE=1 SV=2	8	6	5	5	4	9	5	8	5	4
CYSQ_ECOLI	P22255	sp|P22255|CYSQ_ECOLI	3'(2'),5'-bisphosphate nucleotidase CysQ OS=Escherichia coli (strain K12) OX=83333 GN=cysQ PE=1 SV=2	7	6	4	5	6	5	2	11	3	2
GABT_ECOLI	P22256	sp|P22256|GABT_ECOLI	4-aminobutyrate aminotransferase GabT OS=Escherichia coli (strain K12) OX=83333 GN=gabT PE=1 SV=1	12	11	9	9	12	9	10	19	7	7
PCKA_ECOLI	P22259	sp|P22259|PCKA_ECOLI	Phosphoenolpyruvate carboxykinase (ATP) OS=Escherichia coli (strain K12) OX=83333 GN=pckA PE=1 SV=2	54	56	62	70	60	89	67	75	56	48
ADD_ECOLI	P22333	sp|P22333|ADD_ECOLI	Adenosine deaminase OS=Escherichia coli (strain K12) OX=83333 GN=add PE=3 SV=2	5	0	5	2	2	8	2	8	5	1
MUKB_ECOLI	P22523	sp|P22523|MUKB_ECOLI	Chromosome partition protein MukB OS=Escherichia coli (strain K12) OX=83333 GN=mukB PE=1 SV=2	31	16	26	18	18	34	22	45	22	8
MUKE_ECOLI	P22524	sp|P22524|MUKE_ECOLI	Chromosome partition protein MukE OS=Escherichia coli (strain K12) OX=83333 GN=mukE PE=1 SV=5	0	0	0	0	0	0	0	1	0	0
YCBB_ECOLI	P22525	sp|P22525|YCBB_ECOLI	Probable L,D-transpeptidase YcbB OS=Escherichia coli (strain K12) OX=83333 GN=ycbB PE=1 SV=2	4	8	5	7	3	7	2	1	2	0
RIHC_ECOLI	P22564	sp|P22564|RIHC_ECOLI	Non-specific ribonucleoside hydrolase RihC OS=Escherichia coli (strain K12) OX=83333 GN=rihC PE=1 SV=1	1	0	2	2	1	4	6	8	4	5
MURI_ECOLI	P22634	sp|P22634|MURI_ECOLI	Glutamate racemase OS=Escherichia coli (strain K12) OX=83333 GN=murI PE=1 SV=2	0	0	0	0	0	1	0	1	0	0
LIVF_ECOLI	P22731	sp|P22731|LIVF_ECOLI	High-affinity branched-chain amino acid transport ATP-binding protein LivF OS=Escherichia coli (strain K12) OX=83333 GN=livF PE=1 SV=2	8	5	7	4	5	2	0	1	0	0
ISPA_ECOLI	P22939	sp|P22939|ISPA_ECOLI	Farnesyl diphosphate synthase OS=Escherichia coli (strain K12) OX=83333 GN=ispA PE=1 SV=1	3	1	0	0	3	1	6	8	2	5
TRMA_ECOLI	P23003	sp|P23003|TRMA_ECOLI	tRNA/tmRNA (uracil-C(5))-methyltransferase OS=Escherichia coli (strain K12) OX=83333 GN=trmA PE=1 SV=1	0	0	0	0	0	1	2	2	0	0
TNAB_ECOLI	P23173	sp|P23173|TNAB_ECOLI	Low affinity tryptophan permease OS=Escherichia coli (strain K12) OX=83333 GN=tnaB PE=1 SV=1	1	0	1	0	0	1	0	1	1	0
MGLC_ECOLI	P23200	sp|P23200|MGLC_ECOLI	Galactoside transport system permease protein MglC OS=Escherichia coli (strain K12) OX=83333 GN=mglC PE=1 SV=1	1	0	0	0	0	0	0	1	1	0
MALY_ECOLI	P23256	sp|P23256|MALY_ECOLI	Protein MalY OS=Escherichia coli (strain K12) OX=83333 GN=malY PE=1 SV=1	1	1	0	0	2	1	0	0	1	0
YIGA_ECOLI	P23305	sp|P23305|YIGA_ECOLI	Uncharacterized protein YigA OS=Escherichia coli (strain K12) OX=83333 GN=yigA PE=4 SV=1	0	0	0	0	0	0	0	1	0	0
KITH_ECOLI	P23331	sp|P23331|KITH_ECOLI	Thymidine kinase OS=Escherichia coli (strain K12) OX=83333 GN=tdk PE=3 SV=1	6	0	2	2	3	4	0	6	4	5
MUTL_ECOLI	P23367	sp|P23367|MUTL_ECOLI	DNA mismatch repair protein MutL OS=Escherichia coli (strain K12) OX=83333 GN=mutL PE=1 SV=2	1	2	0	1	1	2	0	0	1	0
GLXK1_ECOLI	P23524	sp|P23524|GLXK1_ECOLI	Glycerate 2-kinase OS=Escherichia coli (strain K12) OX=83333 GN=garK PE=1 SV=2	2	1	0	1	0	0	0	0	0	0
PPSA_ECOLI	P23538	sp|P23538|PPSA_ECOLI	Phosphoenolpyruvate synthase OS=Escherichia coli (strain K12) OX=83333 GN=ppsA PE=1 SV=5	26	24	33	22	30	20	13	13	6	6
SERC_ECOLI	P23721	sp|P23721|SERC_ECOLI	Phosphoserine aminotransferase OS=Escherichia coli (strain K12) OX=83333 GN=serC PE=1 SV=4	26	22	33	30	23	17	2	18	13	5
ECOT_ECOLI	P23827	sp|P23827|ECOT_ECOLI	Ecotin OS=Escherichia coli (strain K12) OX=83333 GN=eco PE=1 SV=1	1	0	1	0	0	3	0	2	1	0
PSS_ECOLI	P23830	sp|P23830|PSS_ECOLI	CDP-diacylglycerol--serine O-phosphatidyltransferase OS=Escherichia coli (strain K12) OX=83333 GN=pssA PE=1 SV=2	8	1	4	5	8	4	2	11	7	1
PHOP_ECOLI	P23836	sp|P23836|PHOP_ECOLI	Transcriptional regulatory protein PhoP OS=Escherichia coli (strain K12) OX=83333 GN=phoP PE=1 SV=1	9	5	6	6	2	13	3	16	3	1
PHOQ_ECOLI	P23837	sp|P23837|PHOQ_ECOLI	Sensor protein PhoQ OS=Escherichia coli (strain K12) OX=83333 GN=phoQ PE=1 SV=1	1	0	0	2	1	0	0	1	0	0
YICC_ECOLI	P23839	sp|P23839|YICC_ECOLI	UPF0701 protein YicC OS=Escherichia coli (strain K12) OX=83333 GN=yicC PE=1 SV=2	6	1	3	2	3	8	2	5	5	0
OPPA_ECOLI	P23843	sp|P23843|OPPA_ECOLI	Periplasmic oligopeptide-binding protein OS=Escherichia coli (strain K12) OX=83333 GN=oppA PE=1 SV=2	88	69	74	65	64	74	28	87	70	65
CYSN_ECOLI	P23845	sp|P23845|CYSN_ECOLI	Sulfate adenylyltransferase subunit 1 OS=Escherichia coli (strain K12) OX=83333 GN=cysN PE=1 SV=1	27	23	28	25	22	20	4	11	5	3
DPPA_ECOLI	P23847	sp|P23847|DPPA_ECOLI	Dipeptide-binding protein OS=Escherichia coli (strain K12) OX=83333 GN=dppA PE=1 SV=1	55	53	43	56	60	48	34	51	53	36
PSPE_ECOLI	P23857	sp|P23857|PSPE_ECOLI	Thiosulfate sulfurtransferase PspE OS=Escherichia coli (strain K12) OX=83333 GN=pspE PE=1 SV=1	2	0	0	2	0	0	0	0	0	0
PRC_ECOLI	P23865	sp|P23865|PRC_ECOLI	Tail-specific protease OS=Escherichia coli (strain K12) OX=83333 GN=prc PE=1 SV=2	20	11	11	15	9	8	2	16	6	5
PPIB_ECOLI	P23869	sp|P23869|PPIB_ECOLI	Peptidyl-prolyl cis-trans isomerase B OS=Escherichia coli (strain K12) OX=83333 GN=ppiB PE=1 SV=2	47	31	27	48	34	23	9	20	41	3
HEMH_ECOLI	P23871	sp|P23871|HEMH_ECOLI	Ferrochelatase OS=Escherichia coli (strain K12) OX=83333 GN=hemH PE=1 SV=3	0	2	0	0	0	0	0	0	0	0
FMT_ECOLI	P23882	sp|P23882|FMT_ECOLI	Methionyl-tRNA formyltransferase OS=Escherichia coli (strain K12) OX=83333 GN=fmt PE=1 SV=4	2	6	3	5	6	10	2	16	9	2
CYDC_ECOLI	P23886	sp|P23886|CYDC_ECOLI	ATP-binding/permease protein CydC OS=Escherichia coli (strain K12) OX=83333 GN=cydC PE=3 SV=2	4	4	2	3	7	8	1	8	2	1
GSA_ECOLI	P23893	sp|P23893|GSA_ECOLI	Glutamate-1-semialdehyde 2,1-aminomutase OS=Escherichia coli (strain K12) OX=83333 GN=hemL PE=1 SV=2	30	31	35	36	29	31	11	32	27	7
HTPX_ECOLI	P23894	sp|P23894|HTPX_ECOLI	Protease HtpX OS=Escherichia coli (strain K12) OX=83333 GN=htpX PE=1 SV=1	2	2	0	2	1	2	0	0	3	0
ARGE_ECOLI	P23908	sp|P23908|ARGE_ECOLI	Acetylornithine deacetylase OS=Escherichia coli (strain K12) OX=83333 GN=argE PE=1 SV=2	2	3	3	7	6	2	0	4	3	2
MUTS_ECOLI	P23909	sp|P23909|MUTS_ECOLI	DNA mismatch repair protein MutS OS=Escherichia coli (strain K12) OX=83333 GN=mutS PE=1 SV=1	3	3	3	5	4	8	0	9	7	0
MAK_ECOLI	P23917	sp|P23917|MAK_ECOLI	Fructokinase OS=Escherichia coli (strain K12) OX=83333 GN=mak PE=1 SV=2	10	6	7	9	6	8	0	2	3	0
LNT_ECOLI	P23930	sp|P23930|LNT_ECOLI	Apolipoprotein N-acyltransferase OS=Escherichia coli (strain K12) OX=83333 GN=lnt PE=1 SV=1	6	6	5	5	8	4	0	3	2	0
DCOS_ECOLI	P24169	sp|P24169|DCOS_ECOLI	Inducible ornithine decarboxylase OS=Escherichia coli (strain K12) OX=83333 GN=speF PE=1 SV=1	0	0	0	0	0	0	0	1	0	0
DCP_ECOLI	P24171	sp|P24171|DCP_ECOLI	Dipeptidyl carboxypeptidase OS=Escherichia coli (strain K12) OX=83333 GN=dcp PE=1 SV=4	3	4	1	2	3	5	3	7	3	0
RFAC_ECOLI	P24173	sp|P24173|RFAC_ECOLI	Lipopolysaccharide heptosyltransferase 1 OS=Escherichia coli (strain K12) OX=83333 GN=rfaC PE=1 SV=1	0	0	0	0	0	2	2	2	0	0
ACRD_ECOLI	P24177	sp|P24177|ACRD_ECOLI	Probable aminoglycoside efflux pump OS=Escherichia coli (strain K12) OX=83333 GN=acrD PE=3 SV=3	0	0	0	0	2	0	0	0	0	0
YFFB_ECOLI	P24178	sp|P24178|YFFB_ECOLI	Protein YffB OS=Escherichia coli (strain K12) OX=83333 GN=yffB PE=1 SV=1	2	0	0	0	0	4	2	2	1	1
ACCC_ECOLI	P24182	sp|P24182|ACCC_ECOLI	Biotin carboxylase OS=Escherichia coli (strain K12) OX=83333 GN=accC PE=1 SV=2	33	31	26	39	32	31	20	40	30	28
FDNG_ECOLI	P24183	sp|P24183|FDNG_ECOLI	Formate dehydrogenase, nitrate-inducible, major subunit OS=Escherichia coli (strain K12) OX=83333 GN=fdnG PE=1 SV=3	5	0	1	2	4	13	0	5	4	0
FOLD_ECOLI	P24186	sp|P24186|FOLD_ECOLI	Bifunctional protein FolD OS=Escherichia coli (strain K12) OX=83333 GN=folD PE=1 SV=4	3	0	0	0	0	1	1	2	4	0
HYPE_ECOLI	P24193	sp|P24193|HYPE_ECOLI	Carbamoyl dehydratase HypE OS=Escherichia coli (strain K12) OX=83333 GN=hypE PE=1 SV=2	2	1	0	0	0	0	0	0	0	0
MRR_ECOLI	P24202	sp|P24202|MRR_ECOLI	Mrr restriction system protein OS=Escherichia coli (strain K12) OX=83333 GN=mrr PE=1 SV=1	0	0	0	1	0	0	0	2	0	0
YJIA_ECOLI	P24203	sp|P24203|YJIA_ECOLI	P-loop guanosine triphosphatase YjiA OS=Escherichia coli (strain K12) OX=83333 GN=yjiA PE=1 SV=3	2	6	4	2	6	6	0	2	3	0
LPXM_ECOLI	P24205	sp|P24205|LPXM_ECOLI	Lipid A biosynthesis myristoyltransferase OS=Escherichia coli (strain K12) OX=83333 GN=lpxM PE=1 SV=1	0	0	0	0	0	1	0	1	2	0
PHEP_ECOLI	P24207	sp|P24207|PHEP_ECOLI	Phenylalanine-specific permease OS=Escherichia coli (strain K12) OX=83333 GN=pheP PE=1 SV=1	2	0	0	1	1	1	0	0	0	0
UXUA_ECOLI	P24215	sp|P24215|UXUA_ECOLI	Mannonate dehydratase OS=Escherichia coli (strain K12) OX=83333 GN=uxuA PE=1 SV=2	1	1	1	2	0	6	0	6	4	1
DACB_ECOLI	P24228	sp|P24228|DACB_ECOLI	D-alanyl-D-alanine carboxypeptidase DacB OS=Escherichia coli (strain K12) OX=83333 GN=dacB PE=1 SV=2	4	4	4	6	2	5	0	2	2	0
RECG_ECOLI	P24230	sp|P24230|RECG_ECOLI	ATP-dependent DNA helicase RecG OS=Escherichia coli (strain K12) OX=83333 GN=recG PE=1 SV=1	1	2	1	2	0	0	2	2	0	0
HMP_ECOLI	P24232	sp|P24232|HMP_ECOLI	Flavohemoprotein OS=Escherichia coli (strain K12) OX=83333 GN=hmp PE=1 SV=1	4	4	1	1	1	3	1	2	0	0
ASCG_ECOLI	P24242	sp|P24242|ASCG_ECOLI	HTH-type transcriptional regulator AscG OS=Escherichia coli (strain K12) OX=83333 GN=ascG PE=1 SV=4	0	0	0	0	0	1	0	0	0	0
CRL_ECOLI	P24251	sp|P24251|CRL_ECOLI	Sigma factor-binding protein Crl OS=Escherichia coli (strain K12) OX=83333 GN=crl PE=1 SV=5	0	0	5	2	2	4	0	2	4	0
RP54_ECOLI	P24255	sp|P24255|RP54_ECOLI	RNA polymerase sigma-54 factor OS=Escherichia coli (strain K12) OX=83333 GN=rpoN PE=1 SV=2	2	3	4	3	0	4	0	4	1	0
RADA_ECOLI	P24554	sp|P24554|RADA_ECOLI	DNA repair protein RadA OS=Escherichia coli (strain K12) OX=83333 GN=radA PE=1 SV=1	2	4	5	5	5	7	0	3	6	0
PTRB_ECOLI	P24555	sp|P24555|PTRB_ECOLI	Protease 2 OS=Escherichia coli (strain K12) OX=83333 GN=ptrB PE=1 SV=2	1	2	0	1	0	0	0	0	0	0
TEHB_ECOLI	P25397	sp|P25397|TEHB_ECOLI	Tellurite methyltransferase OS=Escherichia coli (strain K12) OX=83333 GN=tehB PE=1 SV=1	4	2	1	1	1	1	0	2	0	0
FRMA_ECOLI	P25437	sp|P25437|FRMA_ECOLI	S-(hydroxymethyl)glutathione dehydrogenase OS=Escherichia coli (strain K12) OX=83333 GN=frmA PE=1 SV=3	4	1	5	3	4	6	2	6	3	2
ACNA_ECOLI	P25516	sp|P25516|ACNA_ECOLI	Aconitate hydratase A OS=Escherichia coli (strain K12) OX=83333 GN=acnA PE=1 SV=3	51	41	56	46	41	35	41	52	25	26
HFLX_ECOLI	P25519	sp|P25519|HFLX_ECOLI	GTPase HflX OS=Escherichia coli (strain K12) OX=83333 GN=hflX PE=1 SV=3	2	2	2	0	0	3	0	4	2	0
MNME_ECOLI	P25522	sp|P25522|MNME_ECOLI	tRNA modification GTPase MnmE OS=Escherichia coli (strain K12) OX=83333 GN=mnmE PE=1 SV=3	7	4	5	6	4	4	2	11	7	0
CODA_ECOLI	P25524	sp|P25524|CODA_ECOLI	Cytosine deaminase OS=Escherichia coli (strain K12) OX=83333 GN=codA PE=1 SV=3	7	5	3	4	3	9	1	5	7	2
GABD_ECOLI	P25526	sp|P25526|GABD_ECOLI	Succinate-semialdehyde dehydrogenase [NADP(+)] GabD OS=Escherichia coli (strain K12) OX=83333 GN=gabD PE=1 SV=1	10	10	8	12	11	12	9	15	7	6
UBIH_ECOLI	P25534	sp|P25534|UBIH_ECOLI	2-octaprenyl-6-methoxyphenol hydroxylase OS=Escherichia coli (strain K12) OX=83333 GN=ubiH PE=1 SV=2	4	0	1	0	0	2	0	0	1	0
UBII_ECOLI	P25535	sp|P25535|UBII_ECOLI	2-octaprenylphenol hydroxylase OS=Escherichia coli (strain K12) OX=83333 GN=ubiI PE=1 SV=2	2	1	2	3	3	4	0	2	3	0
NTPPA_ECOLI	P25536	sp|P25536|NTPPA_ECOLI	dTTP/UTP pyrophosphatase OS=Escherichia coli (strain K12) OX=83333 GN=yhdE PE=1 SV=1	3	4	2	2	4	3	2	3	2	0
RIBD_ECOLI	P25539	sp|P25539|RIBD_ECOLI	Riboflavin biosynthesis protein RibD OS=Escherichia coli (strain K12) OX=83333 GN=ribD PE=1 SV=1	13	14	14	15	10	14	0	12	7	0
GPPA_ECOLI	P25552	sp|P25552|GPPA_ECOLI	Guanosine-5'-triphosphate,3'-diphosphate pyrophosphatase OS=Escherichia coli (strain K12) OX=83333 GN=gppA PE=1 SV=3	10	4	7	5	7	9	2	6	3	0
ALDA_ECOLI	P25553	sp|P25553|ALDA_ECOLI	Lactaldehyde dehydrogenase OS=Escherichia coli (strain K12) OX=83333 GN=aldA PE=1 SV=2	53	62	42	44	35	64	53	62	55	64
METE_ECOLI	P25665	sp|P25665|METE_ECOLI	5-methyltetrahydropteroyltriglutamate--homocysteine methyltransferase OS=Escherichia coli (strain K12) OX=83333 GN=metE PE=1 SV=6	58	60	85	56	63	10	0	2	3	0
YIDC_ECOLI	P25714	sp|P25714|YIDC_ECOLI	Membrane protein insertase YidC OS=Escherichia coli (strain K12) OX=83333 GN=yidC PE=1 SV=2	44	30	36	40	38	47	24	53	53	31
LYSP_ECOLI	P25737	sp|P25737|LYSP_ECOLI	Lysine-specific permease OS=Escherichia coli (strain K12) OX=83333 GN=lysP PE=1 SV=5	0	0	0	0	1	0	0	0	0	0
MSYB_ECOLI	P25738	sp|P25738|MSYB_ECOLI	Acidic protein MsyB OS=Escherichia coli (strain K12) OX=83333 GN=msyB PE=4 SV=1	0	0	2	0	0	0	0	0	0	0
RFAG_ECOLI	P25740	sp|P25740|RFAG_ECOLI	Lipopolysaccharide core biosynthesis protein RfaG OS=Escherichia coli (strain K12) OX=83333 GN=rfaG PE=1 SV=1	0	2	0	0	0	0	0	0	0	0
RFAQ_ECOLI	P25742	sp|P25742|RFAQ_ECOLI	Lipopolysaccharide core heptosyltransferase RfaQ OS=Escherichia coli (strain K12) OX=83333 GN=rfaQ PE=3 SV=2	0	1	0	1	1	3	0	2	0	0
MNMA_ECOLI	P25745	sp|P25745|MNMA_ECOLI	tRNA-specific 2-thiouridylase MnmA OS=Escherichia coli (strain K12) OX=83333 GN=mnmA PE=1 SV=4	2	2	1	3	4	3	0	7	3	0
HFLD_ECOLI	P25746	sp|P25746|HFLD_ECOLI	High frequency lysogenization protein HflD OS=Escherichia coli (strain K12) OX=83333 GN=hflD PE=1 SV=1	3	0	0	0	2	0	0	2	2	0
RHLE_ECOLI	P25888	sp|P25888|RHLE_ECOLI	ATP-dependent RNA helicase RhlE OS=Escherichia coli (strain K12) OX=83333 GN=rhlE PE=1 SV=3	0	2	1	4	4	7	4	9	6	0
LOIP_ECOLI	P25894	sp|P25894|LOIP_ECOLI	Metalloprotease LoiP OS=Escherichia coli (strain K12) OX=83333 GN=loiP PE=1 SV=2	13	11	9	10	16	11	4	9	8	0
PDXI_ECOLI	P25906	sp|P25906|PDXI_ECOLI	Pyridoxine 4-dehydrogenase OS=Escherichia coli (strain K12) OX=83333 GN=pdxI PE=1 SV=1	4	2	2	7	5	2	1	4	3	0
AMIB_ECOLI	P26365	sp|P26365|AMIB_ECOLI	N-acetylmuramoyl-L-alanine amidase AmiB OS=Escherichia coli (strain K12) OX=83333 GN=amiB PE=1 SV=2	2	0	0	2	0	3	2	4	0	0
AMY2_ECOLI	P26612	sp|P26612|AMY2_ECOLI	Cytoplasmic alpha-amylase OS=Escherichia coli (strain K12) OX=83333 GN=amyA PE=1 SV=3	2	0	0	0	0	0	0	0	0	0
MAO1_ECOLI	P26616	sp|P26616|MAO1_ECOLI	NAD-dependent malic enzyme OS=Escherichia coli (strain K12) OX=83333 GN=maeA PE=1 SV=4	11	13	8	9	6	14	10	22	14	5
ACUI_ECOLI	P26646	sp|P26646|ACUI_ECOLI	Probable acrylyl-CoA reductase AcuI OS=Escherichia coli (strain K12) OX=83333 GN=acuI PE=1 SV=1	20	14	20	16	13	13	5	10	9	4
FTSP_ECOLI	P26648	sp|P26648|FTSP_ECOLI	Cell division protein FtsP OS=Escherichia coli (strain K12) OX=83333 GN=ftsP PE=1 SV=2	7	8	6	9	6	3	3	8	5	3
RFAZ_ECOLI	P27241	sp|P27241|RFAZ_ECOLI	Lipopolysaccharide core biosynthesis protein RfaZ OS=Escherichia coli (strain K12) OX=83333 GN=rfaZ PE=4 SV=2	0	0	0	0	0	1	0	0	0	0
WAAU_ECOLI	P27242	sp|P27242|WAAU_ECOLI	Lipopolysaccharide 1,2-N-acetylglucosaminetransferase OS=Escherichia coli (strain K12) OX=83333 GN=waaU PE=4 SV=2	0	0	0	0	0	2	0	1	0	0
PLSX_ECOLI	P27247	sp|P27247|PLSX_ECOLI	Phosphate acyltransferase OS=Escherichia coli (strain K12) OX=83333 GN=plsX PE=1 SV=2	0	0	0	0	0	0	0	2	2	0
GCST_ECOLI	P27248	sp|P27248|GCST_ECOLI	Aminomethyltransferase OS=Escherichia coli (strain K12) OX=83333 GN=gcvT PE=1 SV=3	13	16	17	15	20	15	14	21	22	14
GLND_ECOLI	P27249	sp|P27249|GLND_ECOLI	Bifunctional uridylyltransferase/uridylyl-removing enzyme OS=Escherichia coli (strain K12) OX=83333 GN=glnD PE=1 SV=2	3	3	1	6	3	2	0	0	1	0
AHR_ECOLI	P27250	sp|P27250|AHR_ECOLI	Aldehyde reductase Ahr OS=Escherichia coli (strain K12) OX=83333 GN=ahr PE=1 SV=2	2	3	1	2	6	4	0	1	0	0
ARGK_ECOLI	P27254	sp|P27254|ARGK_ECOLI	GTPase ArgK OS=Escherichia coli (strain K12) OX=83333 GN=argK PE=1 SV=2	0	0	0	0	1	0	0	0	0	0
NADR_ECOLI	P27278	sp|P27278|NADR_ECOLI	Trifunctional NAD biosynthesis/regulator protein NadR OS=Escherichia coli (strain K12) OX=83333 GN=nadR PE=1 SV=2	3	3	0	2	4	2	0	2	0	0
INAA_ECOLI	P27294	sp|P27294|INAA_ECOLI	Protein InaA OS=Escherichia coli (strain K12) OX=83333 GN=inaA PE=1 SV=3	0	0	0	0	0	0	0	1	0	0
OPDA_ECOLI	P27298	sp|P27298|OPDA_ECOLI	Oligopeptidase A OS=Escherichia coli (strain K12) OX=83333 GN=prlC PE=3 SV=3	18	22	12	19	20	28	1	22	15	13
TKT1_ECOLI	P27302	sp|P27302|TKT1_ECOLI	Transketolase 1 OS=Escherichia coli (strain K12) OX=83333 GN=tktA PE=1 SV=5	48	49	46	42	35	64	47	62	37	29
EMRA_ECOLI	P27303	sp|P27303|EMRA_ECOLI	Multidrug export protein EmrA OS=Escherichia coli (strain K12) OX=83333 GN=emrA PE=1 SV=2	7	6	4	4	4	7	0	4	4	0
STHA_ECOLI	P27306	sp|P27306|STHA_ECOLI	Soluble pyridine nucleotide transhydrogenase OS=Escherichia coli (strain K12) OX=83333 GN=sthA PE=1 SV=5	17	10	17	12	12	22	12	19	16	12
ROXA_ECOLI	P27431	sp|P27431|ROXA_ECOLI	50S ribosomal protein L16 3-hydroxylase OS=Escherichia coli (strain K12) OX=83333 GN=roxA PE=1 SV=2	6	10	9	2	7	6	4	9	4	5
RODZ_ECOLI	P27434	sp|P27434|RODZ_ECOLI	Cytoskeleton protein RodZ OS=Escherichia coli (strain K12) OX=83333 GN=rodZ PE=1 SV=2	8	6	5	7	8	9	10	14	14	5
ACSA_ECOLI	P27550	sp|P27550|ACSA_ECOLI	Acetyl-coenzyme A synthetase OS=Escherichia coli (strain K12) OX=83333 GN=acs PE=1 SV=2	11	9	14	11	10	23	18	27	27	15
WECB_ECOLI	P27828	sp|P27828|WECB_ECOLI	UDP-N-acetylglucosamine 2-epimerase OS=Escherichia coli (strain K12) OX=83333 GN=wecB PE=1 SV=2	9	3	3	8	5	9	0	8	4	0
WECC_ECOLI	P27829	sp|P27829|WECC_ECOLI	UDP-N-acetyl-D-mannosamine dehydrogenase OS=Escherichia coli (strain K12) OX=83333 GN=wecC PE=1 SV=4	4	4	4	2	6	7	0	6	3	2
RMLB2_ECOLI	P27830	sp|P27830|RMLB2_ECOLI	dTDP-glucose 4,6-dehydratase 2 OS=Escherichia coli (strain K12) OX=83333 GN=rffG PE=1 SV=3	2	0	0	1	2	0	0	1	0	0
WECE_ECOLI	P27833	sp|P27833|WECE_ECOLI	dTDP-4-amino-4,6-dideoxygalactose transaminase OS=Escherichia coli (strain K12) OX=83333 GN=wecE PE=1 SV=2	5	3	3	0	2	3	4	5	3	0
WECG_ECOLI	P27836	sp|P27836|WECG_ECOLI	UDP-N-acetyl-D-mannosaminuronic acid transferase OS=Escherichia coli (strain K12) OX=83333 GN=wecG PE=1 SV=2	0	0	0	0	1	1	0	3	0	0
CYAY_ECOLI	P27838	sp|P27838|CYAY_ECOLI	Iron-sulfur cluster assembly protein CyaY OS=Escherichia coli (strain K12) OX=83333 GN=cyaY PE=1 SV=1	1	0	0	0	0	0	0	0	0	0
YIGL_ECOLI	P27848	sp|P27848|YIGL_ECOLI	Pyridoxal phosphate phosphatase YigL OS=Escherichia coli (strain K12) OX=83333 GN=yigL PE=1 SV=4	1	1	1	1	0	0	3	3	3	3
YIGZ_ECOLI	P27862	sp|P27862|YIGZ_ECOLI	IMPACT family member YigZ OS=Escherichia coli (strain K12) OX=83333 GN=yigZ PE=1 SV=2	1	0	0	0	0	0	0	0	0	0
NARQ_ECOLI	P27896	sp|P27896|NARQ_ECOLI	Nitrate/nitrite sensor protein NarQ OS=Escherichia coli (strain K12) OX=83333 GN=narQ PE=1 SV=1	0	0	0	0	1	0	0	0	0	0
MLIC_ECOLI	P28224	sp|P28224|MLIC_ECOLI	Membrane-bound lysozyme inhibitor of C-type lysozyme OS=Escherichia coli (strain K12) OX=83333 GN=mliC PE=1 SV=2	0	0	1	1	0	0	0	0	0	0
DCD_ECOLI	P28248	sp|P28248|DCD_ECOLI	dCTP deaminase OS=Escherichia coli (strain K12) OX=83333 GN=dcd PE=1 SV=1	2	0	2	1	4	4	0	1	1	0
ASMA_ECOLI	P28249	sp|P28249|ASMA_ECOLI	Protein AsmA OS=Escherichia coli (strain K12) OX=83333 GN=asmA PE=3 SV=2	6	5	4	6	6	3	1	5	0	0
QOR1_ECOLI	P28304	sp|P28304|QOR1_ECOLI	Quinone oxidoreductase 1 OS=Escherichia coli (strain K12) OX=83333 GN=qorA PE=1 SV=1	10	5	9	6	12	5	4	9	4	13
PABC_ECOLI	P28305	sp|P28305|PABC_ECOLI	Aminodeoxychorismate lyase OS=Escherichia coli (strain K12) OX=83333 GN=pabC PE=1 SV=1	2	1	0	1	1	0	0	0	2	0
MLTG_ECOLI	P28306	sp|P28306|MLTG_ECOLI	Endolytic murein transglycosylase OS=Escherichia coli (strain K12) OX=83333 GN=mltG PE=1 SV=2	0	1	0	0	0	0	0	0	0	0
CSGA_ECOLI	P28307	sp|P28307|CSGA_ECOLI	Major curlin subunit OS=Escherichia coli (strain K12) OX=83333 GN=csgA PE=1 SV=3	0	1	0	0	0	0	0	0	0	0
TRMO_ECOLI	P28634	sp|P28634|TRMO_ECOLI	tRNA (adenine(37)-N6)-methyltransferase OS=Escherichia coli (strain K12) OX=83333 GN=trmO PE=1 SV=2	0	0	0	0	0	0	0	1	0	0
METQ_ECOLI	P28635	sp|P28635|METQ_ECOLI	D-methionine-binding lipoprotein MetQ OS=Escherichia coli (strain K12) OX=83333 GN=metQ PE=1 SV=2	46	64	54	55	51	47	31	31	20	32
FENR_ECOLI	P28861	sp|P28861|FENR_ECOLI	Flavodoxin/ferredoxin--NADP reductase OS=Escherichia coli (strain K12) OX=83333 GN=fpr PE=1 SV=4	1	0	0	3	0	2	3	7	0	2
NRDD_ECOLI	P28903	sp|P28903|NRDD_ECOLI	Anaerobic ribonucleoside-triphosphate reductase OS=Escherichia coli (strain K12) OX=83333 GN=nrdD PE=1 SV=2	2	0	2	0	0	4	1	10	1	2
TREC_ECOLI	P28904	sp|P28904|TREC_ECOLI	Trehalose-6-phosphate hydrolase OS=Escherichia coli (strain K12) OX=83333 GN=treC PE=1 SV=3	13	7	9	9	10	30	1	24	13	1
ALR2_ECOLI	P29012	sp|P29012|ALR2_ECOLI	Alanine racemase, catabolic OS=Escherichia coli (strain K12) OX=83333 GN=dadX PE=2 SV=2	1	1	1	1	1	1	0	3	2	0
YCGB_ECOLI	P29013	sp|P29013|YCGB_ECOLI	Uncharacterized protein YcgB OS=Escherichia coli (strain K12) OX=83333 GN=ycgB PE=4 SV=2	0	1	1	1	1	1	0	0	0	0
CYDD_ECOLI	P29018	sp|P29018|CYDD_ECOLI	ATP-binding/permease protein CydD OS=Escherichia coli (strain K12) OX=83333 GN=cydD PE=1 SV=3	0	2	3	2	0	2	1	1	1	0
FTSN_ECOLI	P29131	sp|P29131|FTSN_ECOLI	Cell division protein FtsN OS=Escherichia coli (strain K12) OX=83333 GN=ftsN PE=1 SV=3	3	6	7	6	4	4	0	7	3	0
MENC_ECOLI	P29208	sp|P29208|MENC_ECOLI	o-succinylbenzoate synthase OS=Escherichia coli (strain K12) OX=83333 GN=menC PE=1 SV=2	0	0	0	1	0	0	0	0	0	0
YCEH_ECOLI	P29217	sp|P29217|YCEH_ECOLI	UPF0502 protein YceH OS=Escherichia coli (strain K12) OX=83333 GN=yceH PE=1 SV=3	1	0	1	1	1	2	8	1	0	0
DCUP_ECOLI	P29680	sp|P29680|DCUP_ECOLI	Uroporphyrinogen decarboxylase OS=Escherichia coli (strain K12) OX=83333 GN=hemE PE=3 SV=3	3	4	2	2	2	6	2	7	0	0
PEPT_ECOLI	P29745	sp|P29745|PEPT_ECOLI	Peptidase T OS=Escherichia coli (strain K12) OX=83333 GN=pepT PE=1 SV=2	6	6	10	5	8	5	0	8	3	0
NADC_ECOLI	P30011	sp|P30011|NADC_ECOLI	Nicotinate-nucleotide pyrophosphorylase [carboxylating] OS=Escherichia coli (strain K12) OX=83333 GN=nadC PE=3 SV=7	2	1	0	0	0	0	1	4	1	3
LEU3_ECOLI	P30125	sp|P30125|LEU3_ECOLI	3-isopropylmalate dehydrogenase OS=Escherichia coli (strain K12) OX=83333 GN=leuB PE=1 SV=3	15	11	8	9	4	5	9	6	0	0
LEUD_ECOLI	P30126	sp|P30126|LEUD_ECOLI	3-isopropylmalate dehydratase small subunit OS=Escherichia coli (strain K12) OX=83333 GN=leuD PE=1 SV=3	17	12	22	19	18	10	0	2	0	0
GREB_ECOLI	P30128	sp|P30128|GREB_ECOLI	Transcription elongation factor GreB OS=Escherichia coli (strain K12) OX=83333 GN=greB PE=1 SV=2	2	0	1	1	0	1	0	0	0	0
YBIB_ECOLI	P30177	sp|P30177|YBIB_ECOLI	Uncharacterized protein YbiB OS=Escherichia coli (strain K12) OX=83333 GN=ybiB PE=1 SV=1	14	8	11	14	10	13	2	13	4	2
HCXB_ECOLI	P30178	sp|P30178|HCXB_ECOLI	Hydroxycarboxylate dehydrogenase B OS=Escherichia coli (strain K12) OX=83333 GN=hcxB PE=1 SV=2	5	7	3	6	6	1	1	1	0	2
SDHM_ECOLI	P30744	sp|P30744|SDHM_ECOLI	L-serine dehydratase 2 OS=Escherichia coli (strain K12) OX=83333 GN=sdaB PE=2 SV=2	0	3	0	0	0	2	0	0	0	0
SDHM_ECOLI , TDCG_ECOLI	P30744, P42630	sp|P30744|SDHM_ECOLI sp|P42630|TDCG_ECOLI	L-serine dehydratase 2 OS=Escherichia coli (strain K12) OX=83333 GN=sdaB PE=2 SV=2;L-serine dehydratase TdcG OS=Escherichia coli (strain K12) OX=83333 GN=tdcG PE=1 SV=4	1	0	0	1	0	0	0	0	0	0
MOAD_ECOLI	P30748	sp|P30748|MOAD_ECOLI	Molybdopterin synthase sulfur carrier subunit OS=Escherichia coli (strain K12) OX=83333 GN=moaD PE=1 SV=2	0	1	0	0	0	0	0	1	0	1
MOAE_ECOLI	P30749	sp|P30749|MOAE_ECOLI	Molybdopterin synthase catalytic subunit OS=Escherichia coli (strain K12) OX=83333 GN=moaE PE=1 SV=3	1	3	1	3	2	1	0	3	2	0
METN_ECOLI	P30750	sp|P30750|METN_ECOLI	Methionine import ATP-binding protein MetN OS=Escherichia coli (strain K12) OX=83333 GN=metN PE=1 SV=4	10	5	7	8	7	8	5	10	4	2
BASS_ECOLI	P30844	sp|P30844|BASS_ECOLI	Sensor protein BasS OS=Escherichia coli (strain K12) OX=83333 GN=basS PE=1 SV=1	4	2	0	0	1	0	0	0	0	0
EPTA_ECOLI	P30845	sp|P30845|EPTA_ECOLI	Phosphoethanolamine transferase EptA OS=Escherichia coli (strain K12) OX=83333 GN=eptA PE=1 SV=2	13	11	6	9	9	0	0	0	0	0
BAES_ECOLI	P30847	sp|P30847|BAES_ECOLI	Signal transduction histidine-protein kinase BaeS OS=Escherichia coli (strain K12) OX=83333 GN=baeS PE=1 SV=2	3	2	1	0	1	0	0	0	0	0
RNB_ECOLI	P30850	sp|P30850|RNB_ECOLI	Exoribonuclease 2 OS=Escherichia coli (strain K12) OX=83333 GN=rnb PE=1 SV=3	14	9	7	11	11	15	5	26	8	2
ARTI_ECOLI	P30859	sp|P30859|ARTI_ECOLI	Putative ABC transporter arginine-binding protein 2 OS=Escherichia coli (strain K12) OX=83333 GN=artI PE=1 SV=3	20	19	14	15	20	11	8	16	12	6
ARTJ_ECOLI	P30860	sp|P30860|ARTJ_ECOLI	ABC transporter arginine-binding protein 1 OS=Escherichia coli (strain K12) OX=83333 GN=artJ PE=1 SV=2	23	25	29	17	27	11	3	8	6	1
YAFC_ECOLI	P30864	sp|P30864|YAFC_ECOLI	Uncharacterized HTH-type transcriptional regulator YafC OS=Escherichia coli (strain K12) OX=83333 GN=yafC PE=3 SV=1	0	1	1	0	0	1	0	0	0	0
GLNE_ECOLI	P30870	sp|P30870|GLNE_ECOLI	Bifunctional glutamine synthetase adenylyltransferase/adenylyl-removing enzyme OS=Escherichia coli (strain K12) OX=83333 GN=glnE PE=1 SV=2	1	4	2	2	1	3	0	5	2	0
3PASE_ECOLI	P30871	sp|P30871|3PASE_ECOLI	Inorganic triphosphatase OS=Escherichia coli (strain K12) OX=83333 GN=ygiF PE=1 SV=1	2	3	1	1	1	1	0	2	0	0
MFD_ECOLI	P30958	sp|P30958|MFD_ECOLI	Transcription-repair-coupling factor OS=Escherichia coli (strain K12) OX=83333 GN=mfd PE=1 SV=2	3	0	5	7	5	5	0	8	4	0
PANB_ECOLI	P31057	sp|P31057|PANB_ECOLI	3-methyl-2-oxobutanoate hydroxymethyltransferase OS=Escherichia coli (strain K12) OX=83333 GN=panB PE=1 SV=1	5	2	2	3	3	3	1	9	4	2
MODF_ECOLI	P31060	sp|P31060|MODF_ECOLI	ABC transporter ATP-binding protein ModF OS=Escherichia coli (strain K12) OX=83333 GN=modF PE=2 SV=2	7	5	4	5	0	2	0	2	2	0
YEDD_ECOLI	P31063	sp|P31063|YEDD_ECOLI	Uncharacterized lipoprotein YedD OS=Escherichia coli (strain K12) OX=83333 GN=yedD PE=3 SV=1	10	10	14	11	12	14	14	17	12	8
KCH_ECOLI	P31069	sp|P31069|KCH_ECOLI	Voltage-gated potassium channel Kch OS=Escherichia coli (strain K12) OX=83333 GN=kch PE=1 SV=1	3	0	0	2	2	2	0	0	0	0
AAS_ECOLI	P31119	sp|P31119|AAS_ECOLI	Bifunctional protein Aas OS=Escherichia coli (strain K12) OX=83333 GN=aas PE=1 SV=2	1	0	0	2	2	3	0	3	1	0
GLMM_ECOLI	P31120	sp|P31120|GLMM_ECOLI	Phosphoglucosamine mutase OS=Escherichia coli (strain K12) OX=83333 GN=glmM PE=1 SV=3	8	6	5	3	5	15	13	25	13	16
SOTB_ECOLI	P31122	sp|P31122|SOTB_ECOLI	Sugar efflux transporter OS=Escherichia coli (strain K12) OX=83333 GN=sotB PE=1 SV=2	0	0	0	0	0	0	0	1	0	0
YDEJ_ECOLI	P31131	sp|P31131|YDEJ_ECOLI	Protein YdeJ OS=Escherichia coli (strain K12) OX=83333 GN=ydeJ PE=3 SV=1	1	0	0	0	0	0	0	0	0	0
POTF_ECOLI	P31133	sp|P31133|POTF_ECOLI	Putrescine-binding periplasmic protein PotF OS=Escherichia coli (strain K12) OX=83333 GN=potF PE=1 SV=3	4	11	9	7	11	0	2	2	0	0
POTG_ECOLI	P31134	sp|P31134|POTG_ECOLI	Putrescine transport ATP-binding protein PotG OS=Escherichia coli (strain K12) OX=83333 GN=potG PE=1 SV=2	1	1	0	0	0	0	0	0	0	0
THTM_ECOLI	P31142	sp|P31142|THTM_ECOLI	3-mercaptopyruvate sulfurtransferase OS=Escherichia coli (strain K12) OX=83333 GN=sseA PE=1 SV=3	9	13	7	10	9	9	3	15	11	4
ACRB_ECOLI	P31224	sp|P31224|ACRB_ECOLI	Multidrug efflux pump subunit AcrB OS=Escherichia coli (strain K12) OX=83333 GN=acrB PE=1 SV=1	39	35	29	39	36	34	16	31	28	9
YICH_ECOLI	P31433	sp|P31433|YICH_ECOLI	AsmA family protein YicH OS=Escherichia coli (strain K12) OX=83333 GN=yicH PE=3 SV=2	5	2	5	2	2	3	5	4	1	2
XYLS_ECOLI	P31434	sp|P31434|XYLS_ECOLI	Alpha-xylosidase OS=Escherichia coli (strain K12) OX=83333 GN=yicI PE=1 SV=2	0	0	0	0	0	1	0	0	0	0
ADEC_ECOLI	P31441	sp|P31441|ADEC_ECOLI	Adenine deaminase OS=Escherichia coli (strain K12) OX=83333 GN=ade PE=1 SV=2	3	1	2	2	3	4	0	2	4	0
YIDR_ECOLI	P31455	sp|P31455|YIDR_ECOLI	Uncharacterized protein YidR OS=Escherichia coli (strain K12) OX=83333 GN=yidR PE=4 SV=4	5	4	3	6	3	2	2	2	1	0
RAVA_ECOLI	P31473	sp|P31473|RAVA_ECOLI	ATPase RavA OS=Escherichia coli (strain K12) OX=83333 GN=ravA PE=1 SV=2	0	0	0	0	0	0	0	1	0	0
YIEP_ECOLI	P31475	sp|P31475|YIEP_ECOLI	Uncharacterized HTH-type transcriptional regulator YieP OS=Escherichia coli (strain K12) OX=83333 GN=yieP PE=4 SV=3	0	0	0	0	1	1	0	0	0	0
METI_ECOLI	P31547	sp|P31547|METI_ECOLI	D-methionine transport system permease protein MetI OS=Escherichia coli (strain K12) OX=83333 GN=metI PE=1 SV=1	5	1	4	3	4	4	2	2	2	2
THIB_ECOLI	P31550	sp|P31550|THIB_ECOLI	Thiamine-binding periplasmic protein OS=Escherichia coli (strain K12) OX=83333 GN=thiB PE=1 SV=2	1	4	0	1	3	1	0	3	0	0
LPTD_ECOLI	P31554	sp|P31554|LPTD_ECOLI	LPS-assembly protein LptD OS=Escherichia coli (strain K12) OX=83333 GN=lptD PE=1 SV=2	34	24	30	21	31	33	18	34	27	18
NFRA_ECOLI	P31600	sp|P31600|NFRA_ECOLI	Bacteriophage adsorption protein A OS=Escherichia coli (strain K12) OX=83333 GN=nfrA PE=1 SV=1	2	0	0	1	0	1	0	0	0	0
HCHA_ECOLI	P31658	sp|P31658|HCHA_ECOLI	Protein/nucleic acid deglycase 1 OS=Escherichia coli (strain K12) OX=83333 GN=hchA PE=1 SV=3	4	2	5	4	5	2	0	7	6	0
PRPC_ECOLI	P31660	sp|P31660|PRPC_ECOLI	2-methylcitrate synthase OS=Escherichia coli (strain K12) OX=83333 GN=prpC PE=1 SV=2	0	0	0	0	0	1	0	0	0	0
PANC_ECOLI	P31663	sp|P31663|PANC_ECOLI	Pantothenate synthetase OS=Escherichia coli (strain K12) OX=83333 GN=panC PE=1 SV=1	2	2	3	1	0	3	0	5	0	0
OTSA_ECOLI	P31677	sp|P31677|OTSA_ECOLI	Trehalose-6-phosphate synthase OS=Escherichia coli (strain K12) OX=83333 GN=otsA PE=1 SV=3	8	12	12	9	9	5	0	1	3	0
OTSB_ECOLI	P31678	sp|P31678|OTSB_ECOLI	Trehalose-6-phosphate phosphatase OS=Escherichia coli (strain K12) OX=83333 GN=otsB PE=1 SV=2	3	4	4	6	4	5	0	3	4	0
DJLA_ECOLI	P31680	sp|P31680|DJLA_ECOLI	Co-chaperone protein DjlA OS=Escherichia coli (strain K12) OX=83333 GN=djlA PE=1 SV=1	0	0	0	0	0	0	0	1	0	0
FIMC_ECOLI	P31697	sp|P31697|FIMC_ECOLI	Chaperone protein FimC OS=Escherichia coli (strain K12) OX=83333 GN=fimC PE=1 SV=3	0	0	0	1	1	1	0	0	0	0
NNR_ECOLI	P31806	sp|P31806|NNR_ECOLI	Bifunctional NAD(P)H-hydrate repair enzyme Nnr OS=Escherichia coli (strain K12) OX=83333 GN=nnr PE=1 SV=2	3	0	3	1	2	0	2	0	0	0
YCIK_ECOLI	P31808	sp|P31808|YCIK_ECOLI	Uncharacterized oxidoreductase YciK OS=Escherichia coli (strain K12) OX=83333 GN=yciK PE=1 SV=3	0	1	3	3	1	1	0	4	1	0
YDDB_ECOLI	P31827	sp|P31827|YDDB_ECOLI	Uncharacterized protein YddB OS=Escherichia coli (strain K12) OX=83333 GN=yddB PE=1 SV=2	0	0	1	1	0	0	0	1	0	1
PQQL_ECOLI	P31828	sp|P31828|PQQL_ECOLI	Probable zinc protease PqqL OS=Escherichia coli (strain K12) OX=83333 GN=pqqL PE=1 SV=2	1	1	0	0	4	2	0	1	1	0
NUOF_ECOLI	P31979	sp|P31979|NUOF_ECOLI	NADH-quinone oxidoreductase subunit F OS=Escherichia coli (strain K12) OX=83333 GN=nuoF PE=1 SV=3	14	11	18	14	14	16	4	17	13	4
LPLA_ECOLI	P32099	sp|P32099|LPLA_ECOLI	Lipoate-protein ligase A OS=Escherichia coli (strain K12) OX=83333 GN=lplA PE=1 SV=3	2	3	4	2	3	2	2	2	1	2
HEMN_ECOLI	P32131	sp|P32131|HEMN_ECOLI	Oxygen-independent coproporphyrinogen III oxidase OS=Escherichia coli (strain K12) OX=83333 GN=hemN PE=1 SV=4	2	0	2	0	1	0	0	0	0	0
YIHM_ECOLI	P32134	sp|P32134|YIHM_ECOLI	Uncharacterized protein YihM OS=Escherichia coli (strain K12) OX=83333 GN=yihM PE=4 SV=1	0	0	0	0	0	1	0	0	0	0
CSQR_ECOLI	P32144	sp|P32144|CSQR_ECOLI	HTH-type transcriptional repressor CsqR OS=Escherichia coli (strain K12) OX=83333 GN=csqR PE=1 SV=2	0	0	0	0	2	2	0	1	0	0
YIIM_ECOLI	P32157	sp|P32157|YIIM_ECOLI	Protein YiiM OS=Escherichia coli (strain K12) OX=83333 GN=yiiM PE=1 SV=2	0	0	0	0	0	0	0	3	0	0
YIIS_ECOLI	P32162	sp|P32162|YIIS_ECOLI	UPF0381 protein YiiS OS=Escherichia coli (strain K12) OX=83333 GN=yiiS PE=1 SV=1	1	0	0	1	0	1	0	0	1	0
FDOG_ECOLI	P32176	sp|P32176|FDOG_ECOLI	Formate dehydrogenase-O major subunit OS=Escherichia coli (strain K12) OX=83333 GN=fdoG PE=1 SV=5	39	37	50	30	50	68	35	70	51	39
FDHD_ECOLI	P32177	sp|P32177|FDHD_ECOLI	Sulfur carrier protein FdhD OS=Escherichia coli (strain K12) OX=83333 GN=fdhD PE=1 SV=1	0	0	0	1	3	0	0	0	0	0
GPH_ECOLI	P32662	sp|P32662|GPH_ECOLI	Phosphoglycolate phosphatase OS=Escherichia coli (strain K12) OX=83333 GN=gph PE=1 SV=1	6	2	0	3	3	7	0	11	2	1
NUDC_ECOLI	P32664	sp|P32664|NUDC_ECOLI	NAD-capped RNA hydrolase NudC OS=Escherichia coli (strain K12) OX=83333 GN=nudC PE=1 SV=2	1	0	0	0	0	0	0	1	0	1
YJAG_ECOLI	P32680	sp|P32680|YJAG_ECOLI	Uncharacterized protein YjaG OS=Escherichia coli (strain K12) OX=83333 GN=yjaG PE=4 SV=1	0	0	0	0	0	0	0	2	0	0
RLUF_ECOLI	P32684	sp|P32684|RLUF_ECOLI	Dual-specificity RNA pseudouridine synthase RluF OS=Escherichia coli (strain K12) OX=83333 GN=rluF PE=1 SV=1	0	2	0	3	0	1	0	5	0	0
YJBD_ECOLI	P32685	sp|P32685|YJBD_ECOLI	Uncharacterized protein YjbD OS=Escherichia coli (strain K12) OX=83333 GN=yjbD PE=4 SV=1	0	0	1	1	0	0	0	0	0	0
YJBF_ECOLI	P32687	sp|P32687|YJBF_ECOLI	Uncharacterized lipoprotein YjbF OS=Escherichia coli (strain K12) OX=83333 GN=yjbF PE=3 SV=2	0	0	0	0	0	1	0	0	0	0
DUSA_ECOLI	P32695	sp|P32695|DUSA_ECOLI	tRNA-dihydrouridine(20/20a) synthase OS=Escherichia coli (strain K12) OX=83333 GN=dusA PE=1 SV=4	0	0	1	0	0	4	0	5	0	0
YJCE_ECOLI	P32703	sp|P32703|YJCE_ECOLI	Uncharacterized Na(+)/H(+) exchanger YjcE OS=Escherichia coli (strain K12) OX=83333 GN=yjcE PE=3 SV=1	5	5	2	3	5	1	4	3	2	0
ACTP_ECOLI	P32705	sp|P32705|ACTP_ECOLI	Cation/acetate symporter ActP OS=Escherichia coli (strain K12) OX=83333 GN=actP PE=1 SV=1	0	0	1	0	1	0	0	0	0	0
SBMC_ECOLI	P33012	sp|P33012|SBMC_ECOLI	DNA gyrase inhibitor OS=Escherichia coli (strain K12) OX=83333 GN=sbmC PE=1 SV=1	1	2	0	0	0	1	0	1	0	0
YEED_ECOLI	P33014	sp|P33014|YEED_ECOLI	Putative sulfur carrier protein YeeD OS=Escherichia coli (strain K12) OX=83333 GN=yeeD PE=1 SV=1	0	0	0	0	0	1	0	0	0	0
YEEE_ECOLI	P33015	sp|P33015|YEEE_ECOLI	UPF0394 inner membrane protein YeeE OS=Escherichia coli (strain K12) OX=83333 GN=yeeE PE=1 SV=1	0	0	0	0	0	0	0	0	0	1
SFGH2_ECOLI	P33018	sp|P33018|SFGH2_ECOLI	S-formylglutathione hydrolase YeiG OS=Escherichia coli (strain K12) OX=83333 GN=yeiG PE=1 SV=1	1	0	0	0	1	1	0	0	1	0
NUPX_ECOLI	P33021	sp|P33021|NUPX_ECOLI	Putative nucleoside permease NupX OS=Escherichia coli (strain K12) OX=83333 GN=nupX PE=1 SV=1	0	0	0	0	0	0	0	0	3	0
YEIR_ECOLI	P33030	sp|P33030|YEIR_ECOLI	Zinc-binding GTPase YeiR OS=Escherichia coli (strain K12) OX=83333 GN=yeiR PE=1 SV=2	0	1	0	0	0	2	2	2	0	0
OPGG_ECOLI	P33136	sp|P33136|OPGG_ECOLI	Glucans biosynthesis protein G OS=Escherichia coli (strain K12) OX=83333 GN=mdoG PE=1 SV=1	17	14	31	14	13	41	27	44	24	34
GCSP_ECOLI	P33195	sp|P33195|GCSP_ECOLI	Glycine dehydrogenase (decarboxylating) OS=Escherichia coli (strain K12) OX=83333 GN=gcvP PE=1 SV=3	42	31	36	33	35	34	18	40	26	23
YEBE_ECOLI	P33218	sp|P33218|YEBE_ECOLI	Inner membrane protein YebE OS=Escherichia coli (strain K12) OX=83333 GN=yebE PE=1 SV=2	0	0	0	1	2	5	1	3	0	0
YEBF_ECOLI	P33219	sp|P33219|YEBF_ECOLI	Protein YebF OS=Escherichia coli (strain K12) OX=83333 GN=yebF PE=1 SV=2	0	0	2	0	0	1	0	1	0	0
PURT_ECOLI	P33221	sp|P33221|PURT_ECOLI	Formate-dependent phosphoribosylglycinamide formyltransferase OS=Escherichia coli (strain K12) OX=83333 GN=purT PE=1 SV=3	3	1	1	2	0	3	1	3	0	0
AIDB_ECOLI	P33224	sp|P33224|AIDB_ECOLI	Putative acyl-CoA dehydrogenase AidB OS=Escherichia coli (strain K12) OX=83333 GN=aidB PE=1 SV=3	0	1	0	1	1	0	0	2	0	0
TORC_ECOLI	P33226	sp|P33226|TORC_ECOLI	Cytochrome c-type protein TorC OS=Escherichia coli (strain K12) OX=83333 GN=torC PE=1 SV=3	0	0	0	0	0	0	0	0	0	2
LLDD_ECOLI	P33232	sp|P33232|LLDD_ECOLI	L-lactate dehydrogenase OS=Escherichia coli (strain K12) OX=83333 GN=lldD PE=1 SV=1	15	15	15	16	16	21	12	19	13	3
YEHI_ECOLI	P33346	sp|P33346|YEHI_ECOLI	Uncharacterized protein YehI OS=Escherichia coli (strain K12) OX=83333 GN=yehI PE=4 SV=2	0	0	0	0	0	0	1	0	0	0
YEHX_ECOLI	P33360	sp|P33360|YEHX_ECOLI	Glycine betaine uptake system ATP-binding protein YehX OS=Escherichia coli (strain K12) OX=83333 GN=yehX PE=1 SV=1	0	0	0	2	1	0	0	0	0	0
YEHZ_ECOLI	P33362	sp|P33362|YEHZ_ECOLI	Glycine betaine-binding protein YehZ OS=Escherichia coli (strain K12) OX=83333 GN=yehZ PE=1 SV=1	5	4	1	5	1	1	0	2	1	1
BGLX_ECOLI	P33363	sp|P33363|BGLX_ECOLI	Periplasmic beta-glucosidase OS=Escherichia coli (strain K12) OX=83333 GN=bglX PE=3 SV=2	11	3	11	7	11	16	2	8	10	1
YOHF_ECOLI	P33368	sp|P33368|YOHF_ECOLI	Uncharacterized oxidoreductase YohF OS=Escherichia coli (strain K12) OX=83333 GN=yohF PE=1 SV=2	2	2	1	3	2	0	1	1	1	0
DUSC_ECOLI	P33371	sp|P33371|DUSC_ECOLI	tRNA-dihydrouridine(16) synthase OS=Escherichia coli (strain K12) OX=83333 GN=dusC PE=1 SV=1	0	0	0	0	1	0	0	1	0	0
TKT2_ECOLI	P33570	sp|P33570|TKT2_ECOLI	Transketolase 2 OS=Escherichia coli (strain K12) OX=83333 GN=tktB PE=1 SV=1	30	39	39	45	25	33	13	36	8	8
NUOCD_ECOLI	P33599	sp|P33599|NUOCD_ECOLI	NADH-quinone oxidoreductase subunit C/D OS=Escherichia coli (strain K12) OX=83333 GN=nuoC PE=1 SV=3	30	30	31	38	30	31	15	26	33	2
NUOG_ECOLI	P33602	sp|P33602|NUOG_ECOLI	NADH-quinone oxidoreductase subunit G OS=Escherichia coli (strain K12) OX=83333 GN=nuoG PE=1 SV=4	38	30	44	35	43	58	37	46	27	19
NUOL_ECOLI	P33607	sp|P33607|NUOL_ECOLI	NADH-quinone oxidoreductase subunit L OS=Escherichia coli (strain K12) OX=83333 GN=nuoL PE=1 SV=2	3	0	3	1	6	0	0	1	2	0
RLUD_ECOLI	P33643	sp|P33643|RLUD_ECOLI	Ribosomal large subunit pseudouridine synthase D OS=Escherichia coli (strain K12) OX=83333 GN=rluD PE=1 SV=4	2	0	2	0	0	3	4	6	1	5
SELU_ECOLI	P33667	sp|P33667|SELU_ECOLI	tRNA 2-selenouridine synthase OS=Escherichia coli (strain K12) OX=83333 GN=selU PE=1 SV=2	0	5	0	4	3	2	2	0	0	0
YEJA_ECOLI	P33913	sp|P33913|YEJA_ECOLI	Uncharacterized protein YejA OS=Escherichia coli (strain K12) OX=83333 GN=yejA PE=3 SV=3	0	0	0	0	0	0	0	1	0	0
YEJF_ECOLI	P33916	sp|P33916|YEJF_ECOLI	Uncharacterized ABC transporter ATP-binding protein YejF OS=Escherichia coli (strain K12) OX=83333 GN=yejF PE=1 SV=1	1	0	2	0	1	0	0	0	0	0
RADD_ECOLI	P33919	sp|P33919|RADD_ECOLI	Putative DNA repair helicase RadD OS=Escherichia coli (strain K12) OX=83333 GN=radD PE=1 SV=2	1	0	0	1	0	0	0	0	0	0
NDPA_ECOLI	P33920	sp|P33920|NDPA_ECOLI	Nucleoid-associated protein YejK OS=Escherichia coli (strain K12) OX=83333 GN=yejK PE=1 SV=3	2	0	1	0	0	2	0	0	2	3
NAPA_ECOLI	P33937	sp|P33937|NAPA_ECOLI	Periplasmic nitrate reductase OS=Escherichia coli (strain K12) OX=83333 GN=napA PE=1 SV=3	3	2	2	2	3	1	0	1	1	0
MQO_ECOLI	P33940	sp|P33940|MQO_ECOLI	Malate:quinone oxidoreductase OS=Escherichia coli (strain K12) OX=83333 GN=mqo PE=1 SV=2	0	0	0	1	0	0	0	0	0	0
YOJI_ECOLI	P33941	sp|P33941|YOJI_ECOLI	ABC transporter ATP-binding/permease protein YojI OS=Escherichia coli (strain K12) OX=83333 GN=yojI PE=1 SV=2	1	0	0	0	0	0	0	0	0	0
YDCF_ECOLI	P34209	sp|P34209|YDCF_ECOLI	Protein YdcF OS=Escherichia coli (strain K12) OX=83333 GN=ydcF PE=1 SV=3	5	3	3	2	4	3	0	2	0	1
AHPF_ECOLI	P35340	sp|P35340|AHPF_ECOLI	Alkyl hydroperoxide reductase subunit F OS=Escherichia coli (strain K12) OX=83333 GN=ahpF PE=1 SV=2	30	25	36	25	24	51	32	39	41	36
AMIA_ECOLI	P36548	sp|P36548|AMIA_ECOLI	N-acetylmuramoyl-L-alanine amidase AmiA OS=Escherichia coli (strain K12) OX=83333 GN=amiA PE=1 SV=1	1	1	1	2	1	1	4	1	3	2
ASR_ECOLI	P36560	sp|P36560|ASR_ECOLI	Acid shock protein OS=Escherichia coli (strain K12) OX=83333 GN=asr PE=1 SV=3	0	1	0	0	0	0	0	0	0	0
COBT_ECOLI	P36562	sp|P36562|COBT_ECOLI	Nicotinate-nucleotide--dimethylbenzimidazole phosphoribosyltransferase OS=Escherichia coli (strain K12) OX=83333 GN=cobT PE=3 SV=3	3	1	4	5	3	1	0	0	2	0
CMOM_ECOLI	P36566	sp|P36566|CMOM_ECOLI	tRNA 5-carboxymethoxyuridine methyltransferase OS=Escherichia coli (strain K12) OX=83333 GN=cmoM PE=1 SV=2	1	0	3	0	1	1	0	0	1	0
CUEO_ECOLI	P36649	sp|P36649|CUEO_ECOLI	Blue copper oxidase CueO OS=Escherichia coli (strain K12) OX=83333 GN=cueO PE=1 SV=2	5	2	1	5	1	0	1	1	0	0
DSBD_ECOLI	P36655	sp|P36655|DSBD_ECOLI	Thiol:disulfide interchange protein DsbD OS=Escherichia coli (strain K12) OX=83333 GN=dsbD PE=1 SV=4	0	0	2	0	2	0	0	2	2	0
CBPA_ECOLI	P36659	sp|P36659|CBPA_ECOLI	Curved DNA-binding protein OS=Escherichia coli (strain K12) OX=83333 GN=cbpA PE=1 SV=2	15	15	6	12	10	10	0	13	10	8
PTTBC_ECOLI	P36672	sp|P36672|PTTBC_ECOLI	PTS system trehalose-specific EIIBC component OS=Escherichia coli (strain K12) OX=83333 GN=treB PE=1 SV=4	9	7	9	8	5	7	0	13	11	3
ZAPD_ECOLI	P36680	sp|P36680|ZAPD_ECOLI	Cell division protein ZapD OS=Escherichia coli (strain K12) OX=83333 GN=zapD PE=1 SV=2	3	0	1	2	0	3	0	6	0	1
ACNB_ECOLI	P36683	sp|P36683|ACNB_ECOLI	Aconitate hydratase B OS=Escherichia coli (strain K12) OX=83333 GN=acnB PE=1 SV=3	109	93	143	107	99	93	49	93	80	37
RDGC_ECOLI	P36767	sp|P36767|RDGC_ECOLI	Recombination-associated protein RdgC OS=Escherichia coli (strain K12) OX=83333 GN=rdgC PE=1 SV=1	1	3	1	2	1	1	0	2	1	0
YADG_ECOLI	P36879	sp|P36879|YADG_ECOLI	Uncharacterized ABC transporter ATP-binding protein YadG OS=Escherichia coli (strain K12) OX=83333 GN=yadG PE=1 SV=1	0	1	1	1	1	1	0	1	0	0
YEGD_ECOLI	P36928	sp|P36928|YEGD_ECOLI	Uncharacterized chaperone protein YegD OS=Escherichia coli (strain K12) OX=83333 GN=yegD PE=3 SV=2	0	0	1	0	0	4	3	6	3	2
RSMB_ECOLI	P36929	sp|P36929|RSMB_ECOLI	Ribosomal RNA small subunit methyltransferase B OS=Escherichia coli (strain K12) OX=83333 GN=rsmB PE=1 SV=2	7	6	1	10	6	8	9	14	3	4
PGM_ECOLI	P36938	sp|P36938|PGM_ECOLI	Phosphoglucomutase OS=Escherichia coli (strain K12) OX=83333 GN=pgm PE=1 SV=1	24	22	29	27	32	30	8	37	19	14
RLMN_ECOLI	P36979	sp|P36979|RLMN_ECOLI	Dual-specificity RNA methyltransferase RlmN OS=Escherichia coli (strain K12) OX=83333 GN=rlmN PE=1 SV=1	1	0	0	0	0	0	0	4	0	0
CSPB_ECOLI	P36995	sp|P36995|CSPB_ECOLI	Cold shock-like protein CspB OS=Escherichia coli (strain K12) OX=83333 GN=cspB PE=1 SV=1	2	4	5	2	1	0	0	0	0	0
LAST_ECOLI	P37005	sp|P37005|LAST_ECOLI	Uncharacterized tRNA/rRNA methyltransferase LasT OS=Escherichia coli (strain K12) OX=83333 GN=lasT PE=3 SV=2	1	1	0	1	0	5	0	0	1	0
NORR_ECOLI	P37013	sp|P37013|NORR_ECOLI	Anaerobic nitric oxide reductase transcription regulator NorR OS=Escherichia coli (strain K12) OX=83333 GN=norR PE=1 SV=2	0	0	0	0	0	0	0	0	1	0
PURU_ECOLI	P37051	sp|P37051|PURU_ECOLI	Formyltetrahydrofolate deformylase OS=Escherichia coli (strain K12) OX=83333 GN=purU PE=1 SV=1	8	9	5	3	3	3	0	3	6	1
YCHJ_ECOLI	P37052	sp|P37052|YCHJ_ECOLI	UPF0225 protein YchJ OS=Escherichia coli (strain K12) OX=83333 GN=ychJ PE=1 SV=2	0	0	0	0	0	0	1	0	0	0
PEPB_ECOLI	P37095	sp|P37095|PEPB_ECOLI	Peptidase B OS=Escherichia coli (strain K12) OX=83333 GN=pepB PE=1 SV=2	27	23	34	18	14	24	8	35	24	9
NUDK_ECOLI	P37128	sp|P37128|NUDK_ECOLI	GDP-mannose pyrophosphatase OS=Escherichia coli (strain K12) OX=83333 GN=nudK PE=1 SV=2	2	0	0	0	0	0	0	1	0	0
RIR4_ECOLI	P37146	sp|P37146|RIR4_ECOLI	Ribonucleoside-diphosphate reductase 2 subunit beta OS=Escherichia coli (strain K12) OX=83333 GN=nrdF PE=1 SV=2	0	0	0	0	0	0	0	1	0	0
PT1P_ECOLI	P37177	sp|P37177|PT1P_ECOLI	Phosphoenolpyruvate-dependent phosphotransferase system OS=Escherichia coli (strain K12) OX=83333 GN=ptsP PE=1 SV=2	2	0	0	0	1	4	0	7	1	1
PTKB_ECOLI	P37188	sp|P37188|PTKB_ECOLI	PTS system galactitol-specific EIIB component OS=Escherichia coli (strain K12) OX=83333 GN=gatB PE=1 SV=2	1	0	11	1	2	15	21	11	3	11
SLP_ECOLI	P37194	sp|P37194|SLP_ECOLI	Outer membrane protein Slp OS=Escherichia coli (strain K12) OX=83333 GN=slp PE=1 SV=1	12	10	22	16	8	15	9	12	13	12
DPPF_ECOLI	P37313	sp|P37313|DPPF_ECOLI	Dipeptide transport ATP-binding protein DppF OS=Escherichia coli (strain K12) OX=83333 GN=dppF PE=1 SV=1	2	4	1	3	2	5	0	1	1	0
MODA_ECOLI	P37329	sp|P37329|MODA_ECOLI	Molybdate-binding protein ModA OS=Escherichia coli (strain K12) OX=83333 GN=modA PE=1 SV=1	4	2	2	2	0	6	0	5	0	0
MASZ_ECOLI	P37330	sp|P37330|MASZ_ECOLI	Malate synthase G OS=Escherichia coli (strain K12) OX=83333 GN=glcB PE=1 SV=3	23	27	23	26	21	19	6	27	9	4
LHGD_ECOLI	P37339	sp|P37339|LHGD_ECOLI	L-2-hydroxyglutarate dehydrogenase OS=Escherichia coli (strain K12) OX=83333 GN=lhgD PE=1 SV=3	0	0	0	0	0	1	0	0	0	0
MDTK_ECOLI	P37340	sp|P37340|MDTK_ECOLI	Multidrug resistance protein MdtK OS=Escherichia coli (strain K12) OX=83333 GN=mdtK PE=1 SV=2	3	2	4	1	3	2	0	0	0	0
YJJI_ECOLI	P37342	sp|P37342|YJJI_ECOLI	Uncharacterized protein YjjI OS=Escherichia coli (strain K12) OX=83333 GN=yjjI PE=1 SV=2	0	0	0	0	0	2	0	2	0	0
PSPF_ECOLI	P37344	sp|P37344|PSPF_ECOLI	Psp operon transcriptional activator OS=Escherichia coli (strain K12) OX=83333 GN=pspF PE=1 SV=2	1	2	0	1	1	0	0	0	1	0
DHAM_ECOLI	P37349	sp|P37349|DHAM_ECOLI	PEP-dependent dihydroxyacetone kinase, phosphoryl donor subunit DhaM OS=Escherichia coli (strain K12) OX=83333 GN=dhaM PE=1 SV=3	18	19	10	19	14	12	13	16	15	5
RPIB_ECOLI	P37351	sp|P37351|RPIB_ECOLI	Ribose-5-phosphate isomerase B OS=Escherichia coli (strain K12) OX=83333 GN=rpiB PE=1 SV=2	0	0	0	0	0	1	0	0	1	0
MENE_ECOLI	P37353	sp|P37353|MENE_ECOLI	2-succinylbenzoate--CoA ligase OS=Escherichia coli (strain K12) OX=83333 GN=menE PE=1 SV=2	0	0	0	2	0	0	0	1	0	0
XYLF_ECOLI	P37387	sp|P37387|XYLF_ECOLI	D-xylose-binding periplasmic protein OS=Escherichia coli (strain K12) OX=83333 GN=xylF PE=1 SV=1	0	0	0	0	0	1	0	0	0	0
UCPA_ECOLI	P37440	sp|P37440|UCPA_ECOLI	Oxidoreductase UcpA OS=Escherichia coli (strain K12) OX=83333 GN=ucpA PE=1 SV=3	11	5	7	7	2	9	9	6	6	5
PMRD_ECOLI	P37590	sp|P37590|PMRD_ECOLI	Signal transduction protein PmrD OS=Escherichia coli (strain K12) OX=83333 GN=pmrD PE=1 SV=2	0	0	1	1	0	1	0	1	1	0
IAAA_ECOLI	P37595	sp|P37595|IAAA_ECOLI	Isoaspartyl peptidase OS=Escherichia coli (strain K12) OX=83333 GN=iaaA PE=1 SV=2	4	4	1	4	2	3	1	7	4	0
PANZ_ECOLI	P37613	sp|P37613|PANZ_ECOLI	PanD regulatory factor OS=Escherichia coli (strain K12) OX=83333 GN=panZ PE=1 SV=1	1	1	1	1	1	4	0	0	0	0
YHHM_ECOLI	P37615	sp|P37615|YHHM_ECOLI	Uncharacterized protein YhhM OS=Escherichia coli (strain K12) OX=83333 GN=yhhM PE=4 SV=1	1	0	2	0	0	0	0	0	0	0
ZNTA_ECOLI	P37617	sp|P37617|ZNTA_ECOLI	Zinc/cadmium/lead-transporting P-type ATPase OS=Escherichia coli (strain K12) OX=83333 GN=zntA PE=1 SV=1	7	12	6	9	4	12	6	11	13	1
ACPT_ECOLI	P37623	sp|P37623|ACPT_ECOLI	4'-phosphopantetheinyl transferase AcpT OS=Escherichia coli (strain K12) OX=83333 GN=acpT PE=3 SV=1	1	0	0	0	0	0	0	0	0	0
YHII_ECOLI	P37626	sp|P37626|YHII_ECOLI	Uncharacterized protein YhiI OS=Escherichia coli (strain K12) OX=83333 GN=yhiI PE=3 SV=1	2	1	4	8	3	10	2	5	7	0
YHIN_ECOLI	P37631	sp|P37631|YHIN_ECOLI	Uncharacterized protein YhiN OS=Escherichia coli (strain K12) OX=83333 GN=yhiN PE=4 SV=3	2	0	1	1	1	1	2	3	1	4
RLMJ_ECOLI	P37634	sp|P37634|RLMJ_ECOLI	Ribosomal RNA large subunit methyltransferase J OS=Escherichia coli (strain K12) OX=83333 GN=rlmJ PE=1 SV=1	0	0	0	1	1	0	0	6	2	0
MDTE_ECOLI	P37636	sp|P37636|MDTE_ECOLI	Multidrug resistance protein MdtE OS=Escherichia coli (strain K12) OX=83333 GN=mdtE PE=1 SV=1	4	6	8	6	2	7	5	12	11	1
MDTF_ECOLI	P37637	sp|P37637|MDTF_ECOLI	Multidrug resistance protein MdtF OS=Escherichia coli (strain K12) OX=83333 GN=mdtF PE=1 SV=1	1	2	1	2	2	0	0	8	0	0
YHJD_ECOLI	P37642	sp|P37642|YHJD_ECOLI	Inner membrane protein YhjD OS=Escherichia coli (strain K12) OX=83333 GN=yhjD PE=1 SV=1	0	0	0	0	0	0	0	1	0	0
YHJE_ECOLI	P37643	sp|P37643|YHJE_ECOLI	Inner membrane metabolite transport protein YhjE OS=Escherichia coli (strain K12) OX=83333 GN=yhjE PE=1 SV=1	15	9	13	12	9	7	0	2	3	0
YHJG_ECOLI	P37645	sp|P37645|YHJG_ECOLI	AsmA family protein YhjG OS=Escherichia coli (strain K12) OX=83333 GN=yhjG PE=3 SV=3	8	5	6	5	7	3	0	1	0	0
KDGK_ECOLI	P37647	sp|P37647|KDGK_ECOLI	2-dehydro-3-deoxygluconokinase OS=Escherichia coli (strain K12) OX=83333 GN=kdgK PE=1 SV=1	1	1	4	1	4	6	4	3	4	3
YHJJ_ECOLI	P37648	sp|P37648|YHJJ_ECOLI	Protein YhjJ OS=Escherichia coli (strain K12) OX=83333 GN=yhjJ PE=1 SV=1	4	8	6	4	3	9	11	10	6	0
BCSC_ECOLI	P37650	sp|P37650|BCSC_ECOLI	Cellulose synthase operon protein C OS=Escherichia coli (strain K12) OX=83333 GN=bcsC PE=1 SV=3	1	0	1	0	0	2	0	0	0	0
BCSG_ECOLI	P37659	sp|P37659|BCSG_ECOLI	Cellulose biosynthesis protein BcsG OS=Escherichia coli (strain K12) OX=83333 GN=bcsG PE=1 SV=1	0	0	0	0	1	0	0	0	0	0
YIAD_ECOLI	P37665	sp|P37665|YIAD_ECOLI	Probable lipoprotein YiaD OS=Escherichia coli (strain K12) OX=83333 GN=yiaD PE=1 SV=2	11	9	6	11	10	14	7	14	14	7
GHRB_ECOLI	P37666	sp|P37666|GHRB_ECOLI	Glyoxylate/hydroxypyruvate reductase B OS=Escherichia coli (strain K12) OX=83333 GN=ghrB PE=1 SV=3	8	8	7	6	7	13	7	4	6	5
YIAT_ECOLI	P37681	sp|P37681|YIAT_ECOLI	Putative outer membrane protein YiaT OS=Escherichia coli (strain K12) OX=83333 GN=yiaT PE=3 SV=1	0	0	0	1	0	0	0	0	0	0
ALDB_ECOLI	P37685	sp|P37685|ALDB_ECOLI	Aldehyde dehydrogenase B OS=Escherichia coli (strain K12) OX=83333 GN=aldB PE=1 SV=2	5	2	6	6	3	8	3	11	8	7
GPMI_ECOLI	P37689	sp|P37689|GPMI_ECOLI	2,3-bisphosphoglycerate-independent phosphoglycerate mutase OS=Escherichia coli (strain K12) OX=83333 GN=gpmI PE=1 SV=1	34	25	23	36	26	29	16	41	31	34
ENVC_ECOLI	P37690	sp|P37690|ENVC_ECOLI	Murein hydrolase activator EnvC OS=Escherichia coli (strain K12) OX=83333 GN=envC PE=1 SV=2	5	5	4	3	1	4	0	4	5	1
YIBQ_ECOLI	P37691	sp|P37691|YIBQ_ECOLI	Uncharacterized protein YibQ OS=Escherichia coli (strain K12) OX=83333 GN=yibQ PE=3 SV=2	2	1	1	2	2	1	0	2	2	0
RFAF_ECOLI	P37692	sp|P37692|RFAF_ECOLI	ADP-heptose--LPS heptosyltransferase 2 OS=Escherichia coli (strain K12) OX=83333 GN=rfaF PE=1 SV=1	3	0	0	0	0	0	1	5	3	4
RMLA1_ECOLI	P37744	sp|P37744|RMLA1_ECOLI	Glucose-1-phosphate thymidylyltransferase 1 OS=Escherichia coli (strain K12) OX=83333 GN=rfbA PE=1 SV=2	12	15	19	14	16	16	4	23	18	12
RMLC_ECOLI	P37745	sp|P37745|RMLC_ECOLI	dTDP-4-dehydrorhamnose 3,5-epimerase OS=Escherichia coli (strain K12) OX=83333 GN=rfbC PE=1 SV=1	1	0	0	1	0	4	0	5	2	2
GLF_ECOLI	P37747	sp|P37747|GLF_ECOLI	UDP-galactopyranose mutase OS=Escherichia coli (strain K12) OX=83333 GN=glf PE=1 SV=1	3	2	5	2	3	8	0	9	2	2
WBBI_ECOLI	P37749	sp|P37749|WBBI_ECOLI	Beta-1,6-galactofuranosyltransferase WbbI OS=Escherichia coli (strain K12) OX=83333 GN=wbbI PE=1 SV=1	7	4	5	12	5	10	3	10	10	0
WBBJ_ECOLI	P37750	sp|P37750|WBBJ_ECOLI	Putative lipopolysaccharide biosynthesis O-acetyl transferase WbbJ OS=Escherichia coli (strain K12) OX=83333 GN=wbbJ PE=3 SV=2	4	1	2	1	2	2	0	3	2	0
WBBK_ECOLI	P37751	sp|P37751|WBBK_ECOLI	Putative glycosyltransferase WbbK OS=Escherichia coli (strain K12) OX=83333 GN=wbbK PE=4 SV=1	0	2	5	1	2	2	1	1	2	0
YDDE_ECOLI	P37757	sp|P37757|YDDE_ECOLI	Uncharacterized isomerase YddE OS=Escherichia coli (strain K12) OX=83333 GN=yddE PE=1 SV=2	0	2	2	2	2	1	2	1	2	0
RMLB1_ECOLI	P37759	sp|P37759|RMLB1_ECOLI	dTDP-glucose 4,6-dehydratase 1 OS=Escherichia coli (strain K12) OX=83333 GN=rfbB PE=3 SV=2	5	8	9	9	6	15	8	20	12	2
RMLD_ECOLI	P37760	sp|P37760|RMLD_ECOLI	dTDP-4-dehydrorhamnose reductase OS=Escherichia coli (strain K12) OX=83333 GN=rfbD PE=3 SV=2	3	3	5	3	4	6	1	7	6	3
RLUB_ECOLI	P37765	sp|P37765|RLUB_ECOLI	Ribosomal large subunit pseudouridine synthase B OS=Escherichia coli (strain K12) OX=83333 GN=rluB PE=1 SV=2	1	3	4	3	3	7	3	8	6	6
MPL_ECOLI	P37773	sp|P37773|MPL_ECOLI	UDP-N-acetylmuramate--L-alanyl-gamma-D-glutamyl-meso-2,6-diaminoheptandioate ligase OS=Escherichia coli (strain K12) OX=83333 GN=mpl PE=1 SV=3	0	4	6	1	3	14	5	6	1	0
TCYN_ECOLI	P37774	sp|P37774|TCYN_ECOLI	L-cystine transport system ATP-binding protein TcyN OS=Escherichia coli (strain K12) OX=83333 GN=tcyN PE=1 SV=2	1	2	4	5	4	4	0	0	0	0
GLTI_ECOLI	P37902	sp|P37902|GLTI_ECOLI	Glutamate/aspartate import solute-binding protein OS=Escherichia coli (strain K12) OX=83333 GN=gltI PE=1 SV=2	24	30	30	29	19	20	13	8	10	8
USPF_ECOLI	P37903	sp|P37903|USPF_ECOLI	Universal stress protein F OS=Escherichia coli (strain K12) OX=83333 GN=uspF PE=1 SV=2	1	4	0	4	1	4	1	6	0	1
CYSJ_ECOLI	P38038	sp|P38038|CYSJ_ECOLI	Sulfite reductase [NADPH] flavoprotein alpha-component OS=Escherichia coli (strain K12) OX=83333 GN=cysJ PE=1 SV=4	26	22	24	31	22	27	7	22	11	9
MENF_ECOLI	P38051	sp|P38051|MENF_ECOLI	Isochorismate synthase MenF OS=Escherichia coli (strain K12) OX=83333 GN=menF PE=1 SV=4	2	1	2	0	2	1	0	0	1	0
DGCE_ECOLI	P38097	sp|P38097|DGCE_ECOLI	Probable diguanylate cyclase DgcE OS=Escherichia coli (strain K12) OX=83333 GN=dgcE PE=2 SV=2	0	0	1	0	0	0	0	0	0	0
NFSB_ECOLI	P38489	sp|P38489|NFSB_ECOLI	Oxygen-insensitive NAD(P)H nitroreductase OS=Escherichia coli (strain K12) OX=83333 GN=nfsB PE=1 SV=1	5	2	0	2	3	5	0	5	4	0
XNI_ECOLI	P38506	sp|P38506|XNI_ECOLI	Flap endonuclease Xni OS=Escherichia coli (strain K12) OX=83333 GN=ygdG PE=1 SV=3	0	0	0	2	0	0	0	0	0	0
YGGL_ECOLI	P38521	sp|P38521|YGGL_ECOLI	Uncharacterized protein YggL OS=Escherichia coli (strain K12) OX=83333 GN=yggL PE=4 SV=2	3	1	0	0	1	1	0	1	1	0
DEGQ_ECOLI	P39099	sp|P39099|DEGQ_ECOLI	Periplasmic pH-dependent serine endoprotease DegQ OS=Escherichia coli (strain K12) OX=83333 GN=degQ PE=1 SV=1	17	16	8	14	17	13	10	20	14	12
UXUB_ECOLI	P39160	sp|P39160|UXUB_ECOLI	D-mannonate oxidoreductase OS=Escherichia coli (strain K12) OX=83333 GN=uxuB PE=3 SV=1	5	0	1	3	0	6	8	15	7	1
ZNUA_ECOLI	P39172	sp|P39172|ZNUA_ECOLI	High-affinity zinc uptake system protein ZnuA OS=Escherichia coli (strain K12) OX=83333 GN=znuA PE=1 SV=4	4	2	1	1	2	5	2	2	3	2
YEAD_ECOLI	P39173	sp|P39173|YEAD_ECOLI	Putative glucose-6-phosphate 1-epimerase OS=Escherichia coli (strain K12) OX=83333 GN=yeaD PE=1 SV=2	6	4	6	6	3	7	6	5	4	5
ERFK_ECOLI	P39176	sp|P39176|ERFK_ECOLI	Probable L,D-transpeptidase ErfK/SrfK OS=Escherichia coli (strain K12) OX=83333 GN=erfK PE=1 SV=2	10	7	3	6	11	3	0	5	1	0
USPG_ECOLI	P39177	sp|P39177|USPG_ECOLI	Universal stress protein UP12 OS=Escherichia coli (strain K12) OX=83333 GN=uspG PE=1 SV=2	2	2	5	1	1	10	1	9	9	2
AG43_ECOLI	P39180	sp|P39180|AG43_ECOLI	Antigen 43 OS=Escherichia coli (strain K12) OX=83333 GN=flu PE=1 SV=3	6	5	5	3	39	12	1	88	3	71
YTFJ_ECOLI	P39187	sp|P39187|YTFJ_ECOLI	Uncharacterized protein YtfJ OS=Escherichia coli (strain K12) OX=83333 GN=ytfJ PE=1 SV=1	1	1	2	1	1	0	2	6	0	1
PRMB_ECOLI	P39199	sp|P39199|PRMB_ECOLI	50S ribosomal protein L3 glutamine methyltransferase OS=Escherichia coli (strain K12) OX=83333 GN=prmB PE=1 SV=3	1	1	1	1	1	2	0	2	5	0
YABP_ECOLI	P39220	sp|P39220|YABP_ECOLI	Protein YabP OS=Escherichia coli (strain K12) OX=83333 GN=yabP PE=4 SV=2	0	0	0	0	0	0	0	0	1	0
ALSB_ECOLI	P39265	sp|P39265|ALSB_ECOLI	D-allose-binding periplasmic protein OS=Escherichia coli (strain K12) OX=83333 GN=alsB PE=1 SV=1	2	2	2	2	1	2	1	1	0	0
YJEN_ECOLI	P39283	sp|P39283|YJEN_ECOLI	Uncharacterized protein YjeN OS=Escherichia coli (strain K12) OX=83333 GN=yjeN PE=4 SV=1	0	0	0	1	0	0	0	0	0	0
MSCM_ECOLI	P39285	sp|P39285|MSCM_ECOLI	Miniconductance mechanosensitive channel MscM OS=Escherichia coli (strain K12) OX=83333 GN=mscM PE=1 SV=3	1	0	4	0	2	3	1	1	1	0
RSGA_ECOLI	P39286	sp|P39286|RSGA_ECOLI	Small ribosomal subunit biogenesis GTPase RsgA OS=Escherichia coli (strain K12) OX=83333 GN=rsgA PE=1 SV=2	4	3	5	6	3	6	5	8	1	4
YJFP_ECOLI	P39298	sp|P39298|YJFP_ECOLI	Esterase YjfP OS=Escherichia coli (strain K12) OX=83333 GN=yjfP PE=4 SV=1	0	0	0	0	0	0	0	0	1	0
ULAE_ECOLI	P39305	sp|P39305|ULAE_ECOLI	L-ribulose-5-phosphate 3-epimerase UlaE OS=Escherichia coli (strain K12) OX=83333 GN=ulaE PE=2 SV=1	0	0	1	0	0	0	0	0	0	0
YTFB_ECOLI	P39310	sp|P39310|YTFB_ECOLI	Cell division protein YtfB OS=Escherichia coli (strain K12) OX=83333 GN=ytfB PE=3 SV=2	4	7	3	4	3	3	2	2	1	1
QOR2_ECOLI	P39315	sp|P39315|QOR2_ECOLI	Quinone oxidoreductase 2 OS=Escherichia coli (strain K12) OX=83333 GN=qorB PE=1 SV=1	2	3	4	3	3	4	2	0	2	1
TAMB_ECOLI	P39321	sp|P39321|TAMB_ECOLI	Translocation and assembly module subunit TamB OS=Escherichia coli (strain K12) OX=83333 GN=tamB PE=1 SV=2	13	3	7	5	8	6	1	8	2	0
YTFQ_ECOLI	P39325	sp|P39325|YTFQ_ECOLI	Galactofuranose-binding protein YtfQ OS=Escherichia coli (strain K12) OX=83333 GN=ytfQ PE=1 SV=1	0	0	0	0	0	0	0	2	0	1
BDCR_ECOLI	P39334	sp|P39334|BDCR_ECOLI	HTH-type transcriptional repressor BdcR OS=Escherichia coli (strain K12) OX=83333 GN=bdcR PE=1 SV=2	0	0	0	0	0	0	0	1	0	0
YJGM_ECOLI	P39337	sp|P39337|YJGM_ECOLI	Uncharacterized N-acetyltransferase YjgM OS=Escherichia coli (strain K12) OX=83333 GN=yjgM PE=3 SV=2	0	1	0	1	1	1	0	2	1	0
YJGR_ECOLI	P39342	sp|P39342|YJGR_ECOLI	Uncharacterized protein YjgR OS=Escherichia coli (strain K12) OX=83333 GN=yjgR PE=4 SV=1	6	5	6	7	6	3	0	2	3	0
YJHC_ECOLI	P39353	sp|P39353|YJHC_ECOLI	Uncharacterized oxidoreductase YjhC OS=Escherichia coli (strain K12) OX=83333 GN=yjhC PE=1 SV=2	8	5	6	4	4	8	1	4	0	0
YJHU_ECOLI	P39356	sp|P39356|YJHU_ECOLI	Uncharacterized transcriptional regulator YjhU OS=Escherichia coli (strain K12) OX=83333 GN=yjhU PE=3 SV=2	3	2	4	2	0	2	0	3	1	1
NANS_ECOLI	P39370	sp|P39370|NANS_ECOLI	Probable 9-O-acetyl-N-acetylneuraminic acid deacetylase OS=Escherichia coli (strain K12) OX=83333 GN=nanS PE=2 SV=1	2	0	0	0	0	1	0	0	0	0
NANM_ECOLI	P39371	sp|P39371|NANM_ECOLI	N-acetylneuraminate epimerase OS=Escherichia coli (strain K12) OX=83333 GN=nanM PE=1 SV=2	2	2	2	0	0	2	0	2	0	0
IADA_ECOLI	P39377	sp|P39377|IADA_ECOLI	Isoaspartyl dipeptidase OS=Escherichia coli (strain K12) OX=83333 GN=iadA PE=1 SV=1	8	2	3	2	5	5	7	8	6	4
BTST_ECOLI	P39396	sp|P39396|BTST_ECOLI	Pyruvate/proton symporter BtsT OS=Escherichia coli (strain K12) OX=83333 GN=btsT PE=1 SV=2	8	8	8	4	5	11	3	8	17	1
OPGB_ECOLI	P39401	sp|P39401|OPGB_ECOLI	Phosphoglycerol transferase I OS=Escherichia coli (strain K12) OX=83333 GN=mdoB PE=3 SV=2	0	0	0	0	0	2	0	1	2	0
RSMC_ECOLI	P39406	sp|P39406|RSMC_ECOLI	Ribosomal RNA small subunit methyltransferase C OS=Escherichia coli (strain K12) OX=83333 GN=rsmC PE=1 SV=3	6	6	3	5	5	5	3	12	5	3
YJJV_ECOLI	P39408	sp|P39408|YJJV_ECOLI	Uncharacterized metal-dependent hydrolase YjjV OS=Escherichia coli (strain K12) OX=83333 GN=yjjV PE=1 SV=2	0	0	0	2	0	0	0	0	0	0
YJJJ_ECOLI	P39410	sp|P39410|YJJJ_ECOLI	Toxin YjjJ OS=Escherichia coli (strain K12) OX=83333 GN=yjjJ PE=1 SV=1	0	0	0	1	0	0	0	1	0	0
NCPP_ECOLI	P39411	sp|P39411|NCPP_ECOLI	Inosine/xanthosine triphosphatase OS=Escherichia coli (strain K12) OX=83333 GN=yjjX PE=1 SV=2	3	1	1	1	0	2	0	0	1	0
ADHP_ECOLI	P39451	sp|P39451|ADHP_ECOLI	Alcohol dehydrogenase, propanol-preferring OS=Escherichia coli (strain K12) OX=83333 GN=adhP PE=1 SV=1	5	1	0	3	1	0	0	0	0	0
YBAL_ECOLI	P39830	sp|P39830|YBAL_ECOLI	Putative cation/proton antiporter YbaL OS=Escherichia coli (strain K12) OX=83333 GN=ybaL PE=1 SV=2	1	2	0	1	0	0	0	1	0	1
YDFG_ECOLI	P39831	sp|P39831|YDFG_ECOLI	NADP-dependent 3-hydroxy acid dehydrogenase YdfG OS=Escherichia coli (strain K12) OX=83333 GN=ydfG PE=1 SV=2	10	12	12	21	10	9	2	13	7	0
GNTT_ECOLI	P39835	sp|P39835|GNTT_ECOLI	High-affinity gluconate transporter OS=Escherichia coli (strain K12) OX=83333 GN=gntT PE=1 SV=3	0	0	0	0	0	0	0	0	1	1
YFEH_ECOLI	P39836	sp|P39836|YFEH_ECOLI	Putative symporter YfeH OS=Escherichia coli (strain K12) OX=83333 GN=yfeH PE=3 SV=2	1	2	0	2	0	1	0	1	0	0
RCSD_ECOLI	P39838	sp|P39838|RCSD_ECOLI	Phosphotransferase RcsD OS=Escherichia coli (strain K12) OX=83333 GN=rcsD PE=1 SV=3	8	4	3	3	5	3	0	4	2	0
OPGD_ECOLI	P40120	sp|P40120|OPGD_ECOLI	Glucans biosynthesis protein D OS=Escherichia coli (strain K12) OX=83333 GN=mdoD PE=1 SV=3	1	4	4	5	2	4	5	6	2	3
PDXK_ECOLI	P40191	sp|P40191|PDXK_ECOLI	Pyridoxine/pyridoxal/pyridoxamine kinase OS=Escherichia coli (strain K12) OX=83333 GN=pdxK PE=1 SV=2	2	2	0	3	1	2	0	3	3	0
NLPE_ECOLI	P40710	sp|P40710|NLPE_ECOLI	Lipoprotein NlpE OS=Escherichia coli (strain K12) OX=83333 GN=nlpE PE=1 SV=1	1	2	0	1	1	1	0	3	0	1
QSEC_ECOLI	P40719	sp|P40719|QSEC_ECOLI	Sensor protein QseC OS=Escherichia coli (strain K12) OX=83333 GN=qseC PE=1 SV=2	0	1	1	1	0	1	0	1	1	0
MTOX_ECOLI	P40874	sp|P40874|MTOX_ECOLI	N-methyl-L-tryptophan oxidase OS=Escherichia coli (strain K12) OX=83333 GN=solA PE=1 SV=1	7	3	8	6	9	2	1	13	6	0
MLTB_ECOLI	P41052	sp|P41052|MLTB_ECOLI	Membrane-bound lytic murein transglycosylase B OS=Escherichia coli (strain K12) OX=83333 GN=mltB PE=1 SV=1	3	3	3	1	3	3	0	5	6	0
AZOR_ECOLI	P41407	sp|P41407|AZOR_ECOLI	FMN-dependent NADH:quinone oxidoreductase OS=Escherichia coli (strain K12) OX=83333 GN=azoR PE=1 SV=3	12	4	4	3	5	2	0	4	0	0
RIHA_ECOLI	P41409	sp|P41409|RIHA_ECOLI	Pyrimidine-specific ribonucleoside hydrolase RihA OS=Escherichia coli (strain K12) OX=83333 GN=rihA PE=1 SV=2	0	0	2	3	2	2	0	6	0	0
PAT_ECOLI	P42588	sp|P42588|PAT_ECOLI	Putrescine aminotransferase OS=Escherichia coli (strain K12) OX=83333 GN=patA PE=1 SV=2	1	2	1	1	0	0	0	0	0	0
YGJK_ECOLI	P42592	sp|P42592|YGJK_ECOLI	Glucosidase YgjK OS=Escherichia coli (strain K12) OX=83333 GN=ygjK PE=1 SV=1	0	0	0	0	0	0	0	0	0	1
FADH_ECOLI	P42593	sp|P42593|FADH_ECOLI	2,4-dienoyl-CoA reductase [(2E)-enoyl-CoA-producing] OS=Escherichia coli (strain K12) OX=83333 GN=fadH PE=1 SV=3	1	0	1	0	0	0	0	0	0	0
RLMG_ECOLI	P42596	sp|P42596|RLMG_ECOLI	Ribosomal RNA large subunit methyltransferase G OS=Escherichia coli (strain K12) OX=83333 GN=rlmG PE=1 SV=2	4	5	6	8	7	7	1	4	6	1
YGJR_ECOLI	P42599	sp|P42599|YGJR_ECOLI	Uncharacterized oxidoreductase YgjR OS=Escherichia coli (strain K12) OX=83333 GN=ygjR PE=3 SV=3	0	0	0	0	0	2	2	2	0	0
UXAA_ECOLI	P42604	sp|P42604|UXAA_ECOLI	Altronate dehydratase OS=Escherichia coli (strain K12) OX=83333 GN=uxaA PE=1 SV=3	0	0	0	0	1	0	0	0	0	0
YQJC_ECOLI	P42616	sp|P42616|YQJC_ECOLI	Protein YqjC OS=Escherichia coli (strain K12) OX=83333 GN=yqjC PE=1 SV=3	0	0	0	1	2	2	0	0	0	0
YQJG_ECOLI	P42620	sp|P42620|YQJG_ECOLI	Glutathionyl-hydroquinone reductase YqjG OS=Escherichia coli (strain K12) OX=83333 GN=yqjG PE=1 SV=1	3	3	1	4	3	4	0	7	3	0
TDCE_ECOLI	P42632	sp|P42632|TDCE_ECOLI	PFL-like enzyme TdcE OS=Escherichia coli (strain K12) OX=83333 GN=tdcE PE=1 SV=2	4	1	1	0	1	7	6	16	1	0
OBG_ECOLI	P42641	sp|P42641|OBG_ECOLI	GTPase ObgE/CgtA OS=Escherichia coli (strain K12) OX=83333 GN=obgE PE=1 SV=1	19	8	9	17	7	10	4	12	22	12
HRPA_ECOLI	P43329	sp|P43329|HRPA_ECOLI	ATP-dependent RNA helicase HrpA OS=Escherichia coli (strain K12) OX=83333 GN=hrpA PE=3 SV=3	1	5	5	5	7	11	0	6	4	0
NUDL_ECOLI	P43337	sp|P43337|NUDL_ECOLI	Uncharacterized Nudix hydrolase NudL OS=Escherichia coli (strain K12) OX=83333 GN=nudL PE=3 SV=1	0	0	0	0	0	0	0	1	0	0
PQIB_ECOLI	P43671	sp|P43671|PQIB_ECOLI	Intermembrane transport protein PqiB OS=Escherichia coli (strain K12) OX=83333 GN=pqiB PE=1 SV=2	6	9	7	13	8	12	4	10	4	0
UUP_ECOLI	P43672	sp|P43672|UUP_ECOLI	ATP-binding protein Uup OS=Escherichia coli (strain K12) OX=83333 GN=uup PE=1 SV=2	2	2	0	0	1	5	0	6	7	5
YCAL_ECOLI	P43674	sp|P43674|YCAL_ECOLI	Metalloprotease YcaL OS=Escherichia coli (strain K12) OX=83333 GN=ycaL PE=1 SV=3	0	0	0	0	0	1	0	0	0	0
KDSD_ECOLI	P45395	sp|P45395|KDSD_ECOLI	Arabinose 5-phosphate isomerase KdsD OS=Escherichia coli (strain K12) OX=83333 GN=kdsD PE=1 SV=1	0	0	1	0	0	3	0	3	0	1
YHCH_ECOLI	P45424	sp|P45424|YHCH_ECOLI	Uncharacterized protein YhcH OS=Escherichia coli (strain K12) OX=83333 GN=yhcH PE=2 SV=1	0	0	0	0	0	1	0	2	0	0
NANK_ECOLI	P45425	sp|P45425|NANK_ECOLI	N-acetylmannosamine kinase OS=Escherichia coli (strain K12) OX=83333 GN=nanK PE=1 SV=2	8	3	4	4	1	8	4	5	3	0
LPOA_ECOLI	P45464	sp|P45464|LPOA_ECOLI	Penicillin-binding protein activator LpoA OS=Escherichia coli (strain K12) OX=83333 GN=lpoA PE=1 SV=1	35	26	26	34	29	26	10	19	21	2
YHBO_ECOLI	P45470	sp|P45470|YHBO_ECOLI	Protein/nucleic acid deglycase 2 OS=Escherichia coli (strain K12) OX=83333 GN=yhbO PE=1 SV=2	1	1	1	1	1	1	0	3	2	0
FKBA_ECOLI	P45523	sp|P45523|FKBA_ECOLI	FKBP-type peptidyl-prolyl cis-trans isomerase FkpA OS=Escherichia coli (strain K12) OX=83333 GN=fkpA PE=1 SV=1	22	32	17	30	23	26	14	23	25	18
TUSD_ECOLI	P45532	sp|P45532|TUSD_ECOLI	Sulfurtransferase TusD OS=Escherichia coli (strain K12) OX=83333 GN=tusD PE=1 SV=1	0	0	0	0	0	0	0	2	3	0
FRLA_ECOLI	P45539	sp|P45539|FRLA_ECOLI	Probable fructoselysine/psicoselysine transporter FrlA OS=Escherichia coli (strain K12) OX=83333 GN=frlA PE=2 SV=2	0	0	0	0	0	0	1	0	0	0
AIS_ECOLI	P45565	sp|P45565|AIS_ECOLI	Lipopolysaccharide core heptose(II)-phosphate phosphatase OS=Escherichia coli (strain K12) OX=83333 GN=ais PE=2 SV=2	5	0	1	1	0	0	0	4	2	0
DXR_ECOLI	P45568	sp|P45568|DXR_ECOLI	1-deoxy-D-xylulose 5-phosphate reductoisomerase OS=Escherichia coli (strain K12) OX=83333 GN=dxr PE=1 SV=2	0	2	2	2	2	7	0	2	1	0
PROQ_ECOLI	P45577	sp|P45577|PROQ_ECOLI	RNA chaperone ProQ OS=Escherichia coli (strain K12) OX=83333 GN=proQ PE=1 SV=2	15	4	6	12	14	27	9	17	15	8
LUXS_ECOLI	P45578	sp|P45578|LUXS_ECOLI	S-ribosylhomocysteine lyase OS=Escherichia coli (strain K12) OX=83333 GN=luxS PE=1 SV=3	41	39	52	44	34	28	14	28	22	14
HCXA_ECOLI	P45579	sp|P45579|HCXA_ECOLI	Hydroxycarboxylate dehydrogenase A OS=Escherichia coli (strain K12) OX=83333 GN=hcxA PE=1 SV=2	1	1	1	1	1	4	0	4	1	0
TSAC_ECOLI	P45748	sp|P45748|TSAC_ECOLI	Threonylcarbamoyl-AMP synthase OS=Escherichia coli (strain K12) OX=83333 GN=tsaC PE=1 SV=2	6	3	1	3	1	4	4	3	4	1
YRDD_ECOLI	P45771	sp|P45771|YRDD_ECOLI	Uncharacterized protein YrdD OS=Escherichia coli (strain K12) OX=83333 GN=yrdD PE=4 SV=2	0	2	2	2	1	0	0	1	0	0
NUDE_ECOLI	P45799	sp|P45799|NUDE_ECOLI	ADP compounds hydrolase NudE OS=Escherichia coli (strain K12) OX=83333 GN=nudE PE=1 SV=1	2	2	1	1	0	1	4	0	1	0
IGAA_ECOLI	P45800	sp|P45800|IGAA_ECOLI	Putative membrane protein IgaA homolog OS=Escherichia coli (strain K12) OX=83333 GN=yrfF PE=1 SV=1	2	1	1	6	5	1	0	1	2	0
CPOB_ECOLI	P45955	sp|P45955|CPOB_ECOLI	Cell division coordinator CpoB OS=Escherichia coli (strain K12) OX=83333 GN=cpoB PE=1 SV=2	9	13	7	13	8	11	3	14	12	12
HEXR_ECOLI	P46118	sp|P46118|HEXR_ECOLI	HTH-type transcriptional regulator HexR OS=Escherichia coli (strain K12) OX=83333 GN=hexR PE=3 SV=2	2	0	0	0	1	2	0	2	0	0
YAJI_ECOLI	P46122	sp|P46122|YAJI_ECOLI	Uncharacterized lipoprotein YajI OS=Escherichia coli (strain K12) OX=83333 GN=yajI PE=1 SV=3	2	0	0	0	0	0	0	0	0	0
YEDI_ECOLI	P46125	sp|P46125|YEDI_ECOLI	Inner membrane protein YedI OS=Escherichia coli (strain K12) OX=83333 GN=yedI PE=1 SV=2	0	2	2	2	1	1	0	2	0	0
YBHC_ECOLI	P46130	sp|P46130|YBHC_ECOLI	Putative acyl-CoA thioester hydrolase YbhC OS=Escherichia coli (strain K12) OX=83333 GN=ybhC PE=1 SV=2	12	20	12	13	10	13	17	20	12	17
YHDP_ECOLI	P46474	sp|P46474|YHDP_ECOLI	Uncharacterized protein YhdP OS=Escherichia coli (strain K12) OX=83333 GN=yhdP PE=3 SV=4	1	2	1	2	0	2	0	1	0	0
YHGF_ECOLI	P46837	sp|P46837|YHGF_ECOLI	Protein YhgF OS=Escherichia coli (strain K12) OX=83333 GN=yhgF PE=1 SV=3	10	10	12	13	9	17	11	23	15	0
YHHW_ECOLI	P46852	sp|P46852|YHHW_ECOLI	Quercetin 2,3-dioxygenase OS=Escherichia coli (strain K12) OX=83333 GN=yhhW PE=1 SV=1	0	0	1	2	2	0	0	0	0	0
YHHX_ECOLI	P46853	sp|P46853|YHHX_ECOLI	Uncharacterized oxidoreductase YhhX OS=Escherichia coli (strain K12) OX=83333 GN=yhhX PE=1 SV=1	4	3	5	3	3	3	0	13	4	3
GNTK_ECOLI	P46859	sp|P46859|GNTK_ECOLI	Thermoresistant gluconokinase OS=Escherichia coli (strain K12) OX=83333 GN=gntK PE=1 SV=4	0	0	1	0	0	0	0	1	0	0
FTSK_ECOLI	P46889	sp|P46889|FTSK_ECOLI	DNA translocase FtsK OS=Escherichia coli (strain K12) OX=83333 GN=ftsK PE=1 SV=2	2	2	0	3	2	1	7	3	1	0
MLC_ECOLI	P50456	sp|P50456|MLC_ECOLI	Protein mlc OS=Escherichia coli (strain K12) OX=83333 GN=mlc PE=1 SV=2	2	0	0	0	1	0	3	1	1	0
END8_ECOLI	P50465	sp|P50465|END8_ECOLI	Endonuclease 8 OS=Escherichia coli (strain K12) OX=83333 GN=nei PE=1 SV=3	0	0	0	0	0	1	0	1	2	0
SFGH1_ECOLI	P51025	sp|P51025|SFGH1_ECOLI	S-formylglutathione hydrolase FrmB OS=Escherichia coli (strain K12) OX=83333 GN=frmB PE=1 SV=2	0	0	0	1	1	0	0	0	0	0
AEEP_ECOLI	P51981	sp|P51981|AEEP_ECOLI	L-Ala-D/L-Glu epimerase OS=Escherichia coli (strain K12) OX=83333 GN=ycjG PE=1 SV=2	0	0	0	1	0	0	0	0	0	0
YECM_ECOLI	P52007	sp|P52007|YECM_ECOLI	Protein YecM OS=Escherichia coli (strain K12) OX=83333 GN=yecM PE=1 SV=3	0	0	0	0	0	4	0	0	0	0
YGGU_ECOLI	P52060	sp|P52060|YGGU_ECOLI	UPF0235 protein YggU OS=Escherichia coli (strain K12) OX=83333 GN=yggU PE=3 SV=2	0	0	0	0	0	1	0	0	0	0
IXTPA_ECOLI	P52061	sp|P52061|IXTPA_ECOLI	dITP/XTP pyrophosphatase OS=Escherichia coli (strain K12) OX=83333 GN=rdgB PE=1 SV=1	0	0	1	2	0	1	3	3	2	1
HEMW_ECOLI	P52062	sp|P52062|HEMW_ECOLI	Heme chaperone HemW OS=Escherichia coli (strain K12) OX=83333 GN=hemW PE=1 SV=1	1	0	0	0	0	0	0	0	0	0
FSR_ECOLI	P52067	sp|P52067|FSR_ECOLI	Fosmidomycin resistance protein OS=Escherichia coli (strain K12) OX=83333 GN=fsr PE=1 SV=1	4	2	1	3	3	4	0	1	1	0
LDCC_ECOLI	P52095	sp|P52095|LDCC_ECOLI	Constitutive lysine decarboxylase OS=Escherichia coli (strain K12) OX=83333 GN=ldcC PE=1 SV=2	1	2	2	1	2	0	0	1	0	0
TILS_ECOLI	P52097	sp|P52097|TILS_ECOLI	tRNA(Ile)-lysidine synthase OS=Escherichia coli (strain K12) OX=83333 GN=tilS PE=1 SV=1	1	1	2	2	0	2	0	3	1	0
RSTA_ECOLI	P52108	sp|P52108|RSTA_ECOLI	Transcriptional regulatory protein RstA OS=Escherichia coli (strain K12) OX=83333 GN=rstA PE=1 SV=2	0	0	0	0	0	2	0	0	0	0
RATB_ECOLI	P52119	sp|P52119|RATB_ECOLI	UPF0125 protein RatB OS=Escherichia coli (strain K12) OX=83333 GN=ratB PE=1 SV=1	0	0	0	0	0	0	0	1	0	0
LDHD_ECOLI	P52643	sp|P52643|LDHD_ECOLI	D-lactate dehydrogenase OS=Escherichia coli (strain K12) OX=83333 GN=ldhA PE=1 SV=1	6	5	4	4	3	9	4	4	6	0
YDBH_ECOLI	P52645	sp|P52645|YDBH_ECOLI	Uncharacterized protein YdbH OS=Escherichia coli (strain K12) OX=83333 GN=ydbH PE=4 SV=2	0	1	1	0	0	0	0	0	1	0
NIFJ_ECOLI	P52647	sp|P52647|NIFJ_ECOLI	Probable pyruvate-flavodoxin oxidoreductase OS=Escherichia coli (strain K12) OX=83333 GN=ydbK PE=3 SV=2	1	5	3	6	5	5	0	5	3	0
6PGL_ECOLI	P52697	sp|P52697|6PGL_ECOLI	6-phosphogluconolactonase OS=Escherichia coli (strain K12) OX=83333 GN=pgl PE=1 SV=2	33	31	33	28	30	26	18	17	18	15
RLMD_ECOLI	P55135	sp|P55135|RLMD_ECOLI	23S rRNA (uracil(1939)-C(5))-methyltransferase RlmD OS=Escherichia coli (strain K12) OX=83333 GN=rlmD PE=1 SV=3	1	0	3	4	0	3	0	0	0	0
DLHH_ECOLI	P56262	sp|P56262|DLHH_ECOLI	Putative carboxymethylenebutenolidase OS=Escherichia coli (strain K12) OX=83333 GN=ysgA PE=3 SV=3	4	0	2	1	1	0	2	1	0	1
PTHC_ECOLI	P56579	sp|P56579|PTHC_ECOLI	PTS system glucitol/sorbitol-specific EIIC component OS=Escherichia coli (strain K12) OX=83333 GN=srlA PE=1 SV=1	1	1	1	1	0	3	0	2	1	0
PTHB_ECOLI	P56580	sp|P56580|PTHB_ECOLI	PTS system glucitol/sorbitol-specific EIIB component OS=Escherichia coli (strain K12) OX=83333 GN=srlE PE=1 SV=1	7	4	5	4	2	10	0	12	4	1
RAPA_ECOLI	P60240	sp|P60240|RAPA_ECOLI	RNA polymerase-associated protein RapA OS=Escherichia coli (strain K12) OX=83333 GN=rapA PE=1 SV=2	20	13	13	18	19	23	12	35	19	8
MUKF_ECOLI	P60293	sp|P60293|MUKF_ECOLI	Chromosome partition protein MukF OS=Escherichia coli (strain K12) OX=83333 GN=mukF PE=1 SV=1	1	0	1	1	0	3	0	0	0	0
TRUB_ECOLI	P60340	sp|P60340|TRUB_ECOLI	tRNA pseudouridine synthase B OS=Escherichia coli (strain K12) OX=83333 GN=truB PE=1 SV=1	0	0	0	0	0	6	1	9	0	0
RSMH_ECOLI	P60390	sp|P60390|RSMH_ECOLI	Ribosomal RNA small subunit methyltransferase H OS=Escherichia coli (strain K12) OX=83333 GN=rsmH PE=1 SV=1	10	3	3	2	4	6	0	6	7	1
RL2_ECOLI	P60422	sp|P60422|RL2_ECOLI	50S ribosomal protein L2 OS=Escherichia coli (strain K12) OX=83333 GN=rplB PE=1 SV=2	158	152	132	187	151	155	55	153	212	99
RL3_ECOLI	P60438	sp|P60438|RL3_ECOLI	50S ribosomal protein L3 OS=Escherichia coli (strain K12) OX=83333 GN=rplC PE=1 SV=1	77	87	52	70	52	44	55	58	87	51
UPPS_ECOLI	P60472	sp|P60472|UPPS_ECOLI	Ditrans,polycis-undecaprenyl-diphosphate synthase ((2E,6E)-farnesyl-diphosphate specific) OS=Escherichia coli (strain K12) OX=83333 GN=ispU PE=1 SV=1	3	0	0	0	1	0	0	1	0	0
KGUA_ECOLI	P60546	sp|P60546|KGUA_ECOLI	Guanylate kinase OS=Escherichia coli (strain K12) OX=83333 GN=gmk PE=1 SV=1	6	6	4	9	4	3	0	7	9	2
GUAC_ECOLI	P60560	sp|P60560|GUAC_ECOLI	GMP reductase OS=Escherichia coli (strain K12) OX=83333 GN=guaC PE=1 SV=1	10	5	7	8	9	4	4	9	4	0
HIS5_ECOLI	P60595	sp|P60595|HIS5_ECOLI	Imidazole glycerol phosphate synthase subunit HisH OS=Escherichia coli (strain K12) OX=83333 GN=hisH PE=1 SV=1	4	0	3	3	1	0	0	0	0	0
RL24_ECOLI	P60624	sp|P60624|RL24_ECOLI	50S ribosomal protein L24 OS=Escherichia coli (strain K12) OX=83333 GN=rplX PE=1 SV=2	69	49	71	72	62	95	103	92	73	146
SPEB_ECOLI	P60651	sp|P60651|SPEB_ECOLI	Agmatinase OS=Escherichia coli (strain K12) OX=83333 GN=speB PE=1 SV=1	14	6	4	11	2	11	6	22	12	15
HIS6_ECOLI	P60664	sp|P60664|HIS6_ECOLI	Imidazole glycerol phosphate synthase subunit HisF OS=Escherichia coli (strain K12) OX=83333 GN=hisF PE=1 SV=1	3	3	5	2	2	1	1	1	1	0
LIPA_ECOLI	P60716	sp|P60716|LIPA_ECOLI	Lipoyl synthase OS=Escherichia coli (strain K12) OX=83333 GN=lipA PE=1 SV=1	0	0	3	0	0	2	0	5	2	0
LIPB_ECOLI	P60720	sp|P60720|LIPB_ECOLI	Octanoyltransferase OS=Escherichia coli (strain K12) OX=83333 GN=lipB PE=1 SV=1	0	1	0	0	0	0	0	0	0	0
RL4_ECOLI	P60723	sp|P60723|RL4_ECOLI	50S ribosomal protein L4 OS=Escherichia coli (strain K12) OX=83333 GN=rplD PE=1 SV=1	80	46	75	72	56	72	71	56	75	70
MSBA_ECOLI	P60752	sp|P60752|MSBA_ECOLI	ATP-dependent lipid A-core flippase OS=Escherichia coli (strain K12) OX=83333 GN=msbA PE=1 SV=1	12	14	11	7	12	12	3	11	8	2
HIS1_ECOLI	P60757	sp|P60757|HIS1_ECOLI	ATP phosphoribosyltransferase OS=Escherichia coli (strain K12) OX=83333 GN=hisG PE=1 SV=1	19	12	12	10	14	5	1	5	3	1
PLSY_ECOLI	P60782	sp|P60782|PLSY_ECOLI	Probable glycerol-3-phosphate acyltransferase OS=Escherichia coli (strain K12) OX=83333 GN=plsY PE=1 SV=1	0	0	1	0	2	0	0	0	0	0
LEPA_ECOLI	P60785	sp|P60785|LEPA_ECOLI	Elongation factor 4 OS=Escherichia coli (strain K12) OX=83333 GN=lepA PE=1 SV=1	15	11	15	13	12	17	10	24	15	9
YIDE_ECOLI	P60872	sp|P60872|YIDE_ECOLI	Putative transport protein YidE OS=Escherichia coli (strain K12) OX=83333 GN=yidE PE=3 SV=1	0	0	0	1	0	0	0	0	0	0
SYH_ECOLI	P60906	sp|P60906|SYH_ECOLI	Histidine--tRNA ligase OS=Escherichia coli (strain K12) OX=83333 GN=hisS PE=1 SV=2	27	19	20	24	18	31	7	29	23	7
UPPP_ECOLI	P60932	sp|P60932|UPPP_ECOLI	Undecaprenyl-diphosphatase OS=Escherichia coli (strain K12) OX=83333 GN=uppP PE=1 SV=1	0	0	1	0	1	0	0	0	0	0
LGT_ECOLI	P60955	sp|P60955|LGT_ECOLI	Phosphatidylglycerol--prolipoprotein diacylglyceryl transferase OS=Escherichia coli (strain K12) OX=83333 GN=lgt PE=1 SV=1	0	0	0	0	2	0	1	2	2	1
RL22_ECOLI	P61175	sp|P61175|RL22_ECOLI	50S ribosomal protein L22 OS=Escherichia coli (strain K12) OX=83333 GN=rplV PE=1 SV=1	33	29	41	46	26	66	94	65	56	121
LOLA_ECOLI	P61316	sp|P61316|LOLA_ECOLI	Outer-membrane lipoprotein carrier protein OS=Escherichia coli (strain K12) OX=83333 GN=lolA PE=1 SV=1	10	14	8	15	9	11	0	9	4	0
LOLB_ECOLI	P61320	sp|P61320|LOLB_ECOLI	Outer-membrane lipoprotein LolB OS=Escherichia coli (strain K12) OX=83333 GN=lolB PE=1 SV=1	25	19	14	18	15	12	4	12	15	3
CAN_ECOLI	P61517	sp|P61517|CAN_ECOLI	Carbonic anhydrase 2 OS=Escherichia coli (strain K12) OX=83333 GN=can PE=1 SV=1	9	5	7	3	6	2	3	4	6	0
RISB_ECOLI	P61714	sp|P61714|RISB_ECOLI	6,7-dimethyl-8-ribityllumazine synthase OS=Escherichia coli (strain K12) OX=83333 GN=ribE PE=1 SV=1	10	9	8	8	6	12	2	18	10	5
RMLA2_ECOLI	P61887	sp|P61887|RMLA2_ECOLI	Glucose-1-phosphate thymidylyltransferase 2 OS=Escherichia coli (strain K12) OX=83333 GN=rffH PE=1 SV=1	1	0	2	1	2	1	0	1	0	0
MDH_ECOLI	P61889	sp|P61889|MDH_ECOLI	Malate dehydrogenase OS=Escherichia coli (strain K12) OX=83333 GN=mdh PE=1 SV=1	127	142	108	101	96	96	103	102	107	74
FLAV_ECOLI	P61949	sp|P61949|FLAV_ECOLI	Flavodoxin 1 OS=Escherichia coli (strain K12) OX=83333 GN=fldA PE=1 SV=2	5	7	6	3	3	4	5	23	9	18
RL5_ECOLI	P62399	sp|P62399|RL5_ECOLI	50S ribosomal protein L5 OS=Escherichia coli (strain K12) OX=83333 GN=rplE PE=1 SV=2	86	72	81	72	69	126	98	141	117	191
OPGH_ECOLI	P62517	sp|P62517|OPGH_ECOLI	Glucans biosynthesis glucosyltransferase H OS=Escherichia coli (strain K12) OX=83333 GN=mdoH PE=1 SV=1	10	6	7	8	11	11	0	8	6	0
ISPE_ECOLI	P62615	sp|P62615|ISPE_ECOLI	4-diphosphocytidyl-2-C-methyl-D-erythritol kinase OS=Escherichia coli (strain K12) OX=83333 GN=ispE PE=1 SV=1	0	0	0	0	0	1	0	1	0	0
ISPF_ECOLI	P62617	sp|P62617|ISPF_ECOLI	2-C-methyl-D-erythritol 2,4-cyclodiphosphate synthase OS=Escherichia coli (strain K12) OX=83333 GN=ispF PE=1 SV=1	0	0	0	0	0	0	0	3	0	0
ISPG_ECOLI	P62620	sp|P62620|ISPG_ECOLI	4-hydroxy-3-methylbut-2-en-1-yl diphosphate synthase (flavodoxin) OS=Escherichia coli (strain K12) OX=83333 GN=ispG PE=1 SV=1	15	17	12	21	15	8	4	13	3	0
ISPH_ECOLI	P62623	sp|P62623|ISPH_ECOLI	4-hydroxy-3-methylbut-2-enyl diphosphate reductase OS=Escherichia coli (strain K12) OX=83333 GN=ispH PE=1 SV=1	2	0	1	1	0	1	0	1	1	0
APAG_ECOLI	P62672	sp|P62672|APAG_ECOLI	Protein ApaG OS=Escherichia coli (strain K12) OX=83333 GN=apaG PE=3 SV=1	2	0	0	1	0	0	0	0	0	0
GPMA_ECOLI	P62707	sp|P62707|GPMA_ECOLI	2,3-bisphosphoglycerate-dependent phosphoglycerate mutase OS=Escherichia coli (strain K12) OX=83333 GN=gpmA PE=1 SV=2	29	20	17	18	25	23	8	23	24	19
YAEH_ECOLI	P62768	sp|P62768|YAEH_ECOLI	UPF0325 protein YaeH OS=Escherichia coli (strain K12) OX=83333 GN=yaeH PE=3 SV=1	7	9	6	7	9	5	1	3	5	0
NFUA_ECOLI	P63020	sp|P63020|NFUA_ECOLI	Fe/S biogenesis protein NfuA OS=Escherichia coli (strain K12) OX=83333 GN=nfuA PE=1 SV=1	14	7	12	9	9	10	11	18	12	6
RLMB_ECOLI	P63177	sp|P63177|RLMB_ECOLI	23S rRNA (guanosine-2'-O-)-methyltransferase RlmB OS=Escherichia coli (strain K12) OX=83333 GN=rlmB PE=1 SV=1	4	4	3	2	5	1	0	2	2	0
KUP_ECOLI	P63183	sp|P63183|KUP_ECOLI	Low affinity potassium transport system protein kup OS=Escherichia coli (strain K12) OX=83333 GN=kup PE=3 SV=1	2	0	0	0	0	0	0	0	0	0
GMHA_ECOLI	P63224	sp|P63224|GMHA_ECOLI	Phosphoheptose isomerase OS=Escherichia coli (strain K12) OX=83333 GN=gmhA PE=1 SV=1	23	26	18	28	19	15	7	19	19	19
GADC_ECOLI	P63235	sp|P63235|GADC_ECOLI	Glutamate/gamma-aminobutyrate antiporter OS=Escherichia coli (strain K12) OX=83333 GN=gadC PE=1 SV=1	6	7	5	7	5	6	0	6	5	0
CLPB_ECOLI	P63284	sp|P63284|CLPB_ECOLI	Chaperone protein ClpB OS=Escherichia coli (strain K12) OX=83333 GN=clpB PE=1 SV=1	40	41	53	52	46	80	32	70	63	21
MLAF_ECOLI	P63386	sp|P63386|MLAF_ECOLI	Intermembrane phospholipid transport system ATP-binding protein MlaF OS=Escherichia coli (strain K12) OX=83333 GN=mlaF PE=1 SV=1	4	4	3	2	4	2	5	2	3	4
YHES_ECOLI	P63389	sp|P63389|YHES_ECOLI	Probable ATP-binding protein YheS OS=Escherichia coli (strain K12) OX=83333 GN=yheS PE=1 SV=1	7	6	7	10	11	12	2	9	5	1
YHBS_ECOLI	P63417	sp|P63417|YHBS_ECOLI	Uncharacterized N-acetyltransferase YhbS OS=Escherichia coli (strain K12) OX=83333 GN=yhbS PE=3 SV=1	2	1	1	0	0	2	1	1	0	0
AMIC_ECOLI	P63883	sp|P63883|AMIC_ECOLI	N-acetylmuramoyl-L-alanine amidase AmiC OS=Escherichia coli (strain K12) OX=83333 GN=amiC PE=1 SV=1	4	1	0	2	3	1	0	3	0	0
ZNTB_ECOLI	P64423	sp|P64423|ZNTB_ECOLI	Zinc transport protein ZntB OS=Escherichia coli (strain K12) OX=83333 GN=zntB PE=1 SV=1	3	1	0	1	0	0	0	0	0	0
YPFJ_ECOLI	P64429	sp|P64429|YPFJ_ECOLI	Uncharacterized protein YpfJ OS=Escherichia coli (strain K12) OX=83333 GN=ypfJ PE=4 SV=1	1	5	4	4	1	5	0	3	4	1
YDCL_ECOLI	P64451	sp|P64451|YDCL_ECOLI	Uncharacterized lipoprotein YdcL OS=Escherichia coli (strain K12) OX=83333 GN=ydcL PE=3 SV=1	11	8	10	12	6	3	2	6	5	0
YDFZ_ECOLI	P64463	sp|P64463|YDFZ_ECOLI	Putative selenoprotein YdfZ OS=Escherichia coli (strain K12) OX=83333 GN=ydfZ PE=1 SV=1	0	0	1	1	0	2	1	0	0	0
YEAK_ECOLI	P64483	sp|P64483|YEAK_ECOLI	Uncharacterized protein YeaK OS=Escherichia coli (strain K12) OX=83333 GN=yeaK PE=4 SV=1	0	0	1	0	0	1	0	0	0	0
YOAC_ECOLI	P64490	sp|P64490|YOAC_ECOLI	Uncharacterized protein YoaC OS=Escherichia coli (strain K12) OX=83333 GN=yoaC PE=4 SV=2	2	1	1	2	1	1	0	0	0	0
YEBV_ECOLI	P64503	sp|P64503|YEBV_ECOLI	Uncharacterized protein YebV OS=Escherichia coli (strain K12) OX=83333 GN=yebV PE=1 SV=1	0	1	0	0	1	0	0	0	0	0
YEBY_ECOLI	P64506	sp|P64506|YEBY_ECOLI	Uncharacterized protein YebY OS=Escherichia coli (strain K12) OX=83333 GN=yebY PE=3 SV=1	1	5	1	1	3	4	0	2	0	0
YODD_ECOLI	P64519	sp|P64519|YODD_ECOLI	Uncharacterized protein YodD OS=Escherichia coli (strain K12) OX=83333 GN=yodD PE=4 SV=1	0	2	0	0	0	0	0	0	0	0
RCNB_ECOLI	P64534	sp|P64534|RCNB_ECOLI	Nickel/cobalt homeostasis protein RcnB OS=Escherichia coli (strain K12) OX=83333 GN=rcnB PE=1 SV=1	0	0	0	0	0	0	0	0	1	1
QUEE_ECOLI	P64554	sp|P64554|QUEE_ECOLI	7-carboxy-7-deazaguanine synthase OS=Escherichia coli (strain K12) OX=83333 GN=queE PE=3 SV=1	1	4	1	3	6	2	0	1	0	0
YQJD_ECOLI	P64581	sp|P64581|YQJD_ECOLI	Uncharacterized protein YqjD OS=Escherichia coli (strain K12) OX=83333 GN=yqjD PE=1 SV=1	10	9	6	5	6	3	3	4	4	2
YQJE_ECOLI	P64585	sp|P64585|YQJE_ECOLI	Inner membrane protein YqjE OS=Escherichia coli (strain K12) OX=83333 GN=yqjE PE=1 SV=1	0	0	0	0	1	0	0	0	0	0
YQJI_ECOLI	P64588	sp|P64588|YQJI_ECOLI	Transcriptional regulator YqjI OS=Escherichia coli (strain K12) OX=83333 GN=yqjI PE=1 SV=1	2	2	4	3	3	2	0	1	1	0
YRAP_ECOLI	P64596	sp|P64596|YRAP_ECOLI	Uncharacterized protein YraP OS=Escherichia coli (strain K12) OX=83333 GN=yraP PE=1 SV=1	14	9	11	10	13	10	7	15	10	3
UBIT_ECOLI	P64599	sp|P64599|UBIT_ECOLI	Ubiquinone biosynthesis accessory factor UbiT OS=Escherichia coli (strain K12) OX=83333 GN=ubiT PE=3 SV=1	0	0	0	0	0	0	0	1	0	0
MLAD_ECOLI	P64604	sp|P64604|MLAD_ECOLI	Intermembrane phospholipid transport system binding protein MlaD OS=Escherichia coli (strain K12) OX=83333 GN=mlaD PE=1 SV=1	19	14	16	16	26	20	3	24	16	5
MLAE_ECOLI	P64606	sp|P64606|MLAE_ECOLI	Intermembrane phospholipid transport system permease protein MlaE OS=Escherichia coli (strain K12) OX=83333 GN=mlaE PE=1 SV=1	0	1	0	0	0	0	0	2	0	0
YGDI_ECOLI	P65292	sp|P65292|YGDI_ECOLI	Uncharacterized lipoprotein YgdI OS=Escherichia coli (strain K12) OX=83333 GN=ygdI PE=3 SV=1	7	6	6	5	6	4	0	8	7	0
YGDR_ECOLI	P65294	sp|P65294|YGDR_ECOLI	Uncharacterized lipoprotein YgdR OS=Escherichia coli (strain K12) OX=83333 GN=ygdR PE=1 SV=1	0	0	1	0	0	0	0	1	0	0
YQCA_ECOLI	P65367	sp|P65367|YQCA_ECOLI	Flavodoxin YqcA OS=Escherichia coli (strain K12) OX=83333 GN=yqcA PE=1 SV=1	2	0	1	0	3	3	0	4	2	2
YFCD_ECOLI	P65556	sp|P65556|YFCD_ECOLI	Uncharacterized Nudix hydrolase YfcD OS=Escherichia coli (strain K12) OX=83333 GN=yfcD PE=1 SV=1	2	7	0	5	3	5	2	7	1	4
QUED_ECOLI	P65870	sp|P65870|QUED_ECOLI	6-carboxy-5,6,7,8-tetrahydropterin synthase OS=Escherichia coli (strain K12) OX=83333 GN=queD PE=1 SV=1	2	1	1	2	1	1	0	1	0	0
BEPA_ECOLI	P66948	sp|P66948|BEPA_ECOLI	Beta-barrel assembly-enhancing protease OS=Escherichia coli (strain K12) OX=83333 GN=bepA PE=1 SV=1	8	7	5	2	0	1	1	4	0	0
PLPHP_ECOLI	P67080	sp|P67080|PLPHP_ECOLI	Pyridoxal phosphate homeostasis protein OS=Escherichia coli (strain K12) OX=83333 GN=yggS PE=1 SV=1	0	1	0	0	0	2	0	1	1	0
RSMI_ECOLI	P67087	sp|P67087|RSMI_ECOLI	Ribosomal RNA small subunit methyltransferase I OS=Escherichia coli (strain K12) OX=83333 GN=rsmI PE=1 SV=1	2	1	0	1	0	2	0	1	0	1
YFCE_ECOLI	P67095	sp|P67095|YFCE_ECOLI	Phosphodiesterase YfcE OS=Escherichia coli (strain K12) OX=83333 GN=yfcE PE=1 SV=1	0	0	0	0	0	0	0	2	0	0
YNFC_ECOLI	P67553	sp|P67553|YNFC_ECOLI	UPF0257 lipoprotein YnfC OS=Escherichia coli (strain K12) OX=83333 GN=ynfC PE=3 SV=1	1	0	1	0	1	0	0	0	0	0
AC4CH_ECOLI	P67603	sp|P67603|AC4CH_ECOLI	N(4)-acetylcytidine amidohydrolase OS=Escherichia coli (strain K12) OX=83333 GN=yqfB PE=1 SV=1	1	1	5	2	2	5	0	5	0	0
YHAJ_ECOLI	P67660	sp|P67660|YHAJ_ECOLI	Probable HTH-type transcriptional regulator YhaJ OS=Escherichia coli (strain K12) OX=83333 GN=yhaJ PE=3 SV=1	0	0	1	2	0	0	0	0	0	0
AAER_ECOLI	P67662	sp|P67662|AAER_ECOLI	HTH-type transcriptional activator AaeR OS=Escherichia coli (strain K12) OX=83333 GN=aaeR PE=3 SV=1	0	0	2	0	0	0	0	0	0	0
CUTC_ECOLI	P67826	sp|P67826|CUTC_ECOLI	Copper homeostasis protein CutC OS=Escherichia coli (strain K12) OX=83333 GN=cutC PE=3 SV=1	2	2	1	1	0	1	1	0	0	0
HLDD_ECOLI	P67910	sp|P67910|HLDD_ECOLI	ADP-L-glycero-D-manno-heptose-6-epimerase OS=Escherichia coli (strain K12) OX=83333 GN=hldD PE=1 SV=1	28	27	38	28	31	37	11	27	34	11
GRCA_ECOLI	P68066	sp|P68066|GRCA_ECOLI	Autonomous glycyl radical cofactor OS=Escherichia coli (strain K12) OX=83333 GN=grcA PE=1 SV=1	5	5	7	4	4	10	0	5	7	2
MALK_ECOLI	P68187	sp|P68187|MALK_ECOLI	Maltose/maltodextrin import ATP-binding protein MalK OS=Escherichia coli (strain K12) OX=83333 GN=malK PE=1 SV=1	7	9	9	6	6	8	4	10	5	1
SRA_ECOLI	P68191	sp|P68191|SRA_ECOLI	Stationary-phase-induced ribosome-associated protein OS=Escherichia coli (strain K12) OX=83333 GN=sra PE=1 SV=1	3	4	3	7	4	2	0	1	0	0
YJBJ_ECOLI	P68206	sp|P68206|YJBJ_ECOLI	UPF0337 protein YjbJ OS=Escherichia coli (strain K12) OX=83333 GN=yjbJ PE=1 SV=1	0	0	0	0	0	1	0	1	1	0
RSMJ_ECOLI	P68567	sp|P68567|RSMJ_ECOLI	Ribosomal RNA small subunit methyltransferase J OS=Escherichia coli (strain K12) OX=83333 GN=rsmJ PE=1 SV=1	3	1	2	5	2	2	4	1	2	2
RS21_ECOLI	P68679	sp|P68679|RS21_ECOLI	30S ribosomal protein S21 OS=Escherichia coli (strain K12) OX=83333 GN=rpsU PE=1 SV=2	2	2	3	3	2	5	0	3	6	0
NFI_ECOLI	P68739	sp|P68739|NFI_ECOLI	Endonuclease V OS=Escherichia coli (strain K12) OX=83333 GN=nfi PE=1 SV=1	0	0	0	0	0	0	0	1	0	0
AMPA_ECOLI	P68767	sp|P68767|AMPA_ECOLI	Cytosol aminopeptidase OS=Escherichia coli (strain K12) OX=83333 GN=pepA PE=1 SV=1	16	11	17	7	14	12	37	33	23	21
RL25_ECOLI	P68919	sp|P68919|RL25_ECOLI	50S ribosomal protein L25 OS=Escherichia coli (strain K12) OX=83333 GN=rplY PE=1 SV=1	4	4	10	1	8	17	4	21	11	21
IF1_ECOLI	P69222	sp|P69222|IF1_ECOLI	Translation initiation factor IF-1 OS=Escherichia coli (strain K12) OX=83333 GN=infA PE=1 SV=2	3	1	13	6	11	23	19	27	9	15
BAER_ECOLI	P69228	sp|P69228|BAER_ECOLI	Transcriptional regulatory protein BaeR OS=Escherichia coli (strain K12) OX=83333 GN=baeR PE=1 SV=1	2	2	2	2	2	2	0	1	2	0
RCSF_ECOLI	P69411	sp|P69411|RCSF_ECOLI	Outer membrane lipoprotein RcsF OS=Escherichia coli (strain K12) OX=83333 GN=rcsF PE=1 SV=1	8	7	9	6	9	12	2	6	6	0
TATC_ECOLI	P69423	sp|P69423|TATC_ECOLI	Sec-independent protein translocase protein TatC OS=Escherichia coli (strain K12) OX=83333 GN=tatC PE=1 SV=2	0	1	2	3	2	0	0	1	3	0
TATA_ECOLI	P69428	sp|P69428|TATA_ECOLI	Sec-independent protein translocase protein TatA OS=Escherichia coli (strain K12) OX=83333 GN=tatA PE=1 SV=1	0	0	0	1	0	0	0	0	0	0
KAD_ECOLI	P69441	sp|P69441|KAD_ECOLI	Adenylate kinase OS=Escherichia coli (strain K12) OX=83333 GN=adk PE=1 SV=1	11	13	12	17	15	17	7	30	19	5
LCFA_ECOLI	P69451	sp|P69451|LCFA_ECOLI	Long-chain-fatty-acid--CoA ligase OS=Escherichia coli (strain K12) OX=83333 GN=fadD PE=1 SV=1	0	1	0	3	0	1	0	0	0	0
CUTA_ECOLI	P69488	sp|P69488|CUTA_ECOLI	Divalent-cation tolerance protein CutA OS=Escherichia coli (strain K12) OX=83333 GN=cutA PE=1 SV=1	0	0	0	0	0	0	0	3	0	0
CCME_ECOLI	P69490	sp|P69490|CCME_ECOLI	Cytochrome c-type biogenesis protein CcmE OS=Escherichia coli (strain K12) OX=83333 GN=ccmE PE=1 SV=1	0	0	0	0	2	1	0	0	0	0
APT_ECOLI	P69503	sp|P69503|APT_ECOLI	Adenine phosphoribosyltransferase OS=Escherichia coli (strain K12) OX=83333 GN=apt PE=1 SV=1	3	2	7	2	4	9	11	10	11	8
LPP_ECOLI	P69776	sp|P69776|LPP_ECOLI	Major outer membrane lipoprotein Lpp OS=Escherichia coli (strain K12) OX=83333 GN=lpp PE=1 SV=1	15	15	12	12	17	14	0	6	10	0
PTGA_ECOLI	P69783	sp|P69783|PTGA_ECOLI	PTS system glucose-specific EIIA component OS=Escherichia coli (strain K12) OX=83333 GN=crr PE=1 SV=2	57	63	55	57	84	63	41	37	53	50
PTGCB_ECOLI	P69786	sp|P69786|PTGCB_ECOLI	PTS system glucose-specific EIICB component OS=Escherichia coli (strain K12) OX=83333 GN=ptsG PE=1 SV=1	24	14	12	12	12	14	9	21	12	1
PTNAB_ECOLI	P69797	sp|P69797|PTNAB_ECOLI	PTS system mannose-specific EIIAB component OS=Escherichia coli (strain K12) OX=83333 GN=manX PE=1 SV=2	12	10	18	12	16	28	16	26	16	18
PTNC_ECOLI	P69801	sp|P69801|PTNC_ECOLI	PTS system mannose-specific EIIC component OS=Escherichia coli (strain K12) OX=83333 GN=manY PE=1 SV=1	2	4	2	3	4	3	2	2	2	0
PTND_ECOLI	P69805	sp|P69805|PTND_ECOLI	PTS system mannose-specific EIID component OS=Escherichia coli (strain K12) OX=83333 GN=manZ PE=1 SV=2	9	8	7	10	11	6	0	6	12	0
PTFAH_ECOLI	P69811	sp|P69811|PTFAH_ECOLI	Multiphosphoryl transfer protein OS=Escherichia coli (strain K12) OX=83333 GN=fruB PE=1 SV=1	12	8	11	17	12	24	16	27	24	11
PTKA_ECOLI	P69828	sp|P69828|PTKA_ECOLI	PTS system galactitol-specific EIIA component OS=Escherichia coli (strain K12) OX=83333 GN=gatA PE=1 SV=1	2	1	7	0	5	9	1	9	2	1
PTSN_ECOLI	P69829	sp|P69829|PTSN_ECOLI	Nitrogen regulatory protein OS=Escherichia coli (strain K12) OX=83333 GN=ptsN PE=1 SV=1	2	0	0	0	0	1	1	0	1	1
PTKC_ECOLI	P69831	sp|P69831|PTKC_ECOLI	PTS system galactitol-specific EIIC component OS=Escherichia coli (strain K12) OX=83333 GN=gatC PE=1 SV=1	2	1	5	5	6	7	0	3	3	0
NANC_ECOLI	P69856	sp|P69856|NANC_ECOLI	Probable N-acetylneuraminic acid outer membrane channel protein NanC OS=Escherichia coli (strain K12) OX=83333 GN=nanC PE=1 SV=1	1	0	0	0	0	0	0	1	0	0
POTA_ECOLI	P69874	sp|P69874|POTA_ECOLI	Spermidine/putrescine import ATP-binding protein PotA OS=Escherichia coli (strain K12) OX=83333 GN=potA PE=1 SV=1	3	3	3	2	4	6	1	11	2	0
DCEA_ECOLI	P69908	sp|P69908|DCEA_ECOLI	Glutamate decarboxylase alpha OS=Escherichia coli (strain K12) OX=83333 GN=gadA PE=1 SV=1	0	0	1	0	0	0	0	1	0	0
DCEA_ECOLI , DCEB_ECOLI	P69908, P69910	sp|P69908|DCEA_ECOLI sp|P69910|DCEB_ECOLI	Glutamate decarboxylase alpha OS=Escherichia coli (strain K12) OX=83333 GN=gadA PE=1 SV=1;Glutamate decarboxylase beta OS=Escherichia coli (strain K12) OX=83333 GN=gadB PE=1 SV=1	112	0	0	0	0	0	61	0	0	72
DCEB_ECOLI	P69910	sp|P69910|DCEB_ECOLI	Glutamate decarboxylase beta OS=Escherichia coli (strain K12) OX=83333 GN=gadB PE=1 SV=1	0	109	116	121	118	100	0	114	122	0
CSRA_ECOLI	P69913	sp|P69913|CSRA_ECOLI	Carbon storage regulator OS=Escherichia coli (strain K12) OX=83333 GN=csrA PE=1 SV=1	0	0	0	0	0	2	0	3	0	0
FUCI_ECOLI	P69922	sp|P69922|FUCI_ECOLI	L-fucose isomerase OS=Escherichia coli (strain K12) OX=83333 GN=fucI PE=1 SV=1	1	0	2	1	2	4	0	3	2	0
RIR2_ECOLI	P69924	sp|P69924|RIR2_ECOLI	Ribonucleoside-diphosphate reductase 1 subunit beta OS=Escherichia coli (strain K12) OX=83333 GN=nrdB PE=1 SV=2	5	8	4	4	4	5	3	9	6	1
HYFR_ECOLI	P71229	sp|P71229|HYFR_ECOLI	DNA-binding transcriptional activator HyfR OS=Escherichia coli (strain K12) OX=83333 GN=hyfR PE=1 SV=1	1	0	0	0	0	0	0	0	0	0
INTF_ECOLI	P71298	sp|P71298|INTF_ECOLI	Prophage integrase IntF OS=Escherichia coli (strain K12) OX=83333 GN=intF PE=3 SV=1	0	1	0	0	0	0	0	0	0	0
YAGE_ECOLI	P75682	sp|P75682|YAGE_ECOLI	Putative 2-dehydro-3-deoxy-D-gluconate aldolase YagE OS=Escherichia coli (strain K12) OX=83333 GN=yagE PE=1 SV=2	1	0	0	0	0	4	0	4	2	1
RCLB_ECOLI	P75687	sp|P75687|RCLB_ECOLI	Uncharacterized protein RclB OS=Escherichia coli (strain K12) OX=83333 GN=rclB PE=2 SV=2	1	0	0	0	0	0	0	0	0	0
YAHK_ECOLI	P75691	sp|P75691|YAHK_ECOLI	Aldehyde reductase YahK OS=Escherichia coli (strain K12) OX=83333 GN=yahK PE=1 SV=1	12	12	15	13	13	12	3	11	7	0
YAHO_ECOLI	P75694	sp|P75694|YAHO_ECOLI	Uncharacterized protein YahO OS=Escherichia coli (strain K12) OX=83333 GN=yahO PE=3 SV=1	6	3	5	5	8	4	0	1	1	0
ALLE_ECOLI	P75713	sp|P75713|ALLE_ECOLI	(S)-ureidoglycine aminohydrolase OS=Escherichia coli (strain K12) OX=83333 GN=allE PE=1 SV=1	1	0	2	0	2	0	0	0	0	0
UBIF_ECOLI	P75728	sp|P75728|UBIF_ECOLI	3-demethoxyubiquinol 3-hydroxylase OS=Escherichia coli (strain K12) OX=83333 GN=ubiF PE=1 SV=1	1	2	2	1	1	3	0	6	1	0
YBFF_ECOLI	P75736	sp|P75736|YBFF_ECOLI	Esterase YbfF OS=Escherichia coli (strain K12) OX=83333 GN=ybfF PE=1 SV=1	0	0	0	0	0	1	0	1	0	0
PXPC_ECOLI	P75745	sp|P75745|PXPC_ECOLI	5-oxoprolinase subunit C OS=Escherichia coli (strain K12) OX=83333 GN=pxpC PE=1 SV=1	3	2	5	3	4	2	0	1	0	0
PXPA_ECOLI	P75746	sp|P75746|PXPA_ECOLI	5-oxoprolinase subunit A OS=Escherichia coli (strain K12) OX=83333 GN=pxpA PE=1 SV=1	0	0	1	0	0	0	0	0	0	0
GNGF_ECOLI	P75767	sp|P75767|GNGF_ECOLI	Putative gluconeogenesis factor OS=Escherichia coli (strain K12) OX=83333 GN=ybhK PE=1 SV=1	1	0	2	2	3	1	0	1	0	0
YBHG_ECOLI	P75777	sp|P75777|YBHG_ECOLI	UPF0194 membrane protein YbhG OS=Escherichia coli (strain K12) OX=83333 GN=ybhG PE=2 SV=1	6	5	6	6	4	9	0	5	2	0
FIU_ECOLI	P75780	sp|P75780|FIU_ECOLI	Catecholate siderophore receptor Fiu OS=Escherichia coli (strain K12) OX=83333 GN=fiu PE=1 SV=1	2	0	2	2	3	5	0	6	2	0
RLMF_ECOLI	P75782	sp|P75782|RLMF_ECOLI	Ribosomal RNA large subunit methyltransferase F OS=Escherichia coli (strain K12) OX=83333 GN=rlmF PE=1 SV=2	4	2	2	6	3	5	0	8	6	3
YBIU_ECOLI	P75791	sp|P75791|YBIU_ECOLI	Uncharacterized protein YbiU OS=Escherichia coli (strain K12) OX=83333 GN=ybiU PE=1 SV=1	1	0	0	0	0	1	0	1	0	0
SUPH_ECOLI	P75792	sp|P75792|SUPH_ECOLI	Sugar phosphatase YbiV OS=Escherichia coli (strain K12) OX=83333 GN=ybiV PE=1 SV=1	3	1	1	2	1	0	0	0	0	0
GRE2_ECOLI	P75793	sp|P75793|GRE2_ECOLI	Probable dehydratase YbiW OS=Escherichia coli (strain K12) OX=83333 GN=ybiW PE=3 SV=1	0	0	0	0	1	0	0	0	0	0
GSIA_ECOLI	P75796	sp|P75796|GSIA_ECOLI	Glutathione import ATP-binding protein GsiA OS=Escherichia coli (strain K12) OX=83333 GN=gsiA PE=1 SV=3	4	2	1	2	0	1	0	0	2	0
GSIB_ECOLI	P75797	sp|P75797|GSIB_ECOLI	Glutathione-binding protein GsiB OS=Escherichia coli (strain K12) OX=83333 GN=gsiB PE=1 SV=1	7	5	7	6	6	1	0	2	0	1
GSIC_ECOLI	P75798	sp|P75798|GSIC_ECOLI	Glutathione transport system permease protein GsiC OS=Escherichia coli (strain K12) OX=83333 GN=gsiC PE=1 SV=1	1	0	0	0	0	0	0	0	0	0
YBJI_ECOLI	P75809	sp|P75809|YBJI_ECOLI	5-amino-6-(5-phospho-D-ribitylamino)uracil phosphatase YbjI OS=Escherichia coli (strain K12) OX=83333 GN=ybjI PE=1 SV=3	0	0	0	1	0	1	0	0	1	0
YBJP_ECOLI	P75818	sp|P75818|YBJP_ECOLI	Uncharacterized lipoprotein YbjP OS=Escherichia coli (strain K12) OX=83333 GN=ybjP PE=1 SV=1	6	7	10	7	7	5	4	7	7	0
YBJS_ECOLI	P75821	sp|P75821|YBJS_ECOLI	Uncharacterized protein YbjS OS=Escherichia coli (strain K12) OX=83333 GN=ybjS PE=3 SV=2	0	0	0	2	0	2	3	2	0	0
LTAE_ECOLI	P75823	sp|P75823|LTAE_ECOLI	Low specificity L-threonine aldolase OS=Escherichia coli (strain K12) OX=83333 GN=ltaE PE=1 SV=1	1	2	0	4	3	4	4	0	1	0
YBJD_ECOLI	P75828	sp|P75828|YBJD_ECOLI	Uncharacterized protein YbjD OS=Escherichia coli (strain K12) OX=83333 GN=ybjD PE=4 SV=1	0	2	2	1	3	4	0	2	2	0
MACA_ECOLI	P75830	sp|P75830|MACA_ECOLI	Macrolide export protein MacA OS=Escherichia coli (strain K12) OX=83333 GN=macA PE=1 SV=2	2	3	1	2	1	0	0	3	1	0
MACB_ECOLI	P75831	sp|P75831|MACB_ECOLI	Macrolide export ATP-binding/permease protein MacB OS=Escherichia coli (strain K12) OX=83333 GN=macB PE=1 SV=1	0	0	0	0	0	1	0	0	0	0
YCAO_ECOLI	P75838	sp|P75838|YCAO_ECOLI	Ribosomal protein S12 methylthiotransferase accessory factor YcaO OS=Escherichia coli (strain K12) OX=83333 GN=ycaO PE=1 SV=2	10	5	8	5	9	10	17	20	13	9
GLO22_ECOLI	P75849	sp|P75849|GLO22_ECOLI	Hydroxyacylglutathione hydrolase GloC OS=Escherichia coli (strain K12) OX=83333 GN=gloC PE=1 SV=1	2	2	1	2	4	0	0	4	3	0
ZAPC_ECOLI	P75862	sp|P75862|ZAPC_ECOLI	Cell division protein ZapC OS=Escherichia coli (strain K12) OX=83333 GN=zapC PE=1 SV=2	0	1	0	0	0	0	0	0	0	0
YCBX_ECOLI	P75863	sp|P75863|YCBX_ECOLI	Uncharacterized protein YcbX OS=Escherichia coli (strain K12) OX=83333 GN=ycbX PE=1 SV=1	8	3	5	10	6	5	3	8	5	2
RLMKL_ECOLI	P75864	sp|P75864|RLMKL_ECOLI	Ribosomal RNA large subunit methyltransferase K/L OS=Escherichia coli (strain K12) OX=83333 GN=rlmL PE=1 SV=1	6	6	5	5	3	6	0	15	6	2
LONH_ECOLI	P75867	sp|P75867|LONH_ECOLI	Putative Lon protease homolog OS=Escherichia coli (strain K12) OX=83333 GN=ycbZ PE=3 SV=1	2	0	0	0	0	0	2	5	3	0
YCCU_ECOLI	P75874	sp|P75874|YCCU_ECOLI	Uncharacterized protein YccU OS=Escherichia coli (strain K12) OX=83333 GN=yccU PE=1 SV=2	0	1	2	2	0	0	1	1	1	1
RLMI_ECOLI	P75876	sp|P75876|RLMI_ECOLI	Ribosomal RNA large subunit methyltransferase I OS=Escherichia coli (strain K12) OX=83333 GN=rlmI PE=1 SV=2	6	6	7	5	4	3	4	9	5	5
GFCC_ECOLI	P75883	sp|P75883|GFCC_ECOLI	Uncharacterized protein GfcC OS=Escherichia coli (strain K12) OX=83333 GN=gfcC PE=3 SV=1	0	0	0	0	0	0	0	0	1	0
GHRA_ECOLI	P75913	sp|P75913|GHRA_ECOLI	Glyoxylate/hydroxypyruvate reductase A OS=Escherichia coli (strain K12) OX=83333 GN=ghrA PE=1 SV=2	6	0	0	2	3	1	0	4	0	0
YCDX_ECOLI	P75914	sp|P75914|YCDX_ECOLI	Probable phosphatase YcdX OS=Escherichia coli (strain K12) OX=83333 GN=ycdX PE=1 SV=1	3	2	3	1	4	1	1	2	2	0
YCDY_ECOLI	P75915	sp|P75915|YCDY_ECOLI	Chaperone protein YcdY OS=Escherichia coli (strain K12) OX=83333 GN=ycdY PE=1 SV=1	0	0	0	0	1	2	0	0	0	0
YCEM_ECOLI	P75931	sp|P75931|YCEM_ECOLI	Putative oxidoreductase YceM OS=Escherichia coli (strain K12) OX=83333 GN=yceM PE=1 SV=1	2	1	2	1	1	1	0	4	0	1
NAGZ_ECOLI	P75949	sp|P75949|NAGZ_ECOLI	Beta-hexosaminidase OS=Escherichia coli (strain K12) OX=83333 GN=nagZ PE=1 SV=1	1	1	4	3	2	4	2	2	0	0
LOLD_ECOLI	P75957	sp|P75957|LOLD_ECOLI	Lipoprotein-releasing system ATP-binding protein LolD OS=Escherichia coli (strain K12) OX=83333 GN=lolD PE=1 SV=2	1	1	1	1	2	2	0	3	0	0
LOLE_ECOLI	P75958	sp|P75958|LOLE_ECOLI	Lipoprotein-releasing system transmembrane protein LolE OS=Escherichia coli (strain K12) OX=83333 GN=lolE PE=1 SV=3	1	1	0	3	0	0	0	0	0	0
NAGK_ECOLI	P75959	sp|P75959|NAGK_ECOLI	N-acetyl-D-glucosamine kinase OS=Escherichia coli (strain K12) OX=83333 GN=nagK PE=1 SV=1	0	0	0	0	0	1	1	2	0	0
NPD_ECOLI	P75960	sp|P75960|NPD_ECOLI	NAD-dependent protein deacylase OS=Escherichia coli (strain K12) OX=83333 GN=cobB PE=1 SV=3	0	0	0	3	1	0	0	4	0	0
RLUE_ECOLI	P75966	sp|P75966|RLUE_ECOLI	Ribosomal large subunit pseudouridine synthase E OS=Escherichia coli (strain K12) OX=83333 GN=rluE PE=1 SV=2	0	0	0	0	0	0	0	2	0	2
COHE_ECOLI	P75974	sp|P75974|COHE_ECOLI	Prophage repressor CohE OS=Escherichia coli (strain K12) OX=83333 GN=cohE PE=4 SV=1	0	0	0	0	0	0	0	0	3	0
BLUR_ECOLI	P75989	sp|P75989|BLUR_ECOLI	HTH-type transcriptional repressor BluR OS=Escherichia coli (strain K12) OX=83333 GN=bluR PE=1 SV=1	1	0	0	0	0	0	0	0	0	0
PLIG_ECOLI	P76002	sp|P76002|PLIG_ECOLI	Inhibitor of g-type lysozyme OS=Escherichia coli (strain K12) OX=83333 GN=pliG PE=1 SV=1	3	2	2	1	1	1	0	3	0	0
YCGM_ECOLI	P76004	sp|P76004|YCGM_ECOLI	Uncharacterized protein YcgM OS=Escherichia coli (strain K12) OX=83333 GN=ycgM PE=1 SV=1	7	6	6	3	3	0	0	0	1	0
NHAP2_ECOLI	P76007	sp|P76007|NHAP2_ECOLI	K(+)/H(+) antiporter NhaP2 OS=Escherichia coli (strain K12) OX=83333 GN=cvrA PE=1 SV=2	2	1	0	1	1	2	0	0	1	0
LDCA_ECOLI	P76008	sp|P76008|LDCA_ECOLI	Murein tetrapeptide carboxypeptidase OS=Escherichia coli (strain K12) OX=83333 GN=ldcA PE=1 SV=1	0	0	1	0	0	1	0	2	0	0
DHAL_ECOLI	P76014	sp|P76014|DHAL_ECOLI	PEP-dependent dihydroxyacetone kinase, ADP-binding subunit DhaL OS=Escherichia coli (strain K12) OX=83333 GN=dhaL PE=1 SV=3	0	0	0	0	0	2	2	1	0	0
DHAK_ECOLI	P76015	sp|P76015|DHAK_ECOLI	PEP-dependent dihydroxyacetone kinase, dihydroxyacetone-binding subunit DhaK OS=Escherichia coli (strain K12) OX=83333 GN=dhaK PE=1 SV=2	15	10	5	8	5	7	5	9	8	9
OPPD_ECOLI	P76027	sp|P76027|OPPD_ECOLI	Oligopeptide transport ATP-binding protein OppD OS=Escherichia coli (strain K12) OX=83333 GN=oppD PE=1 SV=2	11	10	9	13	10	13	16	22	10	2
YCIT_ECOLI	P76034	sp|P76034|YCIT_ECOLI	Uncharacterized HTH-type transcriptional regulator YciT OS=Escherichia coli (strain K12) OX=83333 GN=yciT PE=4 SV=1	1	0	1	1	2	3	0	3	0	3
YCIW_ECOLI	P76035	sp|P76035|YCIW_ECOLI	Uncharacterized protein YciW OS=Escherichia coli (strain K12) OX=83333 GN=yciW PE=4 SV=2	0	1	1	0	3	0	0	0	0	0
YCJX_ECOLI	P76046	sp|P76046|YCJX_ECOLI	Uncharacterized protein YcjX OS=Escherichia coli (strain K12) OX=83333 GN=ycjX PE=1 SV=1	1	0	0	0	0	1	0	0	0	0
TTCA_ECOLI	P76055	sp|P76055|TTCA_ECOLI	tRNA-cytidine(32) 2-sulfurtransferase OS=Escherichia coli (strain K12) OX=83333 GN=ttcA PE=1 SV=1	1	1	0	2	2	4	4	6	3	2
STFR_ECOLI	P76072	sp|P76072|STFR_ECOLI	Prophage side tail fiber protein homolog StfR OS=Escherichia coli (strain K12) OX=83333 GN=stfR PE=3 SV=2	1	0	0	0	0	0	0	0	0	0
PAAX_ECOLI	P76086	sp|P76086|PAAX_ECOLI	Transcriptional repressor PaaX OS=Escherichia coli (strain K12) OX=83333 GN=paaX PE=1 SV=1	0	0	1	0	0	0	0	0	0	0
YDCS_ECOLI	P76108	sp|P76108|YDCS_ECOLI	Bifunctional polyhydroxybutyrate synthase / ABC transporter periplasmic binding protein OS=Escherichia coli (strain K12) OX=83333 GN=ydcS PE=1 SV=1	6	4	1	3	3	6	3	9	6	6
CURA_ECOLI	P76113	sp|P76113|CURA_ECOLI	NADPH-dependent curcumin reductase OS=Escherichia coli (strain K12) OX=83333 GN=curA PE=1 SV=3	12	10	3	6	5	4	6	8	4	3
YNCD_ECOLI	P76115	sp|P76115|YNCD_ECOLI	Probable TonB-dependent receptor YncD OS=Escherichia coli (strain K12) OX=83333 GN=yncD PE=1 SV=1	3	3	6	3	3	8	10	11	1	0
YNCE_ECOLI	P76116	sp|P76116|YNCE_ECOLI	Uncharacterized protein YncE OS=Escherichia coli (strain K12) OX=83333 GN=yncE PE=1 SV=1	14	11	5	4	9	9	3	11	10	7
LSRR_ECOLI	P76141	sp|P76141|LSRR_ECOLI	Transcriptional regulator LsrR OS=Escherichia coli (strain K12) OX=83333 GN=lsrR PE=1 SV=1	1	0	0	0	0	0	0	0	0	0
LSRB_ECOLI	P76142	sp|P76142|LSRB_ECOLI	Autoinducer 2-binding protein LsrB OS=Escherichia coli (strain K12) OX=83333 GN=lsrB PE=1 SV=1	4	0	0	2	1	4	5	8	0	4
LSRF_ECOLI	P76143	sp|P76143|LSRF_ECOLI	3-hydroxy-5-phosphonooxypentane-2,4-dione thiolase OS=Escherichia coli (strain K12) OX=83333 GN=lsrF PE=1 SV=1	0	0	1	0	3	0	0	5	0	0
TAM_ECOLI	P76145	sp|P76145|TAM_ECOLI	Trans-aconitate 2-methyltransferase OS=Escherichia coli (strain K12) OX=83333 GN=tam PE=1 SV=3	2	1	3	1	2	0	0	2	2	0
SAD_ECOLI	P76149	sp|P76149|SAD_ECOLI	Succinate semialdehyde dehydrogenase [NAD(P)+] Sad OS=Escherichia coli (strain K12) OX=83333 GN=sad PE=1 SV=2	1	1	0	0	2	1	0	0	0	0
YNFB_ECOLI	P76170	sp|P76170|YNFB_ECOLI	UPF0482 protein YnfB OS=Escherichia coli (strain K12) OX=83333 GN=ynfB PE=1 SV=1	1	1	2	0	1	1	0	3	0	0
YNFD_ECOLI	P76172	sp|P76172|YNFD_ECOLI	Uncharacterized protein YnfD OS=Escherichia coli (strain K12) OX=83333 GN=ynfD PE=1 SV=2	0	2	1	1	1	2	0	0	0	0
YNFH_ECOLI	P76173	sp|P76173|YNFH_ECOLI	Anaerobic dimethyl sulfoxide reductase chain YnfH OS=Escherichia coli (strain K12) OX=83333 GN=ynfH PE=3 SV=1	0	0	1	0	0	0	0	0	0	0
YDGH_ECOLI	P76177	sp|P76177|YDGH_ECOLI	Protein YdgH OS=Escherichia coli (strain K12) OX=83333 GN=ydgH PE=1 SV=1	25	26	30	32	18	20	13	23	22	7
YDHJ_ECOLI	P76185	sp|P76185|YDHJ_ECOLI	Uncharacterized protein YdhJ OS=Escherichia coli (strain K12) OX=83333 GN=ydhJ PE=3 SV=2	0	0	1	0	1	0	0	4	1	0
YDHF_ECOLI	P76187	sp|P76187|YDHF_ECOLI	Oxidoreductase YdhF OS=Escherichia coli (strain K12) OX=83333 GN=ydhF PE=1 SV=2	2	1	1	2	2	3	0	2	1	0
YNHG_ECOLI	P76193	sp|P76193|YNHG_ECOLI	Probable L,D-transpeptidase YnhG OS=Escherichia coli (strain K12) OX=83333 GN=ynhG PE=1 SV=1	24	26	19	19	22	11	4	9	7	0
YDIY_ECOLI	P76206	sp|P76206|YDIY_ECOLI	Uncharacterized protein YdiY OS=Escherichia coli (strain K12) OX=83333 GN=ydiY PE=3 SV=1	0	0	0	1	0	2	0	0	0	0
ASTD_ECOLI	P76217	sp|P76217|ASTD_ECOLI	N-succinylglutamate 5-semialdehyde dehydrogenase OS=Escherichia coli (strain K12) OX=83333 GN=astD PE=1 SV=1	0	2	2	2	0	2	0	0	0	0
YNJB_ECOLI	P76223	sp|P76223|YNJB_ECOLI	Protein YnjB OS=Escherichia coli (strain K12) OX=83333 GN=ynjB PE=1 SV=2	1	0	1	0	0	0	0	0	0	0
YEAC_ECOLI	P76231	sp|P76231|YEAC_ECOLI	Uncharacterized protein YeaC OS=Escherichia coli (strain K12) OX=83333 GN=yeaC PE=4 SV=2	0	0	0	2	0	0	0	0	0	0
YEAH_ECOLI	P76235	sp|P76235|YEAH_ECOLI	UPF0229 protein YeaH OS=Escherichia coli (strain K12) OX=83333 GN=yeaH PE=3 SV=1	2	3	1	2	0	0	0	0	0	0
DGCJ_ECOLI	P76237	sp|P76237|DGCJ_ECOLI	Probable diguanylate cyclase DgcJ OS=Escherichia coli (strain K12) OX=83333 GN=dgcJ PE=1 SV=2	0	1	1	1	1	2	0	1	0	0
DMLA_ECOLI	P76251	sp|P76251|DMLA_ECOLI	D-malate dehydrogenase [decarboxylating] OS=Escherichia coli (strain K12) OX=83333 GN=dmlA PE=1 SV=1	1	0	0	0	0	0	0	0	0	0
TSAB_ECOLI	P76256	sp|P76256|TSAB_ECOLI	tRNA threonylcarbamoyladenosine biosynthesis protein TsaB OS=Escherichia coli (strain K12) OX=83333 GN=tsaB PE=1 SV=1	4	1	2	1	0	4	1	2	2	0
KDGR_ECOLI	P76268	sp|P76268|KDGR_ECOLI	Transcriptional regulator KdgR OS=Escherichia coli (strain K12) OX=83333 GN=kdgR PE=1 SV=1	5	4	5	5	9	5	0	6	7	2
MSRC_ECOLI	P76270	sp|P76270|MSRC_ECOLI	Free methionine-R-sulfoxide reductase OS=Escherichia coli (strain K12) OX=83333 GN=msrC PE=1 SV=2	3	4	5	1	3	1	1	2	4	2
YEBT_ECOLI	P76272	sp|P76272|YEBT_ECOLI	Intermembrane transport protein YebT OS=Escherichia coli (strain K12) OX=83333 GN=yebT PE=1 SV=2	10	4	5	2	2	1	0	4	2	0
RSMF_ECOLI	P76273	sp|P76273|RSMF_ECOLI	Ribosomal RNA small subunit methyltransferase F OS=Escherichia coli (strain K12) OX=83333 GN=rsmF PE=1 SV=2	1	0	0	0	1	2	0	1	2	0
CMOA_ECOLI	P76290	sp|P76290|CMOA_ECOLI	Carboxy-S-adenosyl-L-methionine synthase OS=Escherichia coli (strain K12) OX=83333 GN=cmoA PE=1 SV=1	3	0	0	0	1	3	0	2	4	0
CMOB_ECOLI	P76291	sp|P76291|CMOB_ECOLI	tRNA U34 carboxymethyltransferase OS=Escherichia coli (strain K12) OX=83333 GN=cmoB PE=1 SV=1	2	1	3	1	0	2	1	3	2	1
DCYD_ECOLI	P76316	sp|P76316|DCYD_ECOLI	D-cysteine desulfhydrase OS=Escherichia coli (strain K12) OX=83333 GN=dcyD PE=1 SV=4	13	10	12	5	5	14	2	8	3	0
MPGP_ECOLI	P76329	sp|P76329|MPGP_ECOLI	Mannosyl-3-phosphoglycerate phosphatase OS=Escherichia coli (strain K12) OX=83333 GN=yedP PE=1 SV=1	1	0	0	0	0	0	0	0	0	0
HIUH_ECOLI	P76341	sp|P76341|HIUH_ECOLI	5-hydroxyisourate hydrolase OS=Escherichia coli (strain K12) OX=83333 GN=hiuH PE=1 SV=1	1	1	0	0	0	2	0	0	0	0
MSRP_ECOLI	P76342	sp|P76342|MSRP_ECOLI	Protein-methionine-sulfoxide reductase catalytic subunit MsrP OS=Escherichia coli (strain K12) OX=83333 GN=msrP PE=1 SV=1	2	0	0	1	0	0	0	0	0	0
ZINT_ECOLI	P76344	sp|P76344|ZINT_ECOLI	Metal-binding protein ZinT OS=Escherichia coli (strain K12) OX=83333 GN=zinT PE=1 SV=1	0	0	0	0	0	1	0	0	0	0
MTFA_ECOLI	P76346	sp|P76346|MTFA_ECOLI	Protein MtfA OS=Escherichia coli (strain K12) OX=83333 GN=mtfA PE=1 SV=2	0	1	0	0	0	0	0	0	0	0
SHIA_ECOLI	P76350	sp|P76350|SHIA_ECOLI	Shikimate transporter OS=Escherichia coli (strain K12) OX=83333 GN=shiA PE=3 SV=1	0	0	0	0	0	0	0	1	0	0
WZZB_ECOLI	P76372	sp|P76372|WZZB_ECOLI	Chain length determinant protein OS=Escherichia coli (strain K12) OX=83333 GN=wzzB PE=1 SV=2	0	1	6	6	3	12	0	11	8	0
UDG_ECOLI	P76373	sp|P76373|UDG_ECOLI	UDP-glucose 6-dehydrogenase OS=Escherichia coli (strain K12) OX=83333 GN=ugd PE=1 SV=1	7	0	3	2	0	0	0	0	0	0
YEGH_ECOLI	P76389	sp|P76389|YEGH_ECOLI	UPF0053 protein YegH OS=Escherichia coli (strain K12) OX=83333 GN=yegH PE=3 SV=2	0	0	0	1	0	0	0	0	0	0
MDTA_ECOLI	P76397	sp|P76397|MDTA_ECOLI	Multidrug resistance protein MdtA OS=Escherichia coli (strain K12) OX=83333 GN=mdtA PE=2 SV=2	0	2	3	2	1	3	0	0	2	0
MDTC_ECOLI	P76399	sp|P76399|MDTC_ECOLI	Multidrug resistance protein MdtC OS=Escherichia coli (strain K12) OX=83333 GN=mdtC PE=1 SV=1	0	0	0	2	0	0	0	0	0	0
YEGP_ECOLI	P76402	sp|P76402|YEGP_ECOLI	UPF0339 protein YegP OS=Escherichia coli (strain K12) OX=83333 GN=yegP PE=1 SV=2	25	19	15	20	16	10	0	16	8	2
TRHP_ECOLI	P76403	sp|P76403|TRHP_ECOLI	tRNA hydroxylation protein P OS=Escherichia coli (strain K12) OX=83333 GN=trhP PE=1 SV=1	5	0	2	1	2	6	5	6	8	6
YEGR_ECOLI	P76406	sp|P76406|YEGR_ECOLI	Uncharacterized protein YegR OS=Escherichia coli (strain K12) OX=83333 GN=yegR PE=4 SV=2	1	0	0	0	0	0	0	0	0	0
YEGU_ECOLI	P76418	sp|P76418|YEGU_ECOLI	Uncharacterized protein YegU OS=Escherichia coli (strain K12) OX=83333 GN=yegU PE=3 SV=1	0	0	0	0	0	0	0	1	0	0
THID_ECOLI	P76422	sp|P76422|THID_ECOLI	Hydroxymethylpyrimidine/phosphomethylpyrimidine kinase OS=Escherichia coli (strain K12) OX=83333 GN=thiD PE=1 SV=1	0	0	0	0	0	0	0	0	1	0
PRET_ECOLI	P76440	sp|P76440|PRET_ECOLI	NAD-dependent dihydropyrimidine dehydrogenase subunit PreT OS=Escherichia coli (strain K12) OX=83333 GN=preT PE=1 SV=1	0	2	0	0	0	0	0	0	0	0
LPXT_ECOLI	P76445	sp|P76445|LPXT_ECOLI	Lipid A 1-diphosphate synthase OS=Escherichia coli (strain K12) OX=83333 GN=lpxT PE=1 SV=2	0	0	0	0	1	0	0	3	1	0
ATOB_ECOLI	P76461	sp|P76461|ATOB_ECOLI	Acetyl-CoA acetyltransferase OS=Escherichia coli (strain K12) OX=83333 GN=atoB PE=1 SV=1	0	0	0	1	0	0	0	0	1	0
YFAZ_ECOLI	P76471	sp|P76471|YFAZ_ECOLI	Outer membrane protein YfaZ OS=Escherichia coli (strain K12) OX=83333 GN=yfaZ PE=3 SV=2	0	0	0	0	0	0	3	11	3	6
SIXA_ECOLI	P76502	sp|P76502|SIXA_ECOLI	Phosphohistidine phosphatase SixA OS=Escherichia coli (strain K12) OX=83333 GN=sixA PE=1 SV=1	0	0	0	1	1	1	0	0	0	0
FADI_ECOLI	P76503	sp|P76503|FADI_ECOLI	3-ketoacyl-CoA thiolase FadI OS=Escherichia coli (strain K12) OX=83333 GN=fadI PE=1 SV=1	0	0	3	0	0	1	0	1	0	0
MLAA_ECOLI	P76506	sp|P76506|MLAA_ECOLI	Intermembrane phospholipid transport system lipoprotein MlaA OS=Escherichia coli (strain K12) OX=83333 GN=mlaA PE=1 SV=1	7	9	3	10	7	4	0	3	3	0
MURQ_ECOLI	P76535	sp|P76535|MURQ_ECOLI	N-acetylmuramic acid 6-phosphate etherase OS=Escherichia coli (strain K12) OX=83333 GN=murQ PE=1 SV=1	3	1	3	4	3	7	1	3	1	2
YFEX_ECOLI	P76536	sp|P76536|YFEX_ECOLI	Dye-decolorizing peroxidase YfeX OS=Escherichia coli (strain K12) OX=83333 GN=yfeX PE=1 SV=2	3	0	2	0	1	2	0	11	1	0
YFEY_ECOLI	P76537	sp|P76537|YFEY_ECOLI	Uncharacterized protein YfeY OS=Escherichia coli (strain K12) OX=83333 GN=yfeY PE=1 SV=1	9	12	5	10	9	6	6	9	8	7
YPEA_ECOLI	P76539	sp|P76539|YPEA_ECOLI	Acetyltransferase YpeA OS=Escherichia coli (strain K12) OX=83333 GN=ypeA PE=1 SV=2	0	0	0	0	0	0	0	1	0	0
EUTL_ECOLI	P76541	sp|P76541|EUTL_ECOLI	Bacterial microcompartment shell protein EutL OS=Escherichia coli (strain K12) OX=83333 GN=eutL PE=1 SV=1	0	0	0	0	0	0	0	2	0	1
YFFS_ECOLI	P76550	sp|P76550|YFFS_ECOLI	Uncharacterized protein YffS OS=Escherichia coli (strain K12) OX=83333 GN=yffS PE=4 SV=2	0	4	4	1	1	1	1	1	3	0
MAO2_ECOLI	P76558	sp|P76558|MAO2_ECOLI	NADP-dependent malic enzyme OS=Escherichia coli (strain K12) OX=83333 GN=maeB PE=1 SV=1	43	35	36	45	39	45	24	48	42	24
YPFH_ECOLI	P76561	sp|P76561|YPFH_ECOLI	Esterase YpfH OS=Escherichia coli (strain K12) OX=83333 GN=ypfH PE=3 SV=2	0	0	0	0	0	1	0	0	0	0
YFGM_ECOLI	P76576	sp|P76576|YFGM_ECOLI	Ancillary SecYEG translocon subunit OS=Escherichia coli (strain K12) OX=83333 GN=yfgM PE=1 SV=1	2	2	1	2	0	5	2	5	2	0
A2MG_ECOLI	P76578	sp|P76578|A2MG_ECOLI	Alpha-2-macroglobulin OS=Escherichia coli (strain K12) OX=83333 GN=yfhM PE=1 SV=1	3	3	5	6	10	9	4	8	5	4
LYSAC_ECOLI	P76594	sp|P76594|LYSAC_ECOLI	Peptidyl-lysine N-acetyltransferase PatZ OS=Escherichia coli (strain K12) OX=83333 GN=patZ PE=1 SV=1	1	0	0	1	0	0	0	2	3	0
YGAQ_ECOLI	P76616	sp|P76616|YGAQ_ECOLI	Putative uncharacterized protein YgaQ OS=Escherichia coli (strain K12) OX=83333 GN=ygaQ PE=5 SV=2	0	0	0	0	0	1	0	0	0	0
HLDE_ECOLI	P76658	sp|P76658|HLDE_ECOLI	Bifunctional protein HldE OS=Escherichia coli (strain K12) OX=83333 GN=hldE PE=1 SV=1	13	7	9	13	14	11	15	18	9	14
YDHS_ECOLI	P77148	sp|P77148|YDHS_ECOLI	Uncharacterized protein YdhS OS=Escherichia coli (strain K12) OX=83333 GN=ydhS PE=4 SV=1	3	3	2	2	2	1	0	2	1	0
PDXY_ECOLI	P77150	sp|P77150|PDXY_ECOLI	Pyridoxal kinase PdxY OS=Escherichia coli (strain K12) OX=83333 GN=pdxY PE=1 SV=3	0	1	0	1	0	1	0	5	1	0
YDCI_ECOLI	P77171	sp|P77171|YDCI_ECOLI	Uncharacterized HTH-type transcriptional regulator YdcI OS=Escherichia coli (strain K12) OX=83333 GN=ydcI PE=3 SV=2	2	1	1	0	1	0	0	0	0	0
ZIPA_ECOLI	P77173	sp|P77173|ZIPA_ECOLI	Cell division protein ZipA OS=Escherichia coli (strain K12) OX=83333 GN=zipA PE=1 SV=3	1	4	3	4	3	5	7	13	6	5
PAAY_ECOLI	P77181	sp|P77181|PAAY_ECOLI	Phenylacetic acid degradation protein PaaY OS=Escherichia coli (strain K12) OX=83333 GN=paaY PE=3 SV=1	0	0	0	0	0	1	0	0	0	0
YFCU_ECOLI	P77196	sp|P77196|YFCU_ECOLI	Putative outer membrane usher protein YfcU OS=Escherichia coli (strain K12) OX=83333 GN=yfcU PE=5 SV=3	0	0	1	0	0	0	0	0	0	0
DSBG_ECOLI	P77202	sp|P77202|DSBG_ECOLI	Thiol:disulfide interchange protein DsbG OS=Escherichia coli (strain K12) OX=83333 GN=dsbG PE=1 SV=2	8	3	3	4	3	1	0	2	0	0
CUSC_ECOLI	P77211	sp|P77211|CUSC_ECOLI	Cation efflux system protein CusC OS=Escherichia coli (strain K12) OX=83333 GN=cusC PE=1 SV=1	0	0	0	4	0	0	0	2	0	0
GCS2_ECOLI	P77213	sp|P77213|GCS2_ECOLI	Putative glutamate--cysteine ligase 2 OS=Escherichia coli (strain K12) OX=83333 GN=ybdK PE=1 SV=1	2	1	1	4	4	1	0	0	1	0
CUSF_ECOLI	P77214	sp|P77214|CUSF_ECOLI	Cation efflux system protein CusF OS=Escherichia coli (strain K12) OX=83333 GN=cusF PE=1 SV=1	0	0	0	0	0	1	0	0	0	0
EUTD_ECOLI	P77218	sp|P77218|EUTD_ECOLI	Phosphate acetyltransferase EutD OS=Escherichia coli (strain K12) OX=83333 GN=eutD PE=1 SV=1	1	1	0	0	0	0	0	0	0	0
CUSB_ECOLI	P77239	sp|P77239|CUSB_ECOLI	Cation efflux system protein CusB OS=Escherichia coli (strain K12) OX=83333 GN=cusB PE=1 SV=1	0	1	1	2	1	0	0	0	1	0
PRPD_ECOLI	P77243	sp|P77243|PRPD_ECOLI	2-methylcitrate dehydratase OS=Escherichia coli (strain K12) OX=83333 GN=prpD PE=1 SV=3	0	0	0	0	0	2	0	4	0	0
MURR_ECOLI	P77245	sp|P77245|MURR_ECOLI	HTH-type transcriptional regulator MurR OS=Escherichia coli (strain K12) OX=83333 GN=murR PE=1 SV=1	1	1	0	0	1	0	0	0	1	0
HXPB_ECOLI	P77247	sp|P77247|HXPB_ECOLI	Hexitol phosphatase B OS=Escherichia coli (strain K12) OX=83333 GN=hxpB PE=1 SV=1	2	0	1	0	0	1	0	2	0	0
YKGE_ECOLI	P77252	sp|P77252|YKGE_ECOLI	Uncharacterized protein YkgE OS=Escherichia coli (strain K12) OX=83333 GN=ykgE PE=3 SV=1	1	1	0	1	1	1	0	3	1	1
NEMA_ECOLI	P77258	sp|P77258|NEMA_ECOLI	N-ethylmaleimide reductase OS=Escherichia coli (strain K12) OX=83333 GN=nemA PE=1 SV=1	2	1	0	3	2	0	0	1	0	0
MDLA_ECOLI	P77265	sp|P77265|MDLA_ECOLI	Multidrug resistance-like ATP-binding protein MdlA OS=Escherichia coli (strain K12) OX=83333 GN=mdlA PE=3 SV=1	1	0	0	0	0	0	0	1	0	0
FETA_ECOLI	P77279	sp|P77279|FETA_ECOLI	Probable iron export ATP-binding protein FetA OS=Escherichia coli (strain K12) OX=83333 GN=fetA PE=1 SV=1	2	0	0	0	0	0	3	1	0	0
RSXG_ECOLI	P77285	sp|P77285|RSXG_ECOLI	Ion-translocating oxidoreductase complex subunit G OS=Escherichia coli (strain K12) OX=83333 GN=rsxG PE=1 SV=1	1	2	0	4	5	2	0	4	3	4
GTRB_ECOLI	P77293	sp|P77293|GTRB_ECOLI	Prophage bactoprenol glucosyl transferase homolog OS=Escherichia coli (strain K12) OX=83333 GN=yfdH PE=1 SV=1	1	0	0	0	0	1	0	0	0	0
XYNR_ECOLI	P77300	sp|P77300|XYNR_ECOLI	HTH-type transcriptional regulator XynR OS=Escherichia coli (strain K12) OX=83333 GN=xynR PE=1 SV=1	0	0	0	0	1	0	0	0	0	0
FETB_ECOLI	P77307	sp|P77307|FETB_ECOLI	Probable iron export permease protein FetB OS=Escherichia coli (strain K12) OX=83333 GN=fetB PE=1 SV=2	0	1	1	0	0	0	0	0	0	0
YDEN_ECOLI	P77318	sp|P77318|YDEN_ECOLI	Uncharacterized sulfatase YdeN OS=Escherichia coli (strain K12) OX=83333 GN=ydeN PE=3 SV=2	18	19	12	11	15	28	8	13	5	1
BORD_ECOLI	P77330	sp|P77330|BORD_ECOLI	Prophage lipoprotein Bor homolog OS=Escherichia coli (strain K12) OX=83333 GN=borD PE=3 SV=1	0	0	2	0	1	1	0	2	1	0
PDER_ECOLI	P77334	sp|P77334|PDER_ECOLI	Cyclic di-GMP phosphodiesterase PdeR OS=Escherichia coli (strain K12) OX=83333 GN=pdeR PE=1 SV=1	0	0	1	0	0	0	0	0	0	0
MSCK_ECOLI	P77338	sp|P77338|MSCK_ECOLI	Mechanosensitive channel MscK OS=Escherichia coli (strain K12) OX=83333 GN=mscK PE=1 SV=1	8	4	7	10	6	10	3	7	2	0
MPPA_ECOLI	P77348	sp|P77348|MPPA_ECOLI	Periplasmic murein peptide-binding protein OS=Escherichia coli (strain K12) OX=83333 GN=mppA PE=1 SV=2	7	6	8	4	9	10	5	11	11	7
GLXK2_ECOLI	P77364	sp|P77364|GLXK2_ECOLI	Glycerate 3-kinase OS=Escherichia coli (strain K12) OX=83333 GN=glxK PE=1 SV=1	0	0	0	1	0	0	0	0	0	0
YNFE_ECOLI	P77374	sp|P77374|YNFE_ECOLI	Putative dimethyl sulfoxide reductase chain YnfE OS=Escherichia coli (strain K12) OX=83333 GN=ynfE PE=1 SV=1	0	0	0	0	0	0	0	1	0	0
YDGJ_ECOLI	P77376	sp|P77376|YDGJ_ECOLI	Uncharacterized oxidoreductase YdgJ OS=Escherichia coli (strain K12) OX=83333 GN=ydgJ PE=1 SV=2	2	1	1	0	0	0	0	1	1	0
CNOX_ECOLI	P77395	sp|P77395|CNOX_ECOLI	Chaperedoxin OS=Escherichia coli (strain K12) OX=83333 GN=cnoX PE=1 SV=2	0	0	0	0	0	0	3	3	0	4
ARNA_ECOLI	P77398	sp|P77398|ARNA_ECOLI	Bifunctional polymyxin resistance protein ArnA OS=Escherichia coli (strain K12) OX=83333 GN=arnA PE=1 SV=1	16	15	18	9	7	2	0	0	0	0
FADJ_ECOLI	P77399	sp|P77399|FADJ_ECOLI	Fatty acid oxidation complex subunit alpha OS=Escherichia coli (strain K12) OX=83333 GN=fadJ PE=1 SV=1	0	0	0	0	0	1	2	0	0	0
YKGG_ECOLI	P77433	sp|P77433|YKGG_ECOLI	Uncharacterized protein YkgG OS=Escherichia coli (strain K12) OX=83333 GN=ykgG PE=3 SV=2	2	2	3	0	3	4	0	2	1	0
ALAC_ECOLI	P77434	sp|P77434|ALAC_ECOLI	Glutamate-pyruvate aminotransferase AlaC OS=Escherichia coli (strain K12) OX=83333 GN=alaC PE=1 SV=1	2	0	0	0	2	6	0	1	3	1
HYFF_ECOLI	P77437	sp|P77437|HYFF_ECOLI	Hydrogenase-4 component F OS=Escherichia coli (strain K12) OX=83333 GN=hyfF PE=3 SV=1	0	0	0	0	1	0	0	0	0	0
SUFS_ECOLI	P77444	sp|P77444|SUFS_ECOLI	Cysteine desulfurase OS=Escherichia coli (strain K12) OX=83333 GN=sufS PE=1 SV=1	4	3	0	2	3	4	3	3	0	1
GLSA1_ECOLI	P77454	sp|P77454|GLSA1_ECOLI	Glutaminase 1 OS=Escherichia coli (strain K12) OX=83333 GN=glsA1 PE=1 SV=1	0	0	2	1	0	1	0	5	0	0
DXS_ECOLI	P77488	sp|P77488|DXS_ECOLI	1-deoxy-D-xylulose-5-phosphate synthase OS=Escherichia coli (strain K12) OX=83333 GN=dxs PE=1 SV=3	6	10	8	10	11	15	10	7	6	2
SUFC_ECOLI	P77499	sp|P77499|SUFC_ECOLI	Probable ATP-dependent transporter SufC OS=Escherichia coli (strain K12) OX=83333 GN=sufC PE=1 SV=1	4	2	4	4	4	7	0	1	0	3
YBBP_ECOLI	P77504	sp|P77504|YBBP_ECOLI	Uncharacterized ABC transporter permease YbbP OS=Escherichia coli (strain K12) OX=83333 GN=ybbP PE=3 SV=1	0	0	1	2	1	2	0	0	0	0
SUFB_ECOLI	P77522	sp|P77522|SUFB_ECOLI	FeS cluster assembly protein SufB OS=Escherichia coli (strain K12) OX=83333 GN=sufB PE=1 SV=2	1	2	2	3	3	0	0	2	1	0
TCYP_ECOLI	P77529	sp|P77529|TCYP_ECOLI	L-cystine transporter TcyP OS=Escherichia coli (strain K12) OX=83333 GN=tcyP PE=1 SV=1	9	7	8	10	13	6	0	8	4	0
YKGF_ECOLI	P77536	sp|P77536|YKGF_ECOLI	Uncharacterized electron transport protein YkgF OS=Escherichia coli (strain K12) OX=83333 GN=ykgF PE=3 SV=1	0	0	2	0	0	1	0	0	0	0
PRPB_ECOLI	P77541	sp|P77541|PRPB_ECOLI	2-methylisocitrate lyase OS=Escherichia coli (strain K12) OX=83333 GN=prpB PE=1 SV=3	0	0	0	0	0	0	0	0	1	0
YDHQ_ECOLI	P77552	sp|P77552|YDHQ_ECOLI	Uncharacterized protein YdhQ OS=Escherichia coli (strain K12) OX=83333 GN=ydhQ PE=4 SV=1	8	4	3	6	4	9	0	6	2	0
YAHJ_ECOLI	P77554	sp|P77554|YAHJ_ECOLI	Uncharacterized protein YahJ OS=Escherichia coli (strain K12) OX=83333 GN=yahJ PE=3 SV=1	3	0	0	0	0	0	0	1	0	0
YAIW_ECOLI	P77562	sp|P77562|YAIW_ECOLI	Uncharacterized protein YaiW OS=Escherichia coli (strain K12) OX=83333 GN=yaiW PE=4 SV=1	4	2	1	0	0	0	0	2	0	0
ASTC_ECOLI	P77581	sp|P77581|ASTC_ECOLI	Succinylornithine transaminase OS=Escherichia coli (strain K12) OX=83333 GN=astC PE=1 SV=1	14	15	14	19	23	11	5	16	21	6
YAGF_ECOLI	P77596	sp|P77596|YAGF_ECOLI	D-xylonate dehydratase YagF OS=Escherichia coli (strain K12) OX=83333 GN=yagF PE=1 SV=1	1	0	0	0	1	4	0	1	0	0
RSXC_ECOLI	P77611	sp|P77611|RSXC_ECOLI	Ion-translocating oxidoreductase complex subunit C OS=Escherichia coli (strain K12) OX=83333 GN=rsxC PE=1 SV=1	6	0	2	1	2	4	0	0	0	0
YFEW_ECOLI	P77619	sp|P77619|YFEW_ECOLI	Putative D-alanyl-D-alanine carboxypeptidase OS=Escherichia coli (strain K12) OX=83333 GN=yfeW PE=1 SV=2	0	0	0	0	0	1	0	0	0	0
HXPA_ECOLI	P77625	sp|P77625|HXPA_ECOLI	Hexitol phosphatase A OS=Escherichia coli (strain K12) OX=83333 GN=hxpA PE=1 SV=2	1	0	0	2	1	1	0	3	1	0
SUTR_ECOLI	P77626	sp|P77626|SUTR_ECOLI	HTH-type transcriptional regulator SutR OS=Escherichia coli (strain K12) OX=83333 GN=sutR PE=1 SV=1	0	0	0	0	0	1	0	0	0	0
SUFA_ECOLI	P77667	sp|P77667|SUFA_ECOLI	Protein SufA OS=Escherichia coli (strain K12) OX=83333 GN=sufA PE=1 SV=1	0	1	0	0	0	0	0	0	0	0
ABDH_ECOLI	P77674	sp|P77674|ABDH_ECOLI	Gamma-aminobutyraldehyde dehydrogenase OS=Escherichia coli (strain K12) OX=83333 GN=patD PE=1 SV=1	6	3	2	6	3	5	1	5	3	1
SUFD_ECOLI	P77689	sp|P77689|SUFD_ECOLI	FeS cluster assembly protein SufD OS=Escherichia coli (strain K12) OX=83333 GN=sufD PE=1 SV=1	3	1	2	0	1	0	0	2	0	0
ARNB_ECOLI	P77690	sp|P77690|ARNB_ECOLI	UDP-4-amino-4-deoxy-L-arabinose--oxoglutarate aminotransferase OS=Escherichia coli (strain K12) OX=83333 GN=arnB PE=1 SV=3	15	13	8	1	4	0	0	0	0	0
YAGH_ECOLI	P77713	sp|P77713|YAGH_ECOLI	Putative beta-xylosidase OS=Escherichia coli (strain K12) OX=83333 GN=yagH PE=3 SV=1	0	0	0	1	0	0	0	1	0	0
YBAY_ECOLI	P77717	sp|P77717|YBAY_ECOLI	Uncharacterized lipoprotein YbaY OS=Escherichia coli (strain K12) OX=83333 GN=ybaY PE=1 SV=1	20	23	18	21	23	14	12	14	21	15
THII_ECOLI	P77718	sp|P77718|THII_ECOLI	tRNA sulfurtransferase OS=Escherichia coli (strain K12) OX=83333 GN=thiI PE=1 SV=1	4	0	5	5	4	7	0	9	3	0
YAJR_ECOLI	P77726	sp|P77726|YAJR_ECOLI	Inner membrane transport protein YajR OS=Escherichia coli (strain K12) OX=83333 GN=yajR PE=1 SV=2	0	0	0	0	0	1	0	1	0	0
YAJO_ECOLI	P77735	sp|P77735|YAJO_ECOLI	1-deoxyxylulose-5-phosphate synthase YajO OS=Escherichia coli (strain K12) OX=83333 GN=yajO PE=1 SV=2	2	1	1	3	1	3	2	5	3	2
OPPF_ECOLI	P77737	sp|P77737|OPPF_ECOLI	Oligopeptide transport ATP-binding protein OppF OS=Escherichia coli (strain K12) OX=83333 GN=oppF PE=3 SV=1	17	11	9	12	15	13	6	15	11	10
KT3K_ECOLI	P77739	sp|P77739|KT3K_ECOLI	Probable ketoamine kinase YniA OS=Escherichia coli (strain K12) OX=83333 GN=yniA PE=3 SV=1	0	0	3	0	2	4	0	2	1	0
YDIJ_ECOLI	P77748	sp|P77748|YDIJ_ECOLI	Uncharacterized protein YdiJ OS=Escherichia coli (strain K12) OX=83333 GN=ydiJ PE=4 SV=1	7	4	11	4	4	1	0	0	0	0
SPY_ECOLI	P77754	sp|P77754|SPY_ECOLI	Periplasmic chaperone Spy OS=Escherichia coli (strain K12) OX=83333 GN=spy PE=1 SV=1	0	0	0	0	0	0	0	1	1	0
QUEC_ECOLI	P77756	sp|P77756|QUEC_ECOLI	7-cyano-7-deazaguanine synthase OS=Escherichia coli (strain K12) OX=83333 GN=queC PE=1 SV=1	2	3	3	4	3	3	1	0	2	1
ARNC_ECOLI	P77757	sp|P77757|ARNC_ECOLI	Undecaprenyl-phosphate 4-deoxy-4-formamido-L-arabinose transferase OS=Escherichia coli (strain K12) OX=83333 GN=arnC PE=1 SV=1	1	1	2	1	3	0	0	0	0	0
BAMB_ECOLI	P77774	sp|P77774|BAMB_ECOLI	Outer membrane protein assembly factor BamB OS=Escherichia coli (strain K12) OX=83333 GN=bamB PE=1 SV=1	26	32	22	27	22	23	8	25	16	14
YFCH_ECOLI	P77775	sp|P77775|YFCH_ECOLI	Epimerase family protein YfcH OS=Escherichia coli (strain K12) OX=83333 GN=yfcH PE=3 SV=1	1	1	5	2	1	1	0	0	1	0
MENI_ECOLI	P77781	sp|P77781|MENI_ECOLI	1,4-dihydroxy-2-naphthoyl-CoA hydrolase OS=Escherichia coli (strain K12) OX=83333 GN=menI PE=1 SV=1	1	0	0	0	0	0	0	3	0	0
MAA_ECOLI	P77791	sp|P77791|MAA_ECOLI	Maltose O-acetyltransferase OS=Escherichia coli (strain K12) OX=83333 GN=maa PE=1 SV=3	1	0	1	1	0	1	0	0	1	2
YDGA_ECOLI	P77804	sp|P77804|YDGA_ECOLI	Protein YdgA OS=Escherichia coli (strain K12) OX=83333 GN=ydgA PE=1 SV=1	46	43	33	49	43	39	26	40	31	19
YBDL_ECOLI	P77806	sp|P77806|YBDL_ECOLI	Methionine aminotransferase OS=Escherichia coli (strain K12) OX=83333 GN=ybdL PE=1 SV=1	3	3	3	3	3	0	0	0	0	0
CINAL_ECOLI	P77808	sp|P77808|CINAL_ECOLI	NMN amidohydrolase-like protein YfaY OS=Escherichia coli (strain K12) OX=83333 GN=yfaY PE=3 SV=1	8	5	4	10	8	3	6	5	6	1
YGER_ECOLI	Q46798	sp|Q46798|YGER_ECOLI	Uncharacterized lipoprotein YgeR OS=Escherichia coli (strain K12) OX=83333 GN=ygeR PE=3 SV=2	2	2	1	4	3	5	0	1	0	0
UACR_ECOLI	Q46802	sp|Q46802|UACR_ECOLI	Putative uric acid sigma-54-dependent transcriptional regulator UacR OS=Escherichia coli (strain K12) OX=83333 GN=uacR PE=4 SV=1	0	0	0	0	0	0	0	0	1	0
IDI_ECOLI	Q46822	sp|Q46822|IDI_ECOLI	Isopentenyl-diphosphate Delta-isomerase OS=Escherichia coli (strain K12) OX=83333 GN=idi PE=1 SV=1	3	3	1	2	1	2	3	2	0	0
BGLA_ECOLI	Q46829	sp|Q46829|BGLA_ECOLI	6-phospho-beta-glucosidase BglA OS=Escherichia coli (strain K12) OX=83333 GN=bglA PE=1 SV=2	6	5	7	14	6	8	3	9	7	3
YGHU_ECOLI	Q46845	sp|Q46845|YGHU_ECOLI	Disulfide-bond oxidoreductase YghU OS=Escherichia coli (strain K12) OX=83333 GN=yghU PE=1 SV=2	3	7	6	9	5	0	4	10	0	0
GPR_ECOLI	Q46851	sp|Q46851|GPR_ECOLI	L-glyceraldehyde 3-phosphate reductase OS=Escherichia coli (strain K12) OX=83333 GN=gpr PE=1 SV=1	1	2	1	0	0	4	0	1	0	0
YQHD_ECOLI	Q46856	sp|Q46856|YQHD_ECOLI	Alcohol dehydrogenase YqhD OS=Escherichia coli (strain K12) OX=83333 GN=yqhD PE=1 SV=1	5	1	3	8	5	8	6	6	8	0
DKGA_ECOLI	Q46857	sp|Q46857|DKGA_ECOLI	2,5-diketo-D-gluconic acid reductase A OS=Escherichia coli (strain K12) OX=83333 GN=dkgA PE=1 SV=3	1	3	2	0	3	3	0	6	1	0
YGIQ_ECOLI	Q46861	sp|Q46861|YGIQ_ECOLI	UPF0313 protein YgiQ OS=Escherichia coli (strain K12) OX=83333 GN=ygiQ PE=3 SV=3	0	0	0	0	0	0	0	0	0	1
YGIS_ECOLI	Q46863	sp|Q46863|YGIS_ECOLI	Probable deoxycholate-binding periplasmic protein YgiS OS=Escherichia coli (strain K12) OX=83333 GN=ygiS PE=1 SV=1	1	0	0	0	0	0	0	0	0	0
MQSA_ECOLI	Q46864	sp|Q46864|MQSA_ECOLI	Antitoxin MqsA OS=Escherichia coli (strain K12) OX=83333 GN=mqsA PE=1 SV=1	0	0	0	0	0	1	0	1	0	0
UBIK_ECOLI	Q46868	sp|Q46868|UBIK_ECOLI	Ubiquinone biosynthesis accessory factor UbiK OS=Escherichia coli (strain K12) OX=83333 GN=ubiK PE=1 SV=2	0	0	0	0	0	1	0	0	0	0
YGBN_ECOLI	Q46892	sp|Q46892|YGBN_ECOLI	Inner membrane permease YgbN OS=Escherichia coli (strain K12) OX=83333 GN=ygbN PE=1 SV=1	0	0	0	1	0	0	0	0	0	0
ISPD_ECOLI	Q46893	sp|Q46893|ISPD_ECOLI	2-C-methyl-D-erythritol 4-phosphate cytidylyltransferase OS=Escherichia coli (strain K12) OX=83333 GN=ispD PE=1 SV=3	1	1	0	0	1	1	0	2	1	0
QUEF_ECOLI	Q46920	sp|Q46920|QUEF_ECOLI	NADPH-dependent 7-cyano-7-deazaguanine reductase OS=Escherichia coli (strain K12) OX=83333 GN=queF PE=1 SV=1	2	1	2	1	1	3	0	4	1	0
CSDA_ECOLI	Q46925	sp|Q46925|CSDA_ECOLI	Cysteine desulfurase CsdA OS=Escherichia coli (strain K12) OX=83333 GN=csdA PE=1 SV=1	1	2	1	2	1	5	2	6	4	0
TCDA_ECOLI	Q46927	sp|Q46927|TCDA_ECOLI	tRNA threonylcarbamoyladenosine dehydratase OS=Escherichia coli (strain K12) OX=83333 GN=tcdA PE=1 SV=1	0	0	0	0	0	0	3	0	0	2
YAJL_ECOLI	Q46948	sp|Q46948|YAJL_ECOLI	Protein/nucleic acid deglycase 3 OS=Escherichia coli (strain K12) OX=83333 GN=yajL PE=1 SV=2	11	9	3	7	4	1	4	6	2	4
HCAR_ECOLI , IROK_ECOLI	Q47141, U3PVA8	sp|Q47141|HCAR_ECOLI sp|U3PVA8|IROK_ECOLI	Hca operon transcriptional activator HcaR OS=Escherichia coli (strain K12) OX=83333 GN=hcaR PE=1 SV=2;Protein IroK OS=Escherichia coli (strain K12) OX=83333 GN=iroK PE=4 SV=1	0	0	1	0	0	1	0	1	0	0
FADE_ECOLI	Q47146	sp|Q47146|FADE_ECOLI	Acyl-coenzyme A dehydrogenase OS=Escherichia coli (strain K12) OX=83333 GN=fadE PE=2 SV=2	2	2	2	1	2	0	1	2	0	0
YAFJ_ECOLI	Q47147	sp|Q47147|YAFJ_ECOLI	Putative glutamine amidotransferase YafJ OS=Escherichia coli (strain K12) OX=83333 GN=yafJ PE=1 SV=1	1	0	0	0	1	0	0	2	0	0
TAUA_ECOLI	Q47537	sp|Q47537|TAUA_ECOLI	Taurine-binding periplasmic protein OS=Escherichia coli (strain K12) OX=83333 GN=tauA PE=1 SV=1	2	0	2	2	1	0	0	0	0	0
SAPA_ECOLI	Q47622	sp|Q47622|SAPA_ECOLI	Probable ABC transporter periplasmic-binding protein SapA OS=Escherichia coli (strain K12) OX=83333 GN=sapA PE=3 SV=1	0	0	0	0	1	2	2	0	0	0
YAFV_ECOLI	Q47679	sp|Q47679|YAFV_ECOLI	Omega-amidase YafV OS=Escherichia coli (strain K12) OX=83333 GN=yafV PE=3 SV=1	1	2	1	1	0	0	0	3	0	0
MMUM_ECOLI	Q47690	sp|Q47690|MMUM_ECOLI	Homocysteine S-methyltransferase OS=Escherichia coli (strain K12) OX=83333 GN=mmuM PE=1 SV=2	2	2	2	4	1	3	0	3	0	0
TRUD_ECOLI	Q57261	sp|Q57261|TRUD_ECOLI	tRNA pseudouridine synthase D OS=Escherichia coli (strain K12) OX=83333 GN=truD PE=1 SV=1	6	4	6	6	5	7	0	7	2	0
COPA_ECOLI	Q59385	sp|Q59385|COPA_ECOLI	Copper-exporting P-type ATPase OS=Escherichia coli (strain K12) OX=83333 GN=copA PE=1 SV=4	14	6	11	7	8	6	0	10	2	0

## Sheet: ttest_0.05results_nor
ttest_0.05results_norm_spec_counts_imputation_samplingpercent0.2
				Normalized spectral counts from mass spectrometry proteomics
protein.uniprot	protein.uniprot.ID	protein	protein.description	WT_1	WT_2	WT_3	WT_4	WT_5	PPKdel_1	PPKdel_2	PPKdel_3	PPKdel_4	PPKdel_5	p-value	FDR-adjusted p-value	WT average normalized spectral counts	PPKdel average normalized spectral counts	log2(fold change between average normalized spectral counts in PPKdel/WT)	negative log10(FDR-adjusted p-value)
GLTB_ECOLI	P09831	sp|P09831|GLTB_ECOLI	Glutamate synthase [NADPH] large chain OS=Escherichia coli (strain K12) OX=83333 GN=gltB PE=1 SV=3	0.00693069	0.00610428	0.00629907	0.00680626	0.00669194	0.00200869	0.000935235	0.00149287	0.000822368	0.000675409	5.09748e-07	0.000562762	0.00656645	0.00118692	-2.4679	3.24968
AK1H_ECOLI	P00561	sp|P00561|AK1H_ECOLI	Bifunctional aspartokinase/homoserine dehydrogenase 1 OS=Escherichia coli (strain K12) OX=83333 GN=thrA PE=1 SV=2	0.00499354	0.00463558	0.00536752	0.00502883	0.00491366	0.00221366	0.00105214	0.00145555	0.00118787	0.00118197	3.90248e-06	0.00107709	0.00498783	0.00141824	-1.81431	2.96775
ILVA_ECOLI	P04968	sp|P04968|ILVA_ECOLI	L-threonine dehydratase biosynthetic IlvA OS=Escherichia coli (strain K12) OX=83333 GN=ilvA PE=1 SV=1	0.000559621	0.000504865	0.000487956	0.00043352	0.000421171	0.000122981	5.84522e-05	0.000111965	4.56871e-05	5.62841e-05	3.80097e-06	0.00107709	0.000481427	7.9074e-05	-2.60604	2.96775
UGPB_ECOLI	P0AG80	sp|P0AG80|UGPB_ECOLI	sn-glycerol-3-phosphate-binding periplasmic protein UgpB OS=Escherichia coli (strain K12) OX=83333 GN=ugpB PE=1 SV=1	0.00163582	0.00174408	0.00159695	0.00199419	0.00154429	0.000450931	0.000292261	0.000373218	0.000228436	0.000168852	2.13085e-06	0.00107709	0.00170307	0.000302739	-2.49199	2.96775
YEAG_ECOLI	P0ACY3	sp|P0ACY3|YEAG_ECOLI	Uncharacterized protein YeaG OS=Escherichia coli (strain K12) OX=83333 GN=yeaG PE=3 SV=1	0.0019802	0.00188177	0.00155259	0.00156067	0.00182507	0.000491924	0.000116904	0.000559827	0.000548246	0.000112568	8.15915e-06	0.00180154	0.00176006	0.000365894	-2.26613	2.74436
GLTD_ECOLI	P09832	sp|P09832|GLTD_ECOLI	Glutamate synthase [NADPH] small chain OS=Escherichia coli (strain K12) OX=83333 GN=gltD PE=1 SV=3	0.00215239	0.0028915	0.0020849	0.0021676	0.00210585	0.000819874	0.000175357	0.000447861	0.000182749	5.62841e-05	1.40603e-05	0.00186917	0.00228045	0.000336425	-2.76096	2.72835
LIVJ_ECOLI	P0AD96	sp|P0AD96|LIVJ_ECOLI	Leu/Ile/Val-binding protein OS=Escherichia coli (strain K12) OX=83333 GN=livJ PE=1 SV=1	0.0037882	0.00330457	0.00425853	0.00307799	0.00327577	0.00143478	0.000935235	0.00063447	0.00063962	0.000450273	1.24569e-05	0.00186917	0.00354101	0.000818875	-2.11245	2.72835
PHOB_ECOLI	P0AFJ5	sp|P0AFJ5|PHOB_ECOLI	Phosphate regulon transcriptional regulatory protein PhoB OS=Escherichia coli (strain K12) OX=83333 GN=phoB PE=1 SV=1	0.000473526	0.000458968	0.000532316	0.000520224	0.000467968	0.000204968	5.84522e-05	0.000111965	0.000137061	5.62841e-05	1.69309e-05	0.00186917	0.0004906	0.000113746	-2.10873	2.72835
PSTS_ECOLI	P0AG82	sp|P0AG82|PSTS_ECOLI	Phosphate-binding protein PstS OS=Escherichia coli (strain K12) OX=83333 GN=pstS PE=1 SV=1	0.0058545	0.00670094	0.00456905	0.0065895	0.00622397	0.00217267	0.000935235	0.00153019	0.00137061	0.000450273	1.69088e-05	0.00186917	0.00598759	0.0012918	-2.2126	2.72835
CYSI_ECOLI	P17846	sp|P17846|CYSI_ECOLI	Sulfite reductase [NADPH] hemoprotein beta-component OS=Escherichia coli (strain K12) OX=83333 GN=cysI PE=1 SV=4	0.00163582	0.0015146	0.00186311	0.00195084	0.00159109	0.000655899	5.84522e-05	0.000261253	0.000411184	5.62841e-05	1.44115e-05	0.00186917	0.00171109	0.000288614	-2.5677	2.72835
GSIB_ECOLI	P75797	sp|P75797|GSIB_ECOLI	Glutathione-binding protein GsiB OS=Escherichia coli (strain K12) OX=83333 GN=gsiB PE=1 SV=1	0.000301334	0.000229484	0.000310518	0.000260112	0.000280781	4.09937e-05	5.84522e-05	7.46436e-05	4.56871e-05	5.62841e-05	2.30142e-05	0.00230979	0.000276446	5.52121e-05	-2.32394	2.63643
YJGR_ECOLI	P39342	sp|P39342|YJGR_ECOLI	Uncharacterized protein YjgR OS=Escherichia coli (strain K12) OX=83333 GN=yjgR PE=4 SV=1	0.000258287	0.000229484	0.000266158	0.000303464	0.000280781	0.000122981	5.84522e-05	7.46436e-05	0.000137061	5.62841e-05	4.68144e-05	0.00430692	0.000267635	8.98845e-05	-1.57412	2.36583
ILVD_ECOLI	P05791	sp|P05791|ILVD_ECOLI	Dihydroxy-acid dehydratase OS=Escherichia coli (strain K12) OX=83333 GN=ilvD PE=1 SV=5	0.0018941	0.00188177	0.00128643	0.00164738	0.0014975	0.000573912	0.000467617	0.000485183	0.000548246	0.000168852	6.60154e-05	0.00549115	0.00164143	0.000448762	-1.87093	2.26034
AROG_ECOLI	P0AB91	sp|P0AB91|AROG_ECOLI	Phospho-2-dehydro-3-deoxyheptonate aldolase, Phe-sensitive OS=Escherichia coli (strain K12) OX=83333 GN=aroG PE=1 SV=1	0.00077486	0.000734349	0.000754114	0.000953743	0.000748748	0.000409937	0.000292261	0.000447861	0.000456871	0.000281421	7.30788e-05	0.00549115	0.000793163	0.00037767	-1.07049	2.26034
YNHG_ECOLI	P76193	sp|P76193|YNHG_ECOLI	Probable L,D-transpeptidase YnhG OS=Escherichia coli (strain K12) OX=83333 GN=ynhG PE=1 SV=1	0.00103315	0.00119332	0.000842834	0.000823688	0.00102953	0.000450931	0.000233809	0.000335896	0.00031981	5.62841e-05	7.4608e-05	0.00549115	0.000984503	0.000279346	-1.81734	2.26034
CYSM_ECOLI	P16703	sp|P16703|CYSM_ECOLI	Cysteine synthase B OS=Escherichia coli (strain K12) OX=83333 GN=cysM PE=1 SV=1	0.000473526	0.000550762	0.000532316	0.000606928	0.000467968	0.000204968	0.000116904	0.000149287	0.00031981	0.000225136	0.000112652	0.00777296	0.0005263	0.000203221	-1.37283	2.10941
ILVH_ECOLI	P00894	sp|P00894|ILVH_ECOLI	Acetolactate synthase isozyme 3 small subunit OS=Escherichia coli (strain K12) OX=83333 GN=ilvH PE=1 SV=3	0.00038743	0.000504865	0.000399237	0.000520224	0.000374374	0.000163975	0.000116904	0.000223931	0.000182749	5.62841e-05	0.0001409	0.00822423	0.000437226	0.000148769	-1.55531	2.0849
MASY_ECOLI	P08997	sp|P08997|MASY_ECOLI	Malate synthase A OS=Escherichia coli (strain K12) OX=83333 GN=aceB PE=1 SV=1	0.00253982	0.0028456	0.0025285	0.00238436	0.00229304	0.00163975	0.00157821	0.00182877	0.00182749	0.00135082	0.000146659	0.00822423	0.00251826	0.00164501	-0.614337	2.0849
TGT_ECOLI	P0A847	sp|P0A847|TGT_ECOLI	Queuine tRNA-ribosyltransferase OS=Escherichia coli (strain K12) OX=83333 GN=tgt PE=1 SV=1	0.000172191	0.000229484	0.000354877	0.000390168	0.000374374	0.00077888	0.000935235	0.000746436	0.000730994	0.000619125	0.00014899	0.00822423	0.000304219	0.000762134	1.32494	2.0849
CATE_ECOLI	P21179	sp|P21179|CATE_ECOLI	Catalase HPII OS=Escherichia coli (strain K12) OX=83333 GN=katE PE=1 SV=1	0.00146362	0.0014228	0.00128643	0.00173408	0.0014039	0.000819874	0.000467617	0.000447861	0.000411184	0.000112568	0.000143984	0.00822423	0.00146217	0.000451821	-1.69429	2.0849
MSCS_ECOLI	P0C0S1	sp|P0C0S1|MSCS_ECOLI	Small-conductance mechanosensitive channel OS=Escherichia coli (strain K12) OX=83333 GN=mscS PE=1 SV=1	0.000731812	0.000688452	0.000798474	0.00065028	0.000889138	0.000368943	0.000116904	0.000373218	0.000274123	0.000393989	0.000180957	0.00868593	0.000751631	0.000305435	-1.29916	2.06118
METE_ECOLI	P25665	sp|P25665|METE_ECOLI	5-methyltetrahydropteroyltriglutamate--homocysteine methyltransferase OS=Escherichia coli (strain K12) OX=83333 GN=metE PE=1 SV=6	0.00249677	0.00275381	0.00377057	0.00242771	0.0029482	0.000409937	5.84522e-05	7.46436e-05	0.000137061	5.62841e-05	0.000180562	0.00868593	0.00287941	0.000147276	-4.28918	2.06118
OTSA_ECOLI	P31677	sp|P31677|OTSA_ECOLI	Trehalose-6-phosphate synthase OS=Escherichia coli (strain K12) OX=83333 GN=otsA PE=1 SV=3	0.000344382	0.000550762	0.000532316	0.000390168	0.000421171	0.000204968	5.84522e-05	3.73218e-05	0.000137061	5.62841e-05	0.000175247	0.00868593	0.00044776	9.88176e-05	-2.17989	2.06118
CYSK_ECOLI	P0ABK5	sp|P0ABK5|CYSK_ECOLI	Cysteine synthase A OS=Escherichia coli (strain K12) OX=83333 GN=cysK PE=1 SV=2	0.00551012	0.00536993	0.00665395	0.00537564	0.00566241	0.00385341	0.00385784	0.00253788	0.00255848	0.00270164	0.000204723	0.00941724	0.00571441	0.00310185	-0.881476	2.02608
BTUB_ECOLI	P06129	sp|P06129|BTUB_ECOLI	Vitamin B12 transporter BtuB OS=Escherichia coli (strain K12) OX=83333 GN=btuB PE=1 SV=2	0.000645717	0.000780246	0.000621035	0.000736984	0.000795545	0.000327949	0.000233809	0.000485183	0.000411184	0.000337705	0.000220212	0.00972456	0.000715905	0.000359166	-0.995118	2.01213
NQOR_ECOLI	P0A8G6	sp|P0A8G6|NQOR_ECOLI	NAD(P)H dehydrogenase (quinone) OS=Escherichia coli (strain K12) OX=83333 GN=wrbA PE=1 SV=2	0.00331468	0.00270791	0.0029721	0.00381497	0.0029014	0.00172173	0.0013444	0.00126894	0.00137061	0.00118197	0.000230337	0.00973093	0.00314221	0.00137753	-1.1897	2.01185
YHJE_ECOLI	P37643	sp|P37643|YHJE_ECOLI	Inner membrane metabolite transport protein YhjE OS=Escherichia coli (strain K12) OX=83333 GN=yhjE PE=1 SV=1	0.000645717	0.000413071	0.000576676	0.000520224	0.000421171	0.000286956	5.84522e-05	7.46436e-05	0.000137061	5.62841e-05	0.000237985	0.00973093	0.000515372	0.000122679	-2.07072	2.01185
ALF1_ECOLI	P0A991	sp|P0A991|ALF1_ECOLI	Fructose-bisphosphate aldolase class 1 OS=Escherichia coli (strain K12) OX=83333 GN=fbaB PE=1 SV=2	0.0019802	0.00169818	0.00137515	0.00160402	0.00201226	0.000942855	0.000584522	0.000933045	0.000730994	0.000337705	0.00025192	0.00979985	0.00173396	0.000705824	-1.29669	2.00878
ARTJ_ECOLI	P30860	sp|P30860|ARTJ_ECOLI	ABC transporter arginine-binding protein 1 OS=Escherichia coli (strain K12) OX=83333 GN=artJ PE=1 SV=2	0.000990099	0.00114742	0.00128643	0.000736984	0.00126351	0.000450931	0.000175357	0.000298574	0.000274123	5.62841e-05	0.000257423	0.00979985	0.00108489	0.000251054	-2.11148	2.00878
ACSA_ECOLI	P27550	sp|P27550|ACSA_ECOLI	Acetyl-coenzyme A synthetase OS=Escherichia coli (strain K12) OX=83333 GN=acs PE=1 SV=2	0.000473526	0.000413071	0.000621035	0.000476872	0.000467968	0.000942855	0.00105214	0.00100769	0.00123355	0.000844262	0.000339633	0.0124985	0.000490494	0.0010161	1.05073	1.90314
THRC_ECOLI	P00934	sp|P00934|THRC_ECOLI	Threonine synthase OS=Escherichia coli (strain K12) OX=83333 GN=thrC PE=1 SV=1	0.00253982	0.00275381	0.00226234	0.00251441	0.00308859	0.00184472	0.000876783	0.00123162	0.00109649	0.000675409	0.000440358	0.0156118	0.00263179	0.001145	-1.20069	1.80655
TRPA_ECOLI	P0A877	sp|P0A877|TRPA_ECOLI	Tryptophan synthase alpha chain OS=Escherichia coli (strain K12) OX=83333 GN=trpA PE=1 SV=1	0.000688765	0.000413071	0.000487956	0.000520224	0.000655155	0.000327949	5.84522e-05	0.000149287	0.000137061	5.62841e-05	0.000466657	0.0156118	0.000553034	0.000145807	-1.92331	1.80655
LUXS_ECOLI	P45578	sp|P45578|LUXS_ECOLI	S-ribosylhomocysteine lyase OS=Escherichia coli (strain K12) OX=83333 GN=luxS PE=1 SV=3	0.00176496	0.00178998	0.0023067	0.00190749	0.00159109	0.00114782	0.000818331	0.00104501	0.00100512	0.000787978	0.000455612	0.0156118	0.00187204	0.000960852	-0.962228	1.80655
GLNQ_ECOLI	P10346	sp|P10346|GLNQ_ECOLI	Glutamine transport ATP-binding protein GlnQ OS=Escherichia coli (strain K12) OX=83333 GN=glnQ PE=1 SV=1	0.000344382	0.000275381	0.000221798	0.000303464	0.000327577	8.19874e-05	0.000116904	0.000149287	0.000182749	5.62841e-05	0.00048119	0.0156245	0.000294521	0.000117442	-1.32642	1.80619
GLMM_ECOLI	P31120	sp|P31120|GLMM_ECOLI	Phosphoglucosamine mutase OS=Escherichia coli (strain K12) OX=83333 GN=glmM PE=1 SV=3	0.000344382	0.000275381	0.000221798	0.000130056	0.000233984	0.000614905	0.000759878	0.000933045	0.000593933	0.000900546	0.000618112	0.019497	0.00024112	0.000760461	1.65712	1.71003
DHE4_ECOLI	P00370	sp|P00370|DHE4_ECOLI	NADP-specific glutamate dehydrogenase OS=Escherichia coli (strain K12) OX=83333 GN=gdhA PE=1 SV=1	0.00202325	0.00165229	0.00186311	0.00125721	0.0014975	0.000655899	0.000876783	0.000597149	0.00063962	0.000506557	0.000673009	0.0195704	0.00165867	0.000655201	-1.34001	1.7084
GALM_ECOLI	P0A9C3	sp|P0A9C3|GALM_ECOLI	Aldose 1-epimerase OS=Escherichia coli (strain K12) OX=83333 GN=galM PE=1 SV=1	0.00172191	0.00165229	0.00133079	0.00173408	0.00154429	0.00102484	0.000818331	0.00100769	0.000730994	0.000393989	0.000673544	0.0195704	0.00159667	0.000795169	-1.00573	1.7084
ILVE_ECOLI	P0AB80	sp|P0AB80|ILVE_ECOLI	Branched-chain-amino-acid aminotransferase OS=Escherichia coli (strain K12) OX=83333 GN=ilvE PE=1 SV=2	0.000645717	0.000504865	0.000443597	0.00065028	0.000561561	0.000245962	0.000409165	0.000223931	0.000228436	0.000168852	0.00067362	0.0195704	0.000561204	0.000255269	-1.13651	1.7084
HIS1_ECOLI	P60757	sp|P60757|HIS1_ECOLI	ATP phosphoribosyltransferase OS=Escherichia coli (strain K12) OX=83333 GN=hisG PE=1 SV=1	0.000817908	0.000550762	0.000532316	0.00043352	0.000655155	0.000204968	5.84522e-05	0.000186609	0.000137061	5.62841e-05	0.000764893	0.0216524	0.000597932	0.000128675	-2.21625	1.66449
DHG_ECOLI	P15877	sp|P15877|DHG_ECOLI	Quinoprotein glucose dehydrogenase OS=Escherichia coli (strain K12) OX=83333 GN=gcd PE=1 SV=3	0.000817908	0.000826143	0.00115335	0.0010838	0.00121672	0.000573912	0.000175357	0.000559827	0.000228436	5.62841e-05	0.000937244	0.0258679	0.00101958	0.000318763	-1.67742	1.58724
RS8_ECOLI	P0A7W7	sp|P0A7W7|RS8_ECOLI	30S ribosomal protein S8 OS=Escherichia coli (strain K12) OX=83333 GN=rpsH PE=1 SV=2	0.00129143	0.00087204	0.00164131	0.00143062	0.0014039	0.00204968	0.00210428	0.00190341	0.00228436	0.0024765	0.00100958	0.0271848	0.00132786	0.00216365	0.704362	1.56567
GUAA_ECOLI	P04079	sp|P04079|GUAA_ECOLI	GMP synthase [glutamine-hydrolyzing] OS=Escherichia coli (strain K12) OX=83333 GN=guaA PE=1 SV=1	0.000817908	0.000734349	0.000754114	0.000736984	0.000701951	0.00102484	0.000993687	0.00115698	0.00127924	0.00118197	0.00103997	0.0273364	0.000749061	0.00112734	0.58977	1.56326
ARGD_ECOLI	P18335	sp|P18335|ARGD_ECOLI	Acetylornithine/succinyldiaminopimelate aminotransferase OS=Escherichia coli (strain K12) OX=83333 GN=argD PE=1 SV=4	0.000645717	0.00087204	0.000709755	0.00043352	0.000561561	0.000163975	0.000175357	0.000298574	0.000137061	5.62841e-05	0.00112571	0.0289019	0.000644518	0.00016625	-1.95487	1.53907
DHAS_ECOLI	P0A9Q9	sp|P0A9Q9|DHAS_ECOLI	Aspartate-semialdehyde dehydrogenase OS=Escherichia coli (strain K12) OX=83333 GN=asd PE=1 SV=1	0.00271201	0.00220305	0.00168567	0.00303464	0.00248023	0.00172173	0.000292261	0.000709114	0.000685307	0.000787978	0.00135283	0.0303964	0.00242312	0.000839279	-1.52964	1.51718
YFIA_ECOLI	P0AD49	sp|P0AD49|YFIA_ECOLI	Ribosome-associated inhibitor A OS=Escherichia coli (strain K12) OX=83333 GN=raiA PE=1 SV=2	8.60956e-05	4.58968e-05	4.43597e-05	4.3352e-05	4.67968e-05	0.000327949	0.000175357	0.000373218	0.00031981	0.000337705	0.00126424	0.0303964	5.33002e-05	0.000306808	2.52512	1.51718
SLT_ECOLI	P0AGC3	sp|P0AGC3|SLT_ECOLI	Soluble lytic murein transglycosylase OS=Escherichia coli (strain K12) OX=83333 GN=slt PE=1 SV=1	0.000473526	0.000367175	0.000354877	0.00043352	0.000561561	0.000245962	0.000233809	0.000261253	0.000137061	0.000112568	0.00127666	0.0303964	0.000438132	0.000198131	-1.14491	1.51718
CYSD_ECOLI	P21156	sp|P21156|CYSD_ECOLI	Sulfate adenylyltransferase subunit 2 OS=Escherichia coli (strain K12) OX=83333 GN=cysD PE=1 SV=3	0.000516573	0.000458968	0.000266158	0.000476872	0.000467968	0.000163975	0.000175357	0.000149287	9.13743e-05	0.000112568	0.00135439	0.0303964	0.000437308	0.000138512	-1.65864	1.51718
SERC_ECOLI	P23721	sp|P23721|SERC_ECOLI	Phosphoserine aminotransferase OS=Escherichia coli (strain K12) OX=83333 GN=serC PE=1 SV=4	0.00111924	0.00100973	0.00146387	0.00130056	0.00107633	0.000696893	0.000116904	0.000671792	0.000593933	0.000281421	0.0013011	0.0303964	0.00119395	0.000472189	-1.3383	1.51718
ACUI_ECOLI	P26646	sp|P26646|ACUI_ECOLI	Probable acrylyl-CoA reductase AcuI OS=Escherichia coli (strain K12) OX=83333 GN=acuI PE=1 SV=1	0.000860956	0.000642556	0.000887193	0.000693632	0.000608358	0.000532918	0.000292261	0.000373218	0.000411184	0.000225136	0.00140418	0.0303964	0.000738539	0.000366943	-1.00912	1.51718
6PGL_ECOLI	P52697	sp|P52697|6PGL_ECOLI	6-phosphogluconolactonase OS=Escherichia coli (strain K12) OX=83333 GN=pgl PE=1 SV=2	0.00142058	0.0014228	0.00146387	0.00121386	0.0014039	0.00106584	0.00105214	0.00063447	0.000822368	0.000844262	0.00139516	0.0303964	0.001385	0.000883815	-0.648071	1.51718
YDCL_ECOLI	P64451	sp|P64451|YDCL_ECOLI	Uncharacterized lipoprotein YdcL OS=Escherichia coli (strain K12) OX=83333 GN=ydcL PE=3 SV=1	0.000473526	0.000367175	0.000443597	0.000520224	0.000280781	0.000122981	0.000116904	0.000223931	0.000228436	5.62841e-05	0.00127152	0.0303964	0.00041706	0.000149707	-1.47811	1.51718
AAT_ECOLI	P00509	sp|P00509|AAT_ECOLI	Aspartate aminotransferase OS=Escherichia coli (strain K12) OX=83333 GN=aspC PE=1 SV=1	0.00154972	0.00206536	0.00159695	0.00177743	0.00154429	0.00139379	0.000935235	0.00111965	0.000822368	0.000844262	0.001565	0.0308529	0.00170675	0.00102306	-0.73836	1.5107
GLNH_ECOLI	P0AEQ3	sp|P0AEQ3|GLNH_ECOLI	Glutamine-binding periplasmic protein OS=Escherichia coli (strain K12) OX=83333 GN=glnH PE=1 SV=1	0.000860956	0.00133101	0.00133079	0.000910391	0.00116992	0.000655899	0.000467617	0.000522505	0.000411184	0.000393989	0.00155795	0.0308529	0.00112061	0.000490239	-1.19273	1.5107
LNT_ECOLI	P23930	sp|P23930|LNT_ECOLI	Apolipoprotein N-acyltransferase OS=Escherichia coli (strain K12) OX=83333 GN=lnt PE=1 SV=1	0.000258287	0.000275381	0.000221798	0.00021676	0.000374374	0.000163975	5.84522e-05	0.000111965	9.13743e-05	5.62841e-05	0.00150501	0.0308529	0.00026932	9.64101e-05	-1.48206	1.5107
ISPG_ECOLI	P62620	sp|P62620|ISPG_ECOLI	4-hydroxy-3-methylbut-2-en-1-yl diphosphate synthase (flavodoxin) OS=Escherichia coli (strain K12) OX=83333 GN=ispG PE=1 SV=1	0.000645717	0.000780246	0.000532316	0.000910391	0.000701951	0.000327949	0.000233809	0.000485183	0.000137061	5.62841e-05	0.00155477	0.0308529	0.000714124	0.000248057	-1.5255	1.5107
TRHP_ECOLI	P76403	sp|P76403|TRHP_ECOLI	tRNA hydroxylation protein P OS=Escherichia coli (strain K12) OX=83333 GN=trhP PE=1 SV=1	0.000215239	4.58968e-05	8.87193e-05	4.3352e-05	9.35935e-05	0.000245962	0.000292261	0.000223931	0.000365497	0.000337705	0.0015232	0.0308529	9.73601e-05	0.000293071	1.58985	1.5107
CLPA_ECOLI	P0ABH9	sp|P0ABH9|CLPA_ECOLI	ATP-dependent Clp protease ATP-binding subunit ClpA OS=Escherichia coli (strain K12) OX=83333 GN=clpA PE=1 SV=1	0.000688765	0.000550762	0.000532316	0.000780336	0.000935935	0.000245962	5.84522e-05	0.00041054	0.00031981	5.62841e-05	0.00165684	0.0320904	0.000697623	0.00021821	-1.67673	1.49363
TRPC_ECOLI	P00909	sp|P00909|TRPC_ECOLI	Tryptophan biosynthesis protein TrpCF OS=Escherichia coli (strain K12) OX=83333 GN=trpC PE=1 SV=4	0.000645717	0.00100973	0.000532316	0.000606928	0.000561561	0.000245962	0.000116904	0.000186609	4.56871e-05	5.62841e-05	0.00168882	0.0321161	0.00067125	0.000130289	-2.36513	1.49328
APT_ECOLI	P69503	sp|P69503|APT_ECOLI	Adenine phosphoribosyltransferase OS=Escherichia coli (strain K12) OX=83333 GN=apt PE=1 SV=1	0.000129143	9.17936e-05	0.000310518	8.67039e-05	0.000187187	0.000368943	0.000642974	0.000373218	0.000502558	0.000450273	0.00171635	0.0321161	0.000161069	0.000467593	1.53757	1.49328
RS7_ECOLI	P02359	sp|P02359|RS7_ECOLI	30S ribosomal protein S7 OS=Escherichia coli (strain K12) OX=83333 GN=rpsG PE=1 SV=3	0.00245372	0.00224894	0.00257286	0.00238436	0.00233984	0.00352546	0.00298106	0.00317235	0.00306104	0.00371475	0.00178342	0.0328148	0.00239995	0.00329093	0.455495	1.48393
PPSA_ECOLI	P23538	sp|P23538|PPSA_ECOLI	Phosphoenolpyruvate synthase OS=Escherichia coli (strain K12) OX=83333 GN=ppsA PE=1 SV=5	0.00111924	0.00110152	0.00146387	0.000953743	0.0014039	0.000819874	0.000759878	0.000485183	0.000274123	0.000337705	0.00183595	0.0332277	0.00120846	0.000535353	-1.1746	1.4785
GLTI_ECOLI	P37902	sp|P37902|GLTI_ECOLI	Glutamate/aspartate import solute-binding protein OS=Escherichia coli (strain K12) OX=83333 GN=gltI PE=1 SV=2	0.00103315	0.0013769	0.00133079	0.00125721	0.000889138	0.000819874	0.000759878	0.000298574	0.000456871	0.000450273	0.00190042	0.0338397	0.00117744	0.000557094	-1.07966	1.47057
ILVC_ECOLI	P05793	sp|P05793|ILVC_ECOLI	Ketol-acid reductoisomerase (NADP(+)) OS=Escherichia coli (strain K12) OX=83333 GN=ilvC PE=1 SV=4	0.00249677	0.00275381	0.00301646	0.00208089	0.00280781	0.00139379	0.000175357	0.00156752	0.00100512	0.000112568	0.00194105	0.0340147	0.00263115	0.000850868	-1.62868	1.46833
OSMC_ECOLI	P0C0L2	sp|P0C0L2|OSMC_ECOLI	Peroxiredoxin OsmC OS=Escherichia coli (strain K12) OX=83333 GN=osmC PE=1 SV=2	0.00129143	0.00133101	0.000842834	0.00151732	0.0014507	0.000655899	0.000876783	0.000447861	0.00031981	0.000112568	0.00197792	0.0341191	0.00128666	0.000482584	-1.41478	1.467
FABY_ECOLI	P0ADQ2	sp|P0ADQ2|FABY_ECOLI	Probable acyltransferase FabY OS=Escherichia coli (strain K12) OX=83333 GN=fabY PE=2 SV=1	0.000215239	0.000183587	0.000133079	0.000173408	0.00014039	0.000122981	5.84522e-05	7.46436e-05	9.13743e-05	5.62841e-05	0.00202688	0.0344258	0.000169141	8.0747e-05	-1.06674	1.46312
TYRB_ECOLI	P04693	sp|P04693|TYRB_ECOLI	Aromatic-amino-acid aminotransferase OS=Escherichia coli (strain K12) OX=83333 GN=tyrB PE=1 SV=1	0.00129143	0.00123921	0.000931553	0.0011705	0.000842342	0.00077888	0.000350713	0.000485183	0.000548246	0.000112568	0.00215391	0.0356636	0.00109501	0.000455118	-1.26663	1.44777
CYSN_ECOLI	P23845	sp|P23845|CYSN_ECOLI	Sulfate adenylyltransferase subunit 1 OS=Escherichia coli (strain K12) OX=83333 GN=cysN PE=1 SV=1	0.00116229	0.00105563	0.00124207	0.0010838	0.00102953	0.000819874	0.000233809	0.00041054	0.000228436	0.000168852	0.00216437	0.0356636	0.00111466	0.000372302	-1.58206	1.44777
ASMA_ECOLI	P28249	sp|P28249|ASMA_ECOLI	Protein AsmA OS=Escherichia coli (strain K12) OX=83333 GN=asmA PE=3 SV=2	0.000258287	0.000229484	0.000177439	0.000260112	0.000280781	0.000122981	5.84522e-05	0.000186609	4.56871e-05	5.62841e-05	0.00263702	0.0417441	0.00024122	9.40027e-05	-1.35958	1.3794
HCXB_ECOLI	P30178	sp|P30178|HCXB_ECOLI	Hydroxycarboxylate dehydrogenase B OS=Escherichia coli (strain K12) OX=83333 GN=hcxB PE=1 SV=2	0.000215239	0.000321278	0.000133079	0.000260112	0.000280781	4.09937e-05	5.84522e-05	3.73218e-05	4.56871e-05	0.000112568	0.00264682	0.0417441	0.000242098	5.90046e-05	-2.03669	1.3794
YAEH_ECOLI	P62768	sp|P62768|YAEH_ECOLI	UPF0325 protein YaeH OS=Escherichia coli (strain K12) OX=83333 GN=yaeH PE=3 SV=1	0.000301334	0.000413071	0.000266158	0.000303464	0.000421171	0.000204968	5.84522e-05	0.000111965	0.000228436	5.62841e-05	0.00257355	0.0417441	0.00034104	0.000132021	-1.36917	1.3794
GCH1_ECOLI	P0A6T5	sp|P0A6T5|GCH1_ECOLI	GTP cyclohydrolase 1 OS=Escherichia coli (strain K12) OX=83333 GN=folE PE=1 SV=2	0.000430478	0.000504865	0.000399237	0.000303464	0.000280781	0.000245962	0.000116904	0.000186609	9.13743e-05	0.000168852	0.00293365	0.0444966	0.000383765	0.00016194	-1.24476	1.35167
KBP_ECOLI	P0ADE6	sp|P0ADE6|KBP_ECOLI	Potassium binding protein Kbp OS=Escherichia coli (strain K12) OX=83333 GN=kbp PE=1 SV=2	0.00107619	0.0014687	0.000975913	0.00130056	0.00112312	0.000696893	0.000292261	0.000746436	0.000730994	0.000168852	0.00297049	0.0444966	0.0011889	0.000527087	-1.17351	1.35167
AHPF_ECOLI	P35340	sp|P35340|AHPF_ECOLI	Alkyl hydroperoxide reductase subunit F OS=Escherichia coli (strain K12) OX=83333 GN=ahpF PE=1 SV=2	0.00129143	0.00114742	0.00159695	0.0010838	0.00112312	0.00209068	0.00187047	0.00145555	0.00187317	0.00202623	0.00302287	0.0444966	0.00124854	0.00186322	0.57755	1.35167
RLUB_ECOLI	P37765	sp|P37765|RLUB_ECOLI	Ribosomal large subunit pseudouridine synthase B OS=Escherichia coli (strain K12) OX=83333 GN=rluB PE=1 SV=2	4.30478e-05	0.00013769	0.000177439	0.000130056	0.00014039	0.000286956	0.000175357	0.000298574	0.000274123	0.000337705	0.00301063	0.0444966	0.000125725	0.000274543	1.12676	1.35167
YEGP_ECOLI	P76402	sp|P76402|YEGP_ECOLI	UPF0339 protein YegP OS=Escherichia coli (strain K12) OX=83333 GN=yegP PE=1 SV=2	0.00107619	0.00087204	0.000665395	0.000867039	0.000748748	0.000409937	5.84522e-05	0.000597149	0.000365497	0.000112568	0.00289153	0.0444966	0.000845883	0.000308721	-1.45416	1.35167
PYRI_ECOLI	P0A7F3	sp|P0A7F3|PYRI_ECOLI	Aspartate carbamoyltransferase regulatory chain OS=Escherichia coli (strain K12) OX=83333 GN=pyrI PE=1 SV=2	0.000215239	0.00013769	0.000133079	8.67039e-05	4.67968e-05	0.000368943	0.00052607	0.000373218	0.000274123	0.000281421	0.00312274	0.0453618	0.000123902	0.000364755	1.55773	1.34331
ENO_ECOLI	P0A6P9	sp|P0A6P9|ENO_ECOLI	Enolase OS=Escherichia coli (strain K12) OX=83333 GN=eno PE=1 SV=2	0.00804994	0.00803194	0.0082509	0.00845364	0.00907857	0.0108223	0.0116904	0.0111965	0.0103253	0.0136208	0.00348253	0.0496003	0.008373	0.0115311	0.461711	1.30452
YCFP_ECOLI	P0A8E1	sp|P0A8E1|YCFP_ECOLI	UPF0227 protein YcfP OS=Escherichia coli (strain K12) OX=83333 GN=ycfP PE=1 SV=1	0.000602669	0.000367175	0.000399237	0.000520224	0.000514764	0.000327949	0.000116904	0.000223931	0.00031981	0.000112568	0.00350437	0.0496003	0.000480814	0.000220233	-1.12645	1.30452
SERA_ECOLI	P0A9T0	sp|P0A9T0|SERA_ECOLI	D-3-phosphoglycerate dehydrogenase OS=Escherichia coli (strain K12) OX=83333 GN=serA PE=1 SV=2	0.00172191	0.00156049	0.00137515	0.00151732	0.000982732	0.000942855	0.000818331	0.00100769	0.000593933	0.000506557	0.00364474	0.0503621	0.00143152	0.000773873	-0.88738	1.2979
SODF_ECOLI	P0AGD3	sp|P0AGD3|SODF_ECOLI	Superoxide dismutase [Fe] OS=Escherichia coli (strain K12) OX=83333 GN=sodB PE=1 SV=2	0.00038743	0.000550762	0.00102027	0.000693632	0.000608358	0.00118882	0.00151976	0.00149287	0.00132493	0.00219508	0.00364943	0.0503621	0.000652091	0.00154429	1.2438	1.2979
IF3_ECOLI	P0A707	sp|P0A707|IF3_ECOLI	Translation initiation factor IF-3 OS=Escherichia coli (strain K12) OX=83333 GN=infC PE=1 SV=1	0.000473526	0.000504865	0.000842834	0.00043352	0.000327577	0.000983848	0.000818331	0.00104501	0.000868056	0.00129453	0.00380894	0.0519144	0.000516464	0.00100196	0.956079	1.28471
CAPP_ECOLI	P00864	sp|P00864|CAPP_ECOLI	Phosphoenolpyruvate carboxylase OS=Escherichia coli (strain K12) OX=83333 GN=ppc PE=1 SV=1	0.00172191	0.00119332	0.00217362	0.00151732	0.00159109	0.00122981	0.000292261	0.000746436	0.000868056	0.000337705	0.00403036	0.0536087	0.00163945	0.000694854	-1.23843	1.27076
LEU1_ECOLI	P09151	sp|P09151|LEU1_ECOLI	2-isopropylmalate synthase OS=Escherichia coli (strain K12) OX=83333 GN=leuA PE=1 SV=5	0.000947051	0.00110152	0.00110899	0.00138726	0.00135711	0.000901861	0.000292261	0.000746436	0.000228436	0.000393989	0.00401537	0.0536087	0.00118039	0.000512596	-1.20336	1.27076
RIHC_ECOLI	P22564	sp|P22564|RIHC_ECOLI	Non-specific ribonucleoside hydrolase RihC OS=Escherichia coli (strain K12) OX=83333 GN=rihC PE=1 SV=1	4.30478e-05	4.58968e-05	8.87193e-05	8.67039e-05	4.67968e-05	0.000163975	0.000350713	0.000298574	0.000182749	0.000281421	0.00413073	0.0542895	6.22329e-05	0.000255486	2.0375	1.26528
OPGG_ECOLI	P33136	sp|P33136|OPGG_ECOLI	Glucans biosynthesis protein G OS=Escherichia coli (strain K12) OX=83333 GN=mdoG PE=1 SV=1	0.000731812	0.000642556	0.00137515	0.000606928	0.000608358	0.00168074	0.00157821	0.00164216	0.00109649	0.00191366	0.00423058	0.0545659	0.000792961	0.00158225	0.996658	1.26308
NAPA_ECOLI	P33937	sp|P33937|NAPA_ECOLI	Periplasmic nitrate reductase OS=Escherichia coli (strain K12) OX=83333 GN=napA PE=1 SV=3	0.000129143	9.17936e-05	8.87193e-05	8.67039e-05	0.00014039	4.09937e-05	5.84522e-05	3.73218e-05	4.56871e-05	5.62841e-05	0.00425061	0.0545659	0.00010735	4.77478e-05	-1.16882	1.26308
GATZ_ECOLI	P0C8J8	sp|P0C8J8|GATZ_ECOLI	D-tagatose-1,6-bisphosphate aldolase subunit GatZ OS=Escherichia coli (strain K12) OX=83333 GN=gatZ PE=1 SV=1	0.000344382	4.58968e-05	0.000842834	0.000173408	0.000233984	0.0012708	0.00192892	0.00115698	0.00159905	0.000731694	0.00440709	0.0559245	0.000328101	0.00133749	2.02732	1.2524
TRMJ_ECOLI	P0AE01	sp|P0AE01|TRMJ_ECOLI	tRNA (cytidine/uridine-2'-O-)-methyltransferase TrmJ OS=Escherichia coli (strain K12) OX=83333 GN=trmJ PE=1 SV=1	4.30478e-05	0.000183587	0.000133079	0.000173408	9.35935e-05	0.000368943	0.000292261	0.00063447	0.000365497	0.000506557	0.00459274	0.057618	0.000125343	0.000433546	1.7903	1.23944
TOLB_ECOLI	P0A855	sp|P0A855|TOLB_ECOLI	Tol-Pal system protein TolB OS=Escherichia coli (strain K12) OX=83333 GN=tolB PE=1 SV=1	0.00309944	0.00275381	0.00204054	0.00247106	0.00243343	0.00176273	0.000350713	0.00153019	0.00164474	0.00129453	0.00483237	0.0599431	0.00255966	0.00131658	-0.959154	1.22226
DADA_ECOLI	P0A6J5	sp|P0A6J5|DADA_ECOLI	D-amino acid dehydrogenase OS=Escherichia coli (strain K12) OX=83333 GN=dadA PE=1 SV=1	0.000301334	0.00013769	0.000221798	0.000346816	0.000187187	0.000491924	0.000467617	0.000373218	0.00063962	0.000393989	0.0051247	0.0623769	0.000238965	0.000473274	0.985874	1.20498
GLGC_ECOLI	P0A6V1	sp|P0A6V1|GLGC_ECOLI	Glucose-1-phosphate adenylyltransferase OS=Escherichia coli (strain K12) OX=83333 GN=glgC PE=1 SV=2	0.000731812	0.000504865	0.000399237	0.000476872	0.000467968	0.000327949	5.84522e-05	0.000335896	0.000228436	0.000112568	0.00514158	0.0623769	0.000516151	0.00021266	-1.27924	1.20498
ARTI_ECOLI	P30859	sp|P30859|ARTI_ECOLI	Putative ABC transporter arginine-binding protein 2 OS=Escherichia coli (strain K12) OX=83333 GN=artI PE=1 SV=3	0.000860956	0.00087204	0.000621035	0.00065028	0.000935935	0.000450931	0.000467617	0.000597149	0.000548246	0.000337705	0.0052228	0.0626736	0.000788049	0.000480329	-0.714261	1.20292
BCP_ECOLI	P0AE52	sp|P0AE52|BCP_ECOLI	Peroxiredoxin Bcp OS=Escherichia coli (strain K12) OX=83333 GN=bcp PE=1 SV=1	0.000860956	0.000917936	0.000443597	0.000953743	0.000935935	0.000409937	0.000175357	0.000447861	0.000548246	0.000112568	0.00538608	0.0630611	0.000822433	0.000338794	-1.27949	1.20024
PTFAH_ECOLI	P69811	sp|P69811|PTFAH_ECOLI	Multiphosphoryl transfer protein OS=Escherichia coli (strain K12) OX=83333 GN=fruB PE=1 SV=1	0.000516573	0.000367175	0.000487956	0.000736984	0.000561561	0.000983848	0.000935235	0.00100769	0.00109649	0.000619125	0.00542645	0.0630611	0.00053405	0.000928478	0.797893	1.20024
YDHS_ECOLI	P77148	sp|P77148|YDHS_ECOLI	Uncharacterized protein YdhS OS=Escherichia coli (strain K12) OX=83333 GN=ydhS PE=4 SV=1	0.000129143	0.00013769	8.87193e-05	8.67039e-05	9.35935e-05	4.09937e-05	5.84522e-05	7.46436e-05	4.56871e-05	5.62841e-05	0.00532444	0.0630611	0.00010717	5.52121e-05	-0.956845	1.20024
SUCC_ECOLI	P0A836	sp|P0A836|SUCC_ECOLI	Succinate--CoA ligase [ADP-forming] subunit beta OS=Escherichia coli (strain K12) OX=83333 GN=sucC PE=1 SV=1	0.00258287	0.0028456	0.0025285	0.00229765	0.00229304	0.00188571	0.0013444	0.00134358	0.00164474	0.000450273	0.00559625	0.0639523	0.00250953	0.00133374	-0.911941	1.19414
PHSG_ECOLI	P0AC86	sp|P0AC86|PHSG_ECOLI	Glycogen phosphorylase OS=Escherichia coli (strain K12) OX=83333 GN=glgP PE=3 SV=1	0.000172191	9.17936e-05	0.000177439	0.000173408	0.000233984	4.09937e-05	5.84522e-05	0.000111965	4.56871e-05	5.62841e-05	0.00561899	0.0639523	0.000169763	6.26765e-05	-1.43753	1.19414
KDSB_ECOLI	P04951	sp|P04951|KDSB_ECOLI	3-deoxy-manno-octulosonate cytidylyltransferase OS=Escherichia coli (strain K12) OX=83333 GN=kdsB PE=1 SV=2	0.000258287	0.000229484	0.000177439	0.000130056	0.00014039	0.000327949	0.000350713	0.000335896	0.00031981	0.000225136	0.00587567	0.0648674	0.000187131	0.000311901	0.737039	1.18797
UVRC_ECOLI	P0A8G0	sp|P0A8G0|UVRC_ECOLI	UvrABC system protein C OS=Escherichia coli (strain K12) OX=83333 GN=uvrC PE=1 SV=1	0.000172191	0.000183587	0.000177439	0.00021676	0.000327577	8.19874e-05	5.84522e-05	7.46436e-05	4.56871e-05	0.000112568	0.00576603	0.0648674	0.000215511	7.46677e-05	-1.5292	1.18797
YIDR_ECOLI	P31455	sp|P31455|YIDR_ECOLI	Uncharacterized protein YidR OS=Escherichia coli (strain K12) OX=83333 GN=yidR PE=4 SV=4	0.000215239	0.000183587	0.000133079	0.000260112	0.00014039	8.19874e-05	0.000116904	7.46436e-05	4.56871e-05	5.62841e-05	0.00585298	0.0648674	0.000186481	7.51013e-05	-1.31212	1.18797
ASSY_ECOLI	P0A6E4	sp|P0A6E4|ASSY_ECOLI	Argininosuccinate synthase OS=Escherichia coli (strain K12) OX=83333 GN=argG PE=1 SV=2	0.000860956	0.00105563	0.00110899	0.000953743	0.000889138	0.000696893	0.000409165	0.000559827	0.000548246	5.62841e-05	0.00596595	0.065212	0.000973691	0.000454083	-1.10051	1.18567
TTCA_ECOLI	P76055	sp|P76055|TTCA_ECOLI	tRNA-cytidine(32) 2-sulfurtransferase OS=Escherichia coli (strain K12) OX=83333 GN=ttcA PE=1 SV=1	4.30478e-05	4.58968e-05	4.43597e-05	8.67039e-05	9.35935e-05	0.000163975	0.000233809	0.000223931	0.000137061	0.000112568	0.00608611	0.0658732	6.27203e-05	0.000174269	1.47431	1.18129
HIS8_ECOLI	P06986	sp|P06986|HIS8_ECOLI	Histidinol-phosphate aminotransferase OS=Escherichia coli (strain K12) OX=83333 GN=hisC PE=1 SV=2	0.00103315	0.000688452	0.000532316	0.000476872	0.000467968	0.000163975	0.000116904	0.000149287	4.56871e-05	5.62841e-05	0.00622204	0.0666906	0.000639751	0.000106428	-2.58764	1.17594
AROB_ECOLI	P07639	sp|P07639|AROB_ECOLI	3-dehydroquinate synthase OS=Escherichia coli (strain K12) OX=83333 GN=aroB PE=1 SV=1	0.00077486	0.000780246	0.000754114	0.000823688	0.000655155	0.000696893	0.000642974	0.000522505	0.000548246	0.000506557	0.00631843	0.0670726	0.000757613	0.000583435	-0.376889	1.17345
PTNAB_ECOLI	P69797	sp|P69797|PTNAB_ECOLI	PTS system mannose-specific EIIAB component OS=Escherichia coli (strain K12) OX=83333 GN=manX PE=1 SV=2	0.000516573	0.000458968	0.000798474	0.000520224	0.000748748	0.00114782	0.000935235	0.000970366	0.000730994	0.00101311	0.00656891	0.0690674	0.000608598	0.000959507	0.656804	1.16073
METH_ECOLI	P13009	sp|P13009|METH_ECOLI	Methionine synthase OS=Escherichia coli (strain K12) OX=83333 GN=metH PE=1 SV=5	0.00077486	0.000826143	0.000621035	0.000563576	0.000795545	0.000532918	0.000233809	0.000522505	0.000182749	0.000112568	0.00686164	0.0714646	0.000716232	0.00031691	-1.17635	1.14591
PROA_ECOLI	P07004	sp|P07004|PROA_ECOLI	Gamma-glutamyl phosphate reductase OS=Escherichia coli (strain K12) OX=83333 GN=proA PE=1 SV=2	0.00111924	0.00133101	0.00137515	0.00169073	0.00112312	0.00114782	0.000467617	0.000709114	0.000868056	0.000562841	0.00700741	0.0715687	0.00132785	0.00075109	-0.822034	1.14528
METAS_ECOLI	P07623	sp|P07623|METAS_ECOLI	Homoserine O-succinyltransferase OS=Escherichia coli (strain K12) OX=83333 GN=metAS PE=1 SV=4	0.000430478	0.000321278	0.000177439	0.000260112	0.000233984	0.000163975	5.84522e-05	3.73218e-05	0.000137061	5.62841e-05	0.00709625	0.0715687	0.000284658	9.06188e-05	-1.65135	1.14528
YEAY_ECOLI	P0AA91	sp|P0AA91|YEAY_ECOLI	Uncharacterized lipoprotein YeaY OS=Escherichia coli (strain K12) OX=83333 GN=yeaY PE=3 SV=1	0.000301334	0.000183587	0.000221798	0.000173408	0.000187187	0.000163975	5.84522e-05	7.46436e-05	0.000137061	5.62841e-05	0.00717041	0.0715687	0.000213463	9.80832e-05	-1.12191	1.14528
KATG_ECOLI	P13029	sp|P13029|KATG_ECOLI	Catalase-peroxidase OS=Escherichia coli (strain K12) OX=83333 GN=katG PE=1 SV=2	0.00284115	0.00234074	0.00248414	0.00234101	0.00219945	0.00213167	0.00151976	0.00197805	0.00191886	0.00196994	0.00719577	0.0715687	0.0024413	0.00190366	-0.358874	1.14528
TCYP_ECOLI	P77529	sp|P77529|TCYP_ECOLI	L-cystine transporter TcyP OS=Escherichia coli (strain K12) OX=83333 GN=tcyP PE=1 SV=1	0.00038743	0.000321278	0.000354877	0.00043352	0.000608358	0.000245962	5.84522e-05	0.000298574	0.000182749	5.62841e-05	0.00699091	0.0715687	0.000421093	0.000168404	-1.32221	1.14528
ACNB_ECOLI	P36683	sp|P36683|ACNB_ECOLI	Aconitate hydratase B OS=Escherichia coli (strain K12) OX=83333 GN=acnB PE=1 SV=3	0.00469221	0.0042684	0.00634343	0.00463866	0.00463288	0.00381241	0.00286416	0.00347093	0.00365497	0.00208251	0.00727386	0.0716995	0.00491512	0.003177	-0.629563	1.14448
RS15_ECOLI	P0ADZ4	sp|P0ADZ4|RS15_ECOLI	30S ribosomal protein S15 OS=Escherichia coli (strain K12) OX=83333 GN=rpsO PE=1 SV=2	8.60956e-05	9.17936e-05	0.000133079	0.000173408	0.00014039	4.09937e-05	5.84522e-05	3.73218e-05	4.56871e-05	5.62841e-05	0.00740028	0.0723001	0.000124953	4.77478e-05	-1.38788	1.14086
GLGA_ECOLI	P0A6U8	sp|P0A6U8|GLGA_ECOLI	Glycogen synthase OS=Escherichia coli (strain K12) OX=83333 GN=glgA PE=1 SV=1	0.00077486	0.000504865	0.000665395	0.000476872	0.000608358	0.000368943	0.00052607	0.000298574	0.000274123	0.000281421	0.00760064	0.0736062	0.00060607	0.000349826	-0.792846	1.13309
LAMB_ECOLI	P02943	sp|P02943|LAMB_ECOLI	Maltoporin OS=Escherichia coli (strain K12) OX=83333 GN=lamB PE=1 SV=1	0.00400344	0.00454379	0.00412545	0.00355486	0.00355655	0.00282856	0.000993687	0.00179145	0.00246711	0.00315191	0.00782131	0.0746008	0.00395682	0.00224654	-0.816635	1.12726
ISCU_ECOLI	P0ACD4	sp|P0ACD4|ISCU_ECOLI	Iron-sulfur cluster assembly scaffold protein IscU OS=Escherichia coli (strain K12) OX=83333 GN=iscU PE=1 SV=1	0.00107619	0.00123921	0.00115335	0.00138726	0.00135711	0.000737886	0.000292261	0.000559827	0.00095943	5.62841e-05	0.00789429	0.0746008	0.00124263	0.000521138	-1.25366	1.12726
YAHO_ECOLI	P75694	sp|P75694|YAHO_ECOLI	Uncharacterized protein YahO OS=Escherichia coli (strain K12) OX=83333 GN=yahO PE=3 SV=1	0.000258287	0.00013769	0.000221798	0.00021676	0.000374374	0.000163975	5.84522e-05	3.73218e-05	4.56871e-05	5.62841e-05	0.00790606	0.0746008	0.000241782	7.2344e-05	-1.74076	1.12726
UBID_ECOLI	P0AAB4	sp|P0AAB4|UBID_ECOLI	3-octaprenyl-4-hydroxybenzoate carboxy-lyase OS=Escherichia coli (strain K12) OX=83333 GN=ubiD PE=1 SV=1	8.60956e-05	4.58968e-05	4.43597e-05	8.67039e-05	9.35935e-05	0.000204968	0.000116904	0.000149287	0.000137061	0.000112568	0.00815513	0.0762988	7.13299e-05	0.000144158	1.01507	1.11748
RND_ECOLI	P09155	sp|P09155|RND_ECOLI	Ribonuclease D OS=Escherichia coli (strain K12) OX=83333 GN=rnd PE=1 SV=1	0.000172191	4.58968e-05	4.43597e-05	0.000130056	4.67968e-05	0.000163975	0.000233809	0.000223931	0.000182749	0.000337705	0.00840453	0.0766964	8.78601e-05	0.000228433	1.37849	1.11522
NTPPB_ECOLI	P0A729	sp|P0A729|NTPPB_ECOLI	7-methyl-GTP pyrophosphatase OS=Escherichia coli (strain K12) OX=83333 GN=yceF PE=1 SV=1	0.000215239	0.00013769	0.000177439	0.00021676	0.000187187	0.000122981	0.000116904	0.000149287	4.56871e-05	5.62841e-05	0.00847551	0.0766964	0.000186863	9.82288e-05	-0.927763	1.11522
OSMY_ECOLI	P0AFH8	sp|P0AFH8|OSMY_ECOLI	Osmotically-inducible protein Y OS=Escherichia coli (strain K12) OX=83333 GN=osmY PE=1 SV=1	0.00124839	0.0028915	0.00235106	0.0021676	0.00219945	0.00122981	0.000876783	0.000709114	0.00114218	0.00095683	0.00832229	0.0766964	0.0021716	0.000982943	-1.14358	1.11522
IF1_ECOLI	P69222	sp|P69222|IF1_ECOLI	Translation initiation factor IF-1 OS=Escherichia coli (strain K12) OX=83333 GN=infA PE=1 SV=2	0.000129143	4.58968e-05	0.000576676	0.000260112	0.000514764	0.000942855	0.00111059	0.00100769	0.000411184	0.000844262	0.00846739	0.0766964	0.000305318	0.000863316	1.49957	1.11522
ALF_ECOLI	P0AB71	sp|P0AB71|ALF_ECOLI	Fructose-bisphosphate aldolase class 2 OS=Escherichia coli (strain K12) OX=83333 GN=fbaA PE=1 SV=2	0.00322858	0.00266202	0.00310518	0.00338145	0.00327577	0.00352546	0.00385784	0.00339628	0.00379203	0.00382732	0.00885843	0.0786878	0.0031306	0.00367979	0.233183	1.10409
YFIF_ECOLI	P0AGJ5	sp|P0AGJ5|YFIF_ECOLI	Uncharacterized tRNA/rRNA methyltransferase YfiF OS=Escherichia coli (strain K12) OX=83333 GN=yfiF PE=1 SV=1	0.000344382	0.000229484	0.000665395	0.000476872	0.000561561	0.000696893	0.00111059	0.000746436	0.000730994	0.000844262	0.0089094	0.0786878	0.000455539	0.000825835	0.85828	1.10409
METQ_ECOLI	P28635	sp|P28635|METQ_ECOLI	D-methionine-binding lipoprotein MetQ OS=Escherichia coli (strain K12) OX=83333 GN=metQ PE=1 SV=2	0.0019802	0.0029374	0.00239542	0.00238436	0.00238663	0.0019267	0.00181202	0.00115698	0.000913743	0.00180109	0.00888833	0.0786878	0.0024168	0.00152211	-0.66703	1.10409
TALB_ECOLI	P0A870	sp|P0A870|TALB_ECOLI	Transaldolase B OS=Escherichia coli (strain K12) OX=83333 GN=talB PE=1 SV=2	0.00172191	0.00220305	0.00173003	0.00182078	0.00205906	0.00151677	0.0014613	0.00153019	0.00159905	0.00101311	0.00954216	0.0836075	0.00190697	0.00142409	-0.421243	1.07775
YCAC_ECOLI	P21367	sp|P21367|YCAC_ECOLI	Probable hydrolase YcaC OS=Escherichia coli (strain K12) OX=83333 GN=ycaC PE=1 SV=1	0.000258287	0.000321278	0.000133079	0.000173408	0.000327577	4.09937e-05	5.84522e-05	0.000149287	9.13743e-05	5.62841e-05	0.00990859	0.0861345	0.000242726	7.92783e-05	-1.61433	1.06482
NDH_ECOLI	P00393	sp|P00393|NDH_ECOLI	Type II NADH:quinone oxidoreductase OS=Escherichia coli (strain K12) OX=83333 GN=ndh PE=1 SV=2	0.000602669	0.000826143	0.000887193	0.000780336	0.000748748	0.00135279	0.0013444	0.00134358	0.00223867	0.0014071	0.0100629	0.0867922	0.000769018	0.00153731	0.999319	1.06152
SLYD_ECOLI	P0A9K9	sp|P0A9K9|SLYD_ECOLI	FKBP-type peptidyl-prolyl cis-trans isomerase SlyD OS=Escherichia coli (strain K12) OX=83333 GN=slyD PE=1 SV=1	0.000947051	0.000413071	0.000754114	0.000606928	0.000655155	0.00143478	0.00198737	0.00141823	0.000822368	0.00163224	0.0105727	0.0904829	0.000675264	0.001459	1.11145	1.04343
NLPA_ECOLI	P04846	sp|P04846|NLPA_ECOLI	Lipoprotein 28 OS=Escherichia coli (strain K12) OX=83333 GN=nlpA PE=1 SV=1	0.000688765	0.000688452	0.000842834	0.000476872	0.000608358	0.000409937	0.000467617	0.00041054	0.000502558	0.000281421	0.0106721	0.0906306	0.000661056	0.000414415	-0.673698	1.04272
LOLB_ECOLI	P61320	sp|P61320|LOLB_ECOLI	Outer-membrane lipoprotein LolB OS=Escherichia coli (strain K12) OX=83333 GN=lolB PE=1 SV=1	0.00107619	0.00087204	0.000621035	0.000780336	0.000701951	0.000491924	0.000233809	0.000447861	0.000685307	0.000168852	0.0108578	0.0908103	0.000810311	0.000405551	-0.998594	1.04186
YQJI_ECOLI	P64588	sp|P64588|YQJI_ECOLI	Transcriptional regulator YqjI OS=Escherichia coli (strain K12) OX=83333 GN=yqjI PE=1 SV=1	8.60956e-05	9.17936e-05	0.000177439	0.000130056	0.00014039	8.19874e-05	5.84522e-05	3.73218e-05	4.56871e-05	5.62841e-05	0.0108091	0.0908103	0.000125155	5.59465e-05	-1.16159	1.04186
YDGA_ECOLI	P77804	sp|P77804|YDGA_ECOLI	Protein YdgA OS=Escherichia coli (strain K12) OX=83333 GN=ydgA PE=1 SV=1	0.0019802	0.00197356	0.00146387	0.00212425	0.00201226	0.00159875	0.00151976	0.00149287	0.0014163	0.0010694	0.0110265	0.0915282	0.00191083	0.00141942	-0.4289	1.03844
AROA_ECOLI	P0A6D3	sp|P0A6D3|AROA_ECOLI	3-phosphoshikimate 1-carboxyvinyltransferase OS=Escherichia coli (strain K12) OX=83333 GN=aroA PE=1 SV=1	0.000344382	0.000321278	0.000177439	0.000476872	0.000327577	0.000245962	5.84522e-05	0.000186609	9.13743e-05	5.62841e-05	0.0112695	0.0924957	0.00032951	0.000127736	-1.36715	1.03388
ECNB_ECOLI	P0ADB7	sp|P0ADB7|ECNB_ECOLI	Entericidin B OS=Escherichia coli (strain K12) OX=83333 GN=ecnB PE=3 SV=1	0.000172191	0.000367175	0.000221798	0.000173408	0.000187187	0.000122981	5.84522e-05	3.73218e-05	9.13743e-05	5.62841e-05	0.0113106	0.0924957	0.000224352	7.32827e-05	-1.61422	1.03388
SYV_ECOLI	P07118	sp|P07118|SYV_ECOLI	Valine--tRNA ligase OS=Escherichia coli (strain K12) OX=83333 GN=valS PE=1 SV=2	0.0018941	0.00183587	0.00226234	0.00212425	0.00224624	0.0026236	0.00233809	0.00283646	0.00223867	0.00264535	0.011436	0.0928331	0.00207256	0.00253643	0.291386	1.0323
MAK_ECOLI	P23917	sp|P23917|MAK_ECOLI	Fructokinase OS=Escherichia coli (strain K12) OX=83333 GN=mak PE=1 SV=2	0.000430478	0.000275381	0.000310518	0.000390168	0.000280781	0.000327949	5.84522e-05	7.46436e-05	0.000137061	5.62841e-05	0.0119422	0.0959214	0.000337465	0.000130878	-1.36651	1.01808
MLAA_ECOLI	P76506	sp|P76506|MLAA_ECOLI	Intermembrane phospholipid transport system lipoprotein MlaA OS=Escherichia coli (strain K12) OX=83333 GN=mlaA PE=1 SV=1	0.000301334	0.000413071	0.000133079	0.00043352	0.000327577	0.000163975	5.84522e-05	0.000111965	0.000137061	5.62841e-05	0.0119902	0.0959214	0.000321716	0.000105548	-1.6079	1.01808
ODP2_ECOLI	P06959	sp|P06959|ODP2_ECOLI	Dihydrolipoyllysine-residue acetyltransferase component of pyruvate dehydrogenase complex OS=Escherichia coli (strain K12) OX=83333 GN=aceF PE=1 SV=3	0.00598364	0.00780246	0.0101584	0.00819352	0.00964013	0.0114372	0.013444	0.00906919	0.0126553	0.0143525	0.0121912	0.0967574	0.00835562	0.0121916	0.545073	1.01432
HISX_ECOLI	P06988	sp|P06988|HISX_ECOLI	Histidinol dehydrogenase OS=Escherichia coli (strain K12) OX=83333 GN=hisD PE=1 SV=5	0.000129143	0.000458968	0.000266158	0.00043352	0.000280781	8.19874e-05	5.84522e-05	3.73218e-05	4.56871e-05	5.62841e-05	0.0124452	0.0967574	0.000313714	5.59465e-05	-2.48733	1.01432
IF2_ECOLI	P0A705	sp|P0A705|IF2_ECOLI	Translation initiation factor IF-2 OS=Escherichia coli (strain K12) OX=83333 GN=infB PE=1 SV=1	0.00279811	0.00302919	0.00381493	0.00411844	0.00313538	0.00438632	0.00602058	0.00485183	0.00397478	0.00467158	0.0123632	0.0967574	0.00337921	0.00478102	0.500632	1.01432
YQJD_ECOLI	P64581	sp|P64581|YQJD_ECOLI	Uncharacterized protein YqjD OS=Escherichia coli (strain K12) OX=83333 GN=yqjD PE=1 SV=1	0.000430478	0.000413071	0.000266158	0.00021676	0.000280781	0.000122981	0.000175357	0.000149287	0.000182749	0.000112568	0.012431	0.0967574	0.00032145	0.000148588	-1.11327	1.01432
CYSP_ECOLI	P16700	sp|P16700|CYSP_ECOLI	Thiosulfate-binding protein OS=Escherichia coli (strain K12) OX=83333 GN=cysP PE=1 SV=1	0.00142058	0.0014228	0.00181875	0.00164738	0.00154429	0.00122981	0.000350713	0.000858401	0.00123355	0.000450273	0.0126738	0.0978451	0.00157076	0.00082455	-0.929782	1.00946
GREA_ECOLI	P0A6W5	sp|P0A6W5|GREA_ECOLI	Transcription elongation factor GreA OS=Escherichia coli (strain K12) OX=83333 GN=greA PE=1 SV=1	0.000602669	0.000458968	0.00102027	0.000390168	0.000421171	0.00077888	0.00140285	0.00108233	0.00114218	0.00095683	0.0133166	0.102094	0.00057865	0.00107261	0.89037	0.991
PNTA_ECOLI	P07001	sp|P07001|PNTA_ECOLI	NAD(P) transhydrogenase subunit alpha OS=Escherichia coli (strain K12) OX=83333 GN=pntA PE=1 SV=2	0.00124839	0.00114742	0.00115335	0.0010838	0.000889138	0.000860867	0.000116904	0.000671792	0.000776681	0.000337705	0.0134581	0.102467	0.00110442	0.00055279	-0.998484	0.989414
LPOA_ECOLI	P45464	sp|P45464|LPOA_ECOLI	Penicillin-binding protein activator LpoA OS=Escherichia coli (strain K12) OX=83333 GN=lpoA PE=1 SV=1	0.00150667	0.00119332	0.00115335	0.00147397	0.00135711	0.00106584	0.000584522	0.000709114	0.00095943	0.000112568	0.0138706	0.103804	0.00133688	0.000686294	-0.961975	0.983787
RLMB_ECOLI	P63177	sp|P63177|RLMB_ECOLI	23S rRNA (guanosine-2'-O-)-methyltransferase RlmB OS=Escherichia coli (strain K12) OX=83333 GN=rlmB PE=1 SV=1	0.000172191	0.000183587	0.000133079	8.67039e-05	0.000233984	4.09937e-05	5.84522e-05	7.46436e-05	9.13743e-05	5.62841e-05	0.0139157	0.103804	0.000161909	6.43496e-05	-1.33118	0.983787
ZIPA_ECOLI	P77173	sp|P77173|ZIPA_ECOLI	Cell division protein ZipA OS=Escherichia coli (strain K12) OX=83333 GN=zipA PE=1 SV=3	4.30478e-05	0.000183587	0.000133079	0.000173408	0.00014039	0.000204968	0.000409165	0.000485183	0.000274123	0.000281421	0.0139107	0.103804	0.000134702	0.000330972	1.29693	0.983787
RL27_ECOLI	P0A7L8	sp|P0A7L8|RL27_ECOLI	50S ribosomal protein L27 OS=Escherichia coli (strain K12) OX=83333 GN=rpmA PE=1 SV=2	0.000904003	0.00100973	0.000887193	0.0011705	0.000935935	0.000983848	0.00169511	0.00153019	0.00150768	0.00163224	0.0143226	0.104027	0.000981473	0.00146981	0.582613	0.982852
SUHB_ECOLI	P0ADG4	sp|P0ADG4|SUHB_ECOLI	Nus factor SuhB OS=Escherichia coli (strain K12) OX=83333 GN=suhB PE=1 SV=1	0.000516573	0.000458968	0.000754114	0.000303464	0.000327577	0.000737886	0.00116904	0.00104501	0.000593933	0.00123825	0.0143084	0.104027	0.000472139	0.000956825	1.01904	0.982852
FTSP_ECOLI	P26648	sp|P26648|FTSP_ECOLI	Cell division protein FtsP OS=Escherichia coli (strain K12) OX=83333 GN=ftsP PE=1 SV=2	0.000301334	0.000367175	0.000266158	0.000390168	0.000280781	0.000122981	0.000175357	0.000298574	0.000228436	0.000168852	0.0141197	0.104027	0.000321123	0.00019884	-0.691518	0.982852
BAMB_ECOLI	P77774	sp|P77774|BAMB_ECOLI	Outer membrane protein assembly factor BamB OS=Escherichia coli (strain K12) OX=83333 GN=bamB PE=1 SV=1	0.00111924	0.0014687	0.000975913	0.0011705	0.00102953	0.000942855	0.000467617	0.000933045	0.000730994	0.000787978	0.0142646	0.104027	0.00115278	0.000772498	-0.577511	0.982852
SUCD_ECOLI	P0AGE9	sp|P0AGE9|SUCD_ECOLI	Succinate--CoA ligase [ADP-forming] subunit alpha OS=Escherichia coli (strain K12) OX=83333 GN=sucD PE=1 SV=2	0.00185105	0.00178998	0.0020849	0.00134391	0.00182507	0.00151677	0.00128595	0.000746436	0.00095943	0.000281421	0.0146535	0.105735	0.00177898	0.000958	-0.892956	0.975781
DPPD_ECOLI	P0AAG0	sp|P0AAG0|DPPD_ECOLI	Dipeptide transport ATP-binding protein DppD OS=Escherichia coli (strain K12) OX=83333 GN=dppD PE=1 SV=1	0.000129143	0.00013769	0.000133079	0.00021676	9.35935e-05	8.19874e-05	5.84522e-05	7.46436e-05	4.56871e-05	5.62841e-05	0.0149548	0.107208	0.000142053	6.34109e-05	-1.16363	0.969772
EFTS_ECOLI	P0A6P1	sp|P0A6P1|EFTS_ECOLI	Elongation factor Ts OS=Escherichia coli (strain K12) OX=83333 GN=tsf PE=1 SV=2	0.00215239	0.00234074	0.00199619	0.0021676	0.00238663	0.00327949	0.00409165	0.0025752	0.0028326	0.00377104	0.015586	0.110382	0.00220871	0.00331	0.583627	0.9571
RL19_ECOLI	P0A7K6	sp|P0A7K6|RL19_ECOLI	50S ribosomal protein L19 OS=Escherichia coli (strain K12) OX=83333 GN=rplS PE=1 SV=2	0.00077486	0.000734349	0.000354877	0.000606928	0.000561561	0.00077888	0.000993687	0.000895723	0.000913743	0.000844262	0.0156975	0.110382	0.000606515	0.000885259	0.545556	0.9571
MOAB_ECOLI	P0AEZ9	sp|P0AEZ9|MOAB_ECOLI	Molybdenum cofactor biosynthesis protein B OS=Escherichia coli (strain K12) OX=83333 GN=moaB PE=1 SV=2	0.000344382	0.000550762	0.000354877	0.000346816	0.000374374	0.000327949	5.84522e-05	0.000261253	0.000228436	0.000168852	0.0156667	0.110382	0.000394242	0.000208988	-0.915659	0.9571
SYR_ECOLI	P11875	sp|P11875|SYR_ECOLI	Arginine--tRNA ligase OS=Escherichia coli (strain K12) OX=83333 GN=argS PE=1 SV=1	0.000645717	0.000367175	0.000399237	0.000476872	0.000280781	0.000983848	0.00052607	0.00126894	0.000868056	0.000787978	0.0162283	0.113393	0.000433956	0.000886978	1.03135	0.945414
TRPB_ECOLI	P0A879	sp|P0A879|TRPB_ECOLI	Tryptophan synthase beta chain OS=Escherichia coli (strain K12) OX=83333 GN=trpB PE=1 SV=2	0.000473526	0.000780246	0.00133079	0.000606928	0.000701951	0.000409937	0.000116904	0.000373218	0.000182749	0.000112568	0.0175464	0.121397	0.000778688	0.000239075	-1.70358	0.915791
HDEA_ECOLI	P0AES9	sp|P0AES9|HDEA_ECOLI	Acid stress chaperone HdeA OS=Escherichia coli (strain K12) OX=83333 GN=hdeA PE=1 SV=1	4.30478e-05	0.00013769	0.000532316	4.3352e-05	0.000187187	0.000696893	0.00052607	0.000447861	0.00031981	0.000731694	0.0175938	0.121397	0.000188719	0.000544465	1.5286	0.915791
AMN_ECOLI	P0AE12	sp|P0AE12|AMN_ECOLI	AMP nucleosidase OS=Escherichia coli (strain K12) OX=83333 GN=amn PE=1 SV=1	0.000215239	0.000550762	0.000576676	0.000997095	0.000655155	0.000286956	5.84522e-05	7.46436e-05	0.000228436	5.62841e-05	0.0178077	0.12211	0.000598985	0.000140954	-2.08729	0.913249
SSPA_ECOLI	P0ACA3	sp|P0ACA3|SSPA_ECOLI	Stringent starvation protein A OS=Escherichia coli (strain K12) OX=83333 GN=sspA PE=1 SV=2	0.000344382	0.000275381	0.000399237	0.000260112	0.000701951	0.000655899	0.000701426	0.000858401	0.000822368	0.0014071	0.017945	0.122112	0.000396213	0.00088904	1.16597	0.913241
YAHK_ECOLI	P75691	sp|P75691|YAHK_ECOLI	Aldehyde reductase YahK OS=Escherichia coli (strain K12) OX=83333 GN=yahK PE=1 SV=1	0.000516573	0.000550762	0.000665395	0.000563576	0.000608358	0.000491924	0.000175357	0.00041054	0.00031981	5.62841e-05	0.0181398	0.122112	0.000580933	0.000290783	-0.998429	0.913241
YAJO_ECOLI	P77735	sp|P77735|YAJO_ECOLI	1-deoxyxylulose-5-phosphate synthase YajO OS=Escherichia coli (strain K12) OX=83333 GN=yajO PE=1 SV=2	8.60956e-05	4.58968e-05	4.43597e-05	0.000130056	4.67968e-05	0.000122981	0.000116904	0.000186609	0.000137061	0.000112568	0.0180452	0.122112	7.06409e-05	0.000135225	0.936783	0.913241
OMPC_ECOLI	P06996	sp|P06996|OMPC_ECOLI	Outer membrane porin C OS=Escherichia coli (strain K12) OX=83333 GN=ompC PE=1 SV=1	0.0133448	0.0139067	0.0169898	0.0121819	0.0139454	0.0144708	0.0167758	0.0187355	0.0195541	0.0193617	0.0186383	0.123213	0.0140737	0.0177796	0.337217	0.909342
FABA_ECOLI	P0A6Q3	sp|P0A6Q3|FABA_ECOLI	3-hydroxydecanoyl-[acyl-carrier-protein] dehydratase OS=Escherichia coli (strain K12) OX=83333 GN=fabA PE=1 SV=2	0.00180801	0.00183587	0.00141951	0.00190749	0.00191867	0.00147577	0.000818331	0.000933045	0.00155336	0.000506557	0.018522	0.123213	0.00177791	0.00105741	-0.749642	0.909342
QUEC_ECOLI	P77756	sp|P77756|QUEC_ECOLI	7-cyano-7-deazaguanine synthase OS=Escherichia coli (strain K12) OX=83333 GN=queC PE=1 SV=1	8.60956e-05	0.00013769	0.000133079	0.000173408	0.00014039	0.000122981	5.84522e-05	3.73218e-05	9.13743e-05	5.62841e-05	0.0185268	0.123213	0.000134133	7.32827e-05	-0.872116	0.909342
KDSA_ECOLI	P0A715	sp|P0A715|KDSA_ECOLI	2-dehydro-3-deoxyphosphooctonate aldolase OS=Escherichia coli (strain K12) OX=83333 GN=kdsA PE=1 SV=1	0.00163582	0.0015146	0.00124207	0.00121386	0.000889138	0.000901861	0.00116904	0.000709114	0.000685307	0.000506557	0.0193377	0.126324	0.0012991	0.000794377	-0.709612	0.898513
ERFK_ECOLI	P39176	sp|P39176|ERFK_ECOLI	Probable L,D-transpeptidase ErfK/SrfK OS=Escherichia coli (strain K12) OX=83333 GN=erfK PE=1 SV=2	0.000430478	0.000321278	0.000133079	0.000260112	0.000514764	0.000122981	5.84522e-05	0.000186609	4.56871e-05	5.62841e-05	0.0192478	0.126324	0.000331942	9.40027e-05	-1.82016	0.898513
LIVK_ECOLI	P04816	sp|P04816|LIVK_ECOLI	Leucine-specific-binding protein OS=Escherichia coli (strain K12) OX=83333 GN=livK PE=1 SV=2	0.000688765	0.000321278	0.000532316	0.000780336	0.000280781	0.000245962	0.000292261	0.000223931	4.56871e-05	5.62841e-05	0.0199725	0.126722	0.000520695	0.000172825	-1.59113	0.897147
PTA_ECOLI	P0A9M8	sp|P0A9M8|PTA_ECOLI	Phosphate acetyltransferase OS=Escherichia coli (strain K12) OX=83333 GN=pta PE=1 SV=2	0.00292725	0.00302919	0.00359313	0.00255777	0.0029014	0.00352546	0.00450082	0.00350825	0.00338085	0.00405246	0.0198591	0.126722	0.00300175	0.00379357	0.337752	0.897147
YCHF_ECOLI	P0ABU2	sp|P0ABU2|YCHF_ECOLI	Ribosome-binding ATPase YchF OS=Escherichia coli (strain K12) OX=83333 GN=ychF PE=1 SV=2	0.000602669	0.000642556	0.000354877	0.000606928	0.000467968	0.00077888	0.000759878	0.000783758	0.000822368	0.000562841	0.0199165	0.126722	0.000534999	0.000741545	0.470997	0.897147
SDHA_ECOLI	P0AC41	sp|P0AC41|SDHA_ECOLI	Succinate dehydrogenase flavoprotein subunit OS=Escherichia coli (strain K12) OX=83333 GN=sdhA PE=1 SV=1	0.00159277	0.00165229	0.00190747	0.00164738	0.00159109	0.00204968	0.00175357	0.00212734	0.00242142	0.00196994	0.0199135	0.126722	0.0016782	0.00206439	0.298804	0.897147
YDCF_ECOLI	P34209	sp|P34209|YDCF_ECOLI	Protein YdcF OS=Escherichia coli (strain K12) OX=83333 GN=ydcF PE=1 SV=3	0.000215239	0.00013769	0.000133079	8.67039e-05	0.000187187	0.000122981	5.84522e-05	7.46436e-05	4.56871e-05	5.62841e-05	0.0196738	0.126722	0.00015198	7.16096e-05	-1.08566	0.897147
CYOA_ECOLI	P0ABJ1	sp|P0ABJ1|CYOA_ECOLI	Cytochrome bo(3) ubiquinol oxidase subunit 2 OS=Escherichia coli (strain K12) OX=83333 GN=cyoA PE=1 SV=1	0.000860956	0.000688452	0.000975913	0.000997095	0.00107633	0.00168074	0.00216273	0.00309771	0.00118787	0.00236393	0.020103	0.126821	0.000919748	0.0020986	1.19011	0.896808
CYCA_ECOLI	P0AAE0	sp|P0AAE0|CYCA_ECOLI	D-serine/D-alanine/glycine transporter OS=Escherichia coli (strain K12) OX=83333 GN=cycA PE=1 SV=1	0.000129143	0.000229484	0.000133079	0.000303464	0.000187187	8.19874e-05	5.84522e-05	0.000111965	9.13743e-05	5.62841e-05	0.0202467	0.127002	0.000196471	8.00127e-05	-1.29602	0.89619
DAPD_ECOLI	P0A9D8	sp|P0A9D8|DAPD_ECOLI	2,3,4,5-tetrahydropyridine-2,6-dicarboxylate N-succinyltransferase OS=Escherichia coli (strain K12) OX=83333 GN=dapD PE=1 SV=1	0.00228153	0.00257022	0.00173003	0.00242771	0.00205906	0.00139379	0.00140285	0.00197805	0.00191886	0.00157596	0.0205982	0.127858	0.00221371	0.0016539	-0.420593	0.893271
RISA_ECOLI	P0AFU8	sp|P0AFU8|RISA_ECOLI	Riboflavin synthase OS=Escherichia coli (strain K12) OX=83333 GN=ribC PE=1 SV=1	0.000344382	0.000321278	0.000266158	0.00043352	0.000374374	0.000245962	0.000233809	0.000186609	0.00031981	0.000112568	0.0206148	0.127858	0.000347942	0.000219752	-0.662975	0.893271
MASZ_ECOLI	P37330	sp|P37330|MASZ_ECOLI	Malate synthase G OS=Escherichia coli (strain K12) OX=83333 GN=glcB PE=1 SV=3	0.000990099	0.00123921	0.00102027	0.00112715	0.000982732	0.00077888	0.000350713	0.00100769	0.000411184	0.000225136	0.0208294	0.128467	0.00107189	0.00055472	-0.950329	0.891207
CH60_ECOLI	P0A6F5	sp|P0A6F5|CH60_ECOLI	60 kDa chaperonin OS=Escherichia coli (strain K12) OX=83333 GN=groL PE=1 SV=2	0.0087387	0.0104645	0.0115779	0.0106212	0.0108101	0.0123801	0.018354	0.0124655	0.0137975	0.0175044	0.0211496	0.129718	0.0104425	0.0149003	0.512878	0.887001
LPP_ECOLI	P69776	sp|P69776|LPP_ECOLI	Major outer membrane lipoprotein Lpp OS=Escherichia coli (strain K12) OX=83333 GN=lpp PE=1 SV=1	0.000645717	0.000688452	0.000532316	0.000520224	0.000795545	0.000573912	5.84522e-05	0.000223931	0.000456871	5.62841e-05	0.0218275	0.133135	0.000636451	0.00027389	-1.21645	0.875706
PPNP_ECOLI	P0C037	sp|P0C037|PPNP_ECOLI	Pyrimidine/purine nucleoside phosphorylase OS=Escherichia coli (strain K12) OX=83333 GN=ppnP PE=1 SV=1	0.000215239	0.00013769	0.000133079	0.000173408	9.35935e-05	8.19874e-05	5.84522e-05	3.73218e-05	0.000137061	5.62841e-05	0.02213	0.133626	0.000150602	7.42214e-05	-1.02083	0.874109
HIS6_ECOLI	P60664	sp|P60664|HIS6_ECOLI	Imidazole glycerol phosphate synthase subunit HisF OS=Escherichia coli (strain K12) OX=83333 GN=hisF PE=1 SV=1	0.000129143	0.00013769	0.000221798	8.67039e-05	9.35935e-05	4.09937e-05	5.84522e-05	3.73218e-05	4.56871e-05	5.62841e-05	0.022271	0.133626	0.000133786	4.77478e-05	-1.48642	0.874109
YDGH_ECOLI	P76177	sp|P76177|YDGH_ECOLI	Protein YdgH OS=Escherichia coli (strain K12) OX=83333 GN=ydgH PE=1 SV=1	0.00107619	0.00119332	0.00133079	0.00138726	0.000842342	0.000819874	0.000759878	0.000858401	0.00100512	0.000393989	0.0222041	0.133626	0.00116598	0.000767452	-0.603397	0.874109
LOLA_ECOLI	P61316	sp|P61316|LOLA_ECOLI	Outer-membrane lipoprotein carrier protein OS=Escherichia coli (strain K12) OX=83333 GN=lolA PE=1 SV=1	0.000430478	0.000642556	0.000354877	0.00065028	0.000421171	0.000450931	5.84522e-05	0.000335896	0.000182749	5.62841e-05	0.0224038	0.133696	0.000499872	0.000216862	-1.20478	0.873881
CYSJ_ECOLI	P38038	sp|P38038|CYSJ_ECOLI	Sulfite reductase [NADPH] flavoprotein alpha-component OS=Escherichia coli (strain K12) OX=83333 GN=cysJ PE=1 SV=4	0.00111924	0.00100973	0.00106463	0.00134391	0.00102953	0.00110683	0.000409165	0.000821079	0.000502558	0.000506557	0.0226782	0.134606	0.00111341	0.000669238	-0.734392	0.870936
MIND_ECOLI	P0AEZ3	sp|P0AEZ3|MIND_ECOLI	Septum site-determining protein MinD OS=Escherichia coli (strain K12) OX=83333 GN=minD PE=1 SV=2	0.000602669	0.00123921	0.000665395	0.000997095	0.000935935	0.000573912	0.000116904	0.000485183	0.000730994	0.000337705	0.0229954	0.135037	0.000888062	0.00044894	-0.984139	0.869548
ACRB_ECOLI	P31224	sp|P31224|ACRB_ECOLI	Multidrug efflux pump subunit AcrB OS=Escherichia coli (strain K12) OX=83333 GN=acrB PE=1 SV=1	0.00167886	0.00160639	0.00128643	0.00169073	0.00168468	0.00139379	0.000935235	0.00115698	0.00127924	0.000506557	0.0229032	0.135037	0.00158942	0.00105436	-0.592134	0.869548
GCSP_ECOLI	P33195	sp|P33195|GCSP_ECOLI	Glycine dehydrogenase (decarboxylating) OS=Escherichia coli (strain K12) OX=83333 GN=gcvP PE=1 SV=3	0.00180801	0.0014228	0.00159695	0.00143062	0.00163789	0.00139379	0.00105214	0.00149287	0.00118787	0.00129453	0.0231881	0.135448	0.00157925	0.00128424	-0.298327	0.868227
FRDA_ECOLI	P00363	sp|P00363|FRDA_ECOLI	Fumarate reductase flavoprotein subunit OS=Escherichia coli (strain K12) OX=83333 GN=frdA PE=1 SV=3	0.00111924	0.00105563	0.000798474	0.000780336	0.00126351	0.000983848	0.00052607	0.000522505	0.000228436	5.62841e-05	0.0236254	0.135846	0.00100344	0.000463429	-1.11453	0.866953
UUP_ECOLI	P43672	sp|P43672|UUP_ECOLI	ATP-binding protein Uup OS=Escherichia coli (strain K12) OX=83333 GN=uup PE=1 SV=2	8.60956e-05	9.17936e-05	4.43597e-05	4.3352e-05	4.67968e-05	0.000204968	5.84522e-05	0.000223931	0.00031981	0.000281421	0.0236111	0.135846	6.24795e-05	0.000217716	1.80099	0.866953
COPA_ECOLI	Q59385	sp|Q59385|COPA_ECOLI	Copper-exporting P-type ATPase OS=Escherichia coli (strain K12) OX=83333 GN=copA PE=1 SV=4	0.000602669	0.000275381	0.000487956	0.000303464	0.000374374	0.000245962	5.84522e-05	0.000373218	9.13743e-05	5.62841e-05	0.023522	0.135846	0.000408769	0.000165058	-1.30831	0.866953
UVRA_ECOLI	P0A698	sp|P0A698|UVRA_ECOLI	UvrABC system protein A OS=Escherichia coli (strain K12) OX=83333 GN=uvrA PE=1 SV=1	0.000344382	0.000504865	0.000487956	0.00065028	0.000280781	0.000368943	0.000175357	0.000261253	0.000228436	0.000112568	0.0238409	0.136375	0.000453653	0.000229311	-0.984281	0.865265
FABF_ECOLI	P0AAI5	sp|P0AAI5|FABF_ECOLI	3-oxoacyl-[acyl-carrier-protein] synthase 2 OS=Escherichia coli (strain K12) OX=83333 GN=fabF PE=1 SV=2	0.000947051	0.000917936	0.00155259	0.00104045	0.000795545	0.00254161	0.00350713	0.00197805	0.00123355	0.00348962	0.0242274	0.137871	0.00105071	0.00254999	1.27912	0.860526
T1RK_ECOLI	P08956	sp|P08956|T1RK_ECOLI	Type I restriction enzyme EcoKI R protein OS=Escherichia coli (strain K12) OX=83333 GN=hsdR PE=1 SV=3	0.000473526	0.000229484	0.000221798	0.000173408	0.000327577	0.000655899	0.000350713	0.000783758	0.000685307	0.000393989	0.0250393	0.141202	0.000285159	0.000573933	1.00912	0.85016
DNAK_ECOLI	P0A6Y8	sp|P0A6Y8|DNAK_ECOLI	Chaperone protein DnaK OS=Escherichia coli (strain K12) OX=83333 GN=dnaK PE=1 SV=2	0.0127421	0.0127134	0.0128199	0.0118351	0.0126819	0.0149217	0.0229717	0.0167575	0.0151681	0.0185175	0.0250901	0.141202	0.0125585	0.0176673	0.492417	0.85016
TKT2_ECOLI	P33570	sp|P33570|TKT2_ECOLI	Transketolase 2 OS=Escherichia coli (strain K12) OX=83333 GN=tktB PE=1 SV=1	0.00129143	0.00178998	0.00173003	0.00195084	0.00116992	0.00135279	0.000759878	0.00134358	0.000365497	0.000450273	0.0251963	0.141202	0.00158644	0.000854405	-0.8928	0.85016
AROF_ECOLI	P00888	sp|P00888|AROF_ECOLI	Phospho-2-dehydro-3-deoxyheptonate aldolase, Tyr-sensitive OS=Escherichia coli (strain K12) OX=83333 GN=aroF PE=1 SV=1	0.00038743	0.000321278	0.000532316	0.000346816	0.00014039	8.19874e-05	5.84522e-05	0.000335896	4.56871e-05	5.62841e-05	0.0257408	0.143525	0.000345646	0.000115661	-1.57939	0.843073
PGK_ECOLI	P0A799	sp|P0A799|PGK_ECOLI	Phosphoglycerate kinase OS=Escherichia coli (strain K12) OX=83333 GN=pgk PE=1 SV=2	0.00292725	0.00413071	0.00301646	0.00303464	0.00308859	0.00352546	0.00432546	0.00399343	0.00415753	0.00393989	0.0260089	0.143569	0.00323953	0.00398835	0.300009	0.842938
NAGD_ECOLI	P0AF24	sp|P0AF24|NAGD_ECOLI	Ribonucleotide monophosphatase NagD OS=Escherichia coli (strain K12) OX=83333 GN=nagD PE=1 SV=1	8.60956e-05	0.000183587	0.000133079	0.000303464	0.000187187	0.000327949	0.000292261	0.000261253	0.000274123	0.000337705	0.0260035	0.143569	0.000178683	0.000298658	0.741096	0.842938
UDP_ECOLI	P12758	sp|P12758|UDP_ECOLI	Uridine phosphorylase OS=Escherichia coli (strain K12) OX=83333 GN=udp PE=1 SV=3	0.00223848	0.00183587	0.00381493	0.00307799	0.00210585	0.00397639	0.00759878	0.00473987	0.00365497	0.00782349	0.0267412	0.146877	0.00261463	0.0055587	1.08814	0.833047
RS4_ECOLI	P0A7V8	sp|P0A7V8|RS4_ECOLI	30S ribosomal protein S4 OS=Escherichia coli (strain K12) OX=83333 GN=rpsD PE=1 SV=2	0.00107619	0.000917936	0.00128643	0.0011705	0.00126351	0.00102484	0.00274725	0.00223931	0.0021473	0.00253279	0.027037	0.147767	0.00114292	0.0021383	0.903743	0.830423
RS19_ECOLI	P0A7U3	sp|P0A7U3|RS19_ECOLI	30S ribosomal protein S19 OS=Escherichia coli (strain K12) OX=83333 GN=rpsS PE=1 SV=2	8.60956e-05	0.000550762	0.000221798	0.00021676	0.000327577	0.000696893	0.00116904	0.00179145	0.000411184	0.00151967	0.0274086	0.149059	0.000280599	0.00111765	1.99389	0.826641
YIGL_ECOLI	P27848	sp|P27848|YIGL_ECOLI	Pyridoxal phosphate phosphatase YigL OS=Escherichia coli (strain K12) OX=83333 GN=yigL PE=1 SV=4	4.30478e-05	4.58968e-05	4.43597e-05	4.3352e-05	4.67968e-05	4.09937e-05	0.000175357	0.000111965	0.000137061	0.000168852	0.0277417	0.150132	4.46906e-05	0.000126846	1.50503	0.823527
BAMC_ECOLI	P0A903	sp|P0A903|BAMC_ECOLI	Outer membrane protein assembly factor BamC OS=Escherichia coli (strain K12) OX=83333 GN=bamC PE=1 SV=1	0.00275506	0.00307509	0.00190747	0.00255777	0.00276101	0.00188571	0.00187047	0.00175412	0.00251279	0.00174481	0.0281841	0.150621	0.00261128	0.00195358	-0.418635	0.822114
CSPE_ECOLI	P0A972	sp|P0A972|CSPE_ECOLI	Cold shock-like protein CspE OS=Escherichia coli (strain K12) OX=83333 GN=cspE PE=1 SV=2	0.000344382	0.000413071	0.000443597	0.000390168	0.000374374	0.00151677	0.000876783	0.00138091	0.00063962	0.00225136	0.0282415	0.150621	0.000393118	0.00133309	1.76174	0.822114
YGIW_ECOLI	P0ADU5	sp|P0ADU5|YGIW_ECOLI	Protein YgiW OS=Escherichia coli (strain K12) OX=83333 GN=ygiW PE=1 SV=1	0.000904003	0.00128511	0.00124207	0.00104045	0.000842342	0.000901861	0.000759878	0.000709114	0.000456871	5.62841e-05	0.0281717	0.150621	0.00106279	0.000576802	-0.881716	0.822114
RL1_ECOLI	P0A7L0	sp|P0A7L0|RL1_ECOLI	50S ribosomal protein L1 OS=Escherichia coli (strain K12) OX=83333 GN=rplA PE=1 SV=2	0.00327163	0.00330457	0.00519008	0.00390168	0.00477327	0.00524719	0.0126257	0.00780025	0.00799525	0.0143525	0.0285894	0.151744	0.00408825	0.00960416	1.23218	0.818889
TSX_ECOLI	P0A927	sp|P0A927|TSX_ECOLI	Nucleoside-specific channel-forming protein Tsx OS=Escherichia coli (strain K12) OX=83333 GN=tsx PE=1 SV=1	0.000430478	0.000550762	0.000487956	0.000563576	0.000889138	0.00151677	0.000642974	0.000970366	0.00100512	0.00151967	0.0288744	0.152523	0.000584382	0.00113098	0.952588	0.816664
PT1_ECOLI	P08839	sp|P08839|PT1_ECOLI	Phosphoenolpyruvate-protein phosphotransferase OS=Escherichia coli (strain K12) OX=83333 GN=ptsI PE=1 SV=1	0.00249677	0.00224894	0.0025285	0.00260112	0.00233984	0.00266459	0.00508534	0.00362021	0.00388341	0.00557213	0.0293817	0.154464	0.00244303	0.00416514	0.769689	0.811173
NARG_ECOLI	P09152	sp|P09152|NARG_ECOLI	Respiratory nitrate reductase 1 alpha chain OS=Escherichia coli (strain K12) OX=83333 GN=narG PE=1 SV=4	0.00245372	0.00252433	0.00199619	0.00251441	0.00205906	0.00213167	0.00116904	0.0020527	0.00137061	0.000844262	0.0301912	0.156279	0.00230954	0.00151366	-0.609567	0.806099
LOIP_ECOLI	P25894	sp|P25894|LOIP_ECOLI	Metalloprotease LoiP OS=Escherichia coli (strain K12) OX=83333 GN=loiP PE=1 SV=2	0.000559621	0.000504865	0.000399237	0.00043352	0.000748748	0.000450931	0.000233809	0.000335896	0.000365497	5.62841e-05	0.0302932	0.156279	0.000529198	0.000288483	-0.87532	0.806099
YDFG_ECOLI	P39831	sp|P39831|YDFG_ECOLI	NADP-dependent 3-hydroxy acid dehydrogenase YdfG OS=Escherichia coli (strain K12) OX=83333 GN=ydfG PE=1 SV=2	0.000430478	0.000550762	0.000532316	0.000910391	0.000467968	0.000368943	0.000116904	0.000485183	0.00031981	5.62841e-05	0.0300536	0.156279	0.000578383	0.000269425	-1.10214	0.806099
YDCS_ECOLI	P76108	sp|P76108|YDCS_ECOLI	Bifunctional polyhydroxybutyrate synthase / ABC transporter periplasmic binding protein OS=Escherichia coli (strain K12) OX=83333 GN=ydcS PE=1 SV=1	0.000258287	0.000183587	4.43597e-05	0.000130056	0.00014039	0.000245962	0.000175357	0.000335896	0.000274123	0.000337705	0.0300277	0.156279	0.000151336	0.000273808	0.855412	0.806099
ACFD_ECOLI	P0CK95	sp|P0CK95|ACFD_ECOLI	Putative lipoprotein AcfD homolog OS=Escherichia coli (strain K12) OX=83333 GN=yghJ PE=3 SV=1	0.000258287	9.17936e-05	8.87193e-05	0.000173408	0.000187187	0.000450931	0.000116904	0.00041054	0.000365497	0.000393989	0.0309392	0.158133	0.000159879	0.000347572	1.12033	0.800976
PEPT_ECOLI	P29745	sp|P29745|PEPT_ECOLI	Peptidase T OS=Escherichia coli (strain K12) OX=83333 GN=pepT PE=1 SV=2	0.000258287	0.000275381	0.000443597	0.00021676	0.000374374	0.000204968	5.84522e-05	0.000298574	0.000137061	5.62841e-05	0.0308203	0.158133	0.00031368	0.000151068	-1.05409	0.800976
YIAF_ECOLI	P0ADK0	sp|P0ADK0|YIAF_ECOLI	Uncharacterized protein YiaF OS=Escherichia coli (strain K12) OX=83333 GN=yiaF PE=4 SV=2	0.000602669	0.000734349	0.000443597	0.0010838	0.000982732	0.000696893	0.000233809	0.000373218	0.000411184	5.62841e-05	0.0311706	0.158582	0.000769429	0.000354278	-1.11891	0.799745
HISJ_ECOLI	P0AEU0	sp|P0AEU0|HISJ_ECOLI	Histidine-binding periplasmic protein OS=Escherichia coli (strain K12) OX=83333 GN=hisJ PE=1 SV=1	0.000645717	0.000780246	0.000576676	0.00043352	0.000608358	0.000532918	0.000409165	0.000485183	0.000228436	0.000393989	0.0314172	0.159103	0.000608903	0.000409938	-0.570806	0.79832
YCAO_ECOLI	P75838	sp|P75838|YCAO_ECOLI	Ribosomal protein S12 methylthiotransferase accessory factor YcaO OS=Escherichia coli (strain K12) OX=83333 GN=ycaO PE=1 SV=2	0.000430478	0.000229484	0.000354877	0.00021676	0.000421171	0.000409937	0.000993687	0.000746436	0.000593933	0.000506557	0.0316979	0.159792	0.000330554	0.00065011	0.975798	0.796444
GUAC_ECOLI	P60560	sp|P60560|GUAC_ECOLI	GMP reductase OS=Escherichia coli (strain K12) OX=83333 GN=guaC PE=1 SV=1	0.000430478	0.000229484	0.000310518	0.000346816	0.000421171	0.000163975	0.000233809	0.000335896	0.000182749	5.62841e-05	0.0326402	0.163795	0.000347693	0.000194542	-0.83773	0.7857
OMPF_ECOLI	P02931	sp|P02931|OMPF_ECOLI	Outer membrane porin F OS=Escherichia coli (strain K12) OX=83333 GN=ompF PE=1 SV=1	0.00219544	0.00321278	0.00301646	0.00190749	0.00252703	0.00200869	0.000642974	0.00160484	0.00201023	0.00196994	0.0328124	0.163914	0.00257184	0.00164734	-0.642664	0.785385
LPXA_ECOLI	P0A722	sp|P0A722|LPXA_ECOLI	Acyl-[acyl-carrier-protein]--UDP-N-acetylglucosamine O-acyltransferase OS=Escherichia coli (strain K12) OX=83333 GN=lpxA PE=1 SV=1	0.000215239	9.17936e-05	0.000177439	0.000260112	0.000327577	0.000327949	0.000409165	0.000447861	0.00031981	0.000731694	0.0332554	0.164697	0.000214432	0.000447296	1.06071	0.783313
MALQ_ECOLI	P15977	sp|P15977|MALQ_ECOLI	4-alpha-glucanotransferase OS=Escherichia coli (strain K12) OX=83333 GN=malQ PE=1 SV=2	0.000129143	0.00013769	0.000177439	4.3352e-05	0.000187187	4.09937e-05	5.84522e-05	7.46436e-05	4.56871e-05	5.62841e-05	0.0332677	0.164697	0.000134962	5.52121e-05	-1.2895	0.783313
GATY_ECOLI	P0C8J6	sp|P0C8J6|GATY_ECOLI	D-tagatose-1,6-bisphosphate aldolase subunit GatY OS=Escherichia coli (strain K12) OX=83333 GN=gatY PE=1 SV=1	0.000904003	0.000413071	0.000842834	0.000390168	0.000655155	0.00110683	0.000642974	0.000970366	0.00114218	0.00123825	0.0338392	0.166669	0.000641046	0.00102012	0.670238	0.778145
ALDB_ECOLI	P37685	sp|P37685|ALDB_ECOLI	Aldehyde dehydrogenase B OS=Escherichia coli (strain K12) OX=83333 GN=aldB PE=1 SV=2	0.000215239	9.17936e-05	0.000266158	0.000260112	0.00014039	0.000327949	0.000175357	0.00041054	0.000365497	0.000393989	0.0339679	0.166669	0.000194739	0.000334666	0.781185	0.778145
RPOA_ECOLI	P0A7Z4	sp|P0A7Z4|RPOA_ECOLI	DNA-directed RNA polymerase subunit alpha OS=Escherichia coli (strain K12) OX=83333 GN=rpoA PE=1 SV=1	0.00120534	0.000826143	0.00279466	0.0011705	0.00131031	0.00237763	0.00374094	0.00279913	0.00205592	0.00523442	0.0343222	0.167127	0.00146139	0.00324161	1.14937	0.776953
DBHB_ECOLI	P0ACF4	sp|P0ACF4|DBHB_ECOLI	DNA-binding protein HU-beta OS=Escherichia coli (strain K12) OX=83333 GN=hupB PE=1 SV=1	4.30478e-05	4.58968e-05	0.000177439	4.3352e-05	9.35935e-05	0.000122981	0.000292261	0.000186609	0.000137061	0.000168852	0.0348953	0.167127	8.06658e-05	0.000181553	1.17036	0.776953
FTSY_ECOLI	P10121	sp|P10121|FTSY_ECOLI	Signal recognition particle receptor FtsY OS=Escherichia coli (strain K12) OX=83333 GN=ftsY PE=1 SV=1	0.000258287	4.58968e-05	0.000443597	0.000303464	0.000327577	0.000286956	0.000701426	0.000709114	0.000548246	0.000450273	0.0346442	0.167127	0.000275764	0.000539203	0.967393	0.776953
YBHB_ECOLI	P12994	sp|P12994|YBHB_ECOLI	UPF0098 protein YbhB OS=Escherichia coli (strain K12) OX=83333 GN=ybhB PE=1 SV=2	0.000172191	0.000321278	0.000133079	0.000303464	0.000280781	0.000163975	0.000116904	3.73218e-05	0.000137061	0.000168852	0.0347133	0.167127	0.000242158	0.000124823	-0.956068	0.776953
YTFB_ECOLI	P39310	sp|P39310|YTFB_ECOLI	Cell division protein YtfB OS=Escherichia coli (strain K12) OX=83333 GN=ytfB PE=3 SV=2	0.000172191	0.000321278	0.000133079	0.000173408	0.00014039	0.000122981	0.000116904	7.46436e-05	4.56871e-05	5.62841e-05	0.0344461	0.167127	0.000188069	8.33001e-05	-1.17487	0.776953
CSDA_ECOLI	Q46925	sp|Q46925|CSDA_ECOLI	Cysteine desulfurase CsdA OS=Escherichia coli (strain K12) OX=83333 GN=csdA PE=1 SV=1	4.30478e-05	9.17936e-05	4.43597e-05	8.67039e-05	4.67968e-05	0.000204968	0.000116904	0.000223931	0.000182749	5.62841e-05	0.0349695	0.167127	6.25404e-05	0.000156967	1.3276	0.776953
CARB_ECOLI	P00968	sp|P00968|CARB_ECOLI	Carbamoyl-phosphate synthase large chain OS=Escherichia coli (strain K12) OX=83333 GN=carB PE=1 SV=2	0.00124839	0.00110152	0.00110899	0.000736984	0.00126351	0.000737886	0.000759878	0.00108233	0.000685307	0.000450273	0.0362353	0.169713	0.00109188	0.000743135	-0.555117	0.770285
PTHP_ECOLI	P0AA04	sp|P0AA04|PTHP_ECOLI	Phosphocarrier protein HPr OS=Escherichia coli (strain K12) OX=83333 GN=ptsH PE=1 SV=1	0.00253982	0.00270791	0.00328262	0.00229765	0.00341616	0.00508322	0.00572831	0.00421736	0.00402047	0.00906174	0.0365867	0.169713	0.00284883	0.00562222	0.980769	0.770285
GLRX3_ECOLI	P0AC62	sp|P0AC62|GLRX3_ECOLI	Glutaredoxin 3 OS=Escherichia coli (strain K12) OX=83333 GN=grxC PE=1 SV=2	0.000129143	9.17936e-05	0.000177439	0.000173408	0.000187187	0.000122981	5.84522e-05	7.46436e-05	0.000137061	5.62841e-05	0.0364592	0.169713	0.000151794	8.98845e-05	-0.755972	0.770285
POTD_ECOLI	P0AFK9	sp|P0AFK9|POTD_ECOLI	Spermidine/putrescine-binding periplasmic protein OS=Escherichia coli (strain K12) OX=83333 GN=potD PE=1 SV=1	0.000688765	0.0013769	0.00115335	0.00104045	0.00121672	0.000532918	0.000409165	0.00108233	0.000593933	0.000787978	0.0360643	0.169713	0.00109524	0.000681265	-0.684955	0.770285
YGHA_ECOLI	P0AG84	sp|P0AG84|YGHA_ECOLI	Uncharacterized oxidoreductase YghA OS=Escherichia coli (strain K12) OX=83333 GN=yghA PE=1 SV=1	0.000258287	0.000367175	0.000221798	0.00043352	0.000233984	0.000245962	0.000175357	0.000223931	0.000137061	5.62841e-05	0.0365123	0.169713	0.000302953	0.000167719	-0.853046	0.770285
FECA_ECOLI	P13036	sp|P13036|FECA_ECOLI	Fe(3+) dicitrate transport protein FecA OS=Escherichia coli (strain K12) OX=83333 GN=fecA PE=1 SV=2	0.000947051	0.00087204	0.000709755	0.0010838	0.000842342	0.00110683	0.00163666	0.00130626	0.00095943	0.00118197	0.0360453	0.169713	0.000890997	0.00123823	0.474786	0.770285
YOHF_ECOLI	P33368	sp|P33368|YOHF_ECOLI	Uncharacterized oxidoreductase YohF OS=Escherichia coli (strain K12) OX=83333 GN=yohF PE=1 SV=2	8.60956e-05	9.17936e-05	4.43597e-05	0.000130056	9.35935e-05	4.09937e-05	5.84522e-05	3.73218e-05	4.56871e-05	5.62841e-05	0.0357113	0.169713	8.91797e-05	4.77478e-05	-0.901281	0.770285
CLPP_ECOLI	P0A6G7	sp|P0A6G7|CLPP_ECOLI	ATP-dependent Clp protease proteolytic subunit OS=Escherichia coli (strain K12) OX=83333 GN=clpP PE=1 SV=1	0.000172191	0.000183587	0.000354877	0.000390168	0.000187187	0.000368943	0.000467617	0.000783758	0.000365497	0.000844262	0.0374087	0.1728	0.000257602	0.000566015	1.1357	0.762456
DPO3B_ECOLI	P0A988	sp|P0A988|DPO3B_ECOLI	Beta sliding clamp OS=Escherichia coli (strain K12) OX=83333 GN=dnaN PE=1 SV=1	0.000172191	0.000183587	0.000266158	0.00021676	0.00014039	0.000450931	0.000584522	0.000709114	0.00031981	0.000225136	0.0378627	0.174168	0.000195817	0.000457903	1.22553	0.759031
RPOB_ECOLI	P0A8V2	sp|P0A8V2|RPOB_ECOLI	DNA-directed RNA polymerase subunit beta OS=Escherichia coli (strain K12) OX=83333 GN=rpoB PE=1 SV=1	0.00826517	0.00826143	0.00967041	0.00949408	0.00935935	0.0097565	0.0171265	0.0110099	0.0121985	0.0149153	0.0388247	0.177852	0.00901009	0.0130013	0.529046	0.74994
DEOC_ECOLI	P0A6L0	sp|P0A6L0|DEOC_ECOLI	Deoxyribose-phosphate aldolase OS=Escherichia coli (strain K12) OX=83333 GN=deoC PE=1 SV=1	0.000990099	0.000596659	0.000665395	0.000606928	0.000514764	0.000737886	0.000876783	0.000970366	0.00123355	0.00095683	0.0414387	0.188265	0.000674769	0.000955084	0.501234	0.725231
CORA_ECOLI	P0ABI4	sp|P0ABI4|CORA_ECOLI	Magnesium transport protein CorA OS=Escherichia coli (strain K12) OX=83333 GN=corA PE=1 SV=1	0.000430478	0.000229484	0.000177439	0.000390168	0.000514764	0.000286956	5.84522e-05	3.73218e-05	0.000274123	5.62841e-05	0.0414323	0.188265	0.000348467	0.000142627	-1.28877	0.725231
TOLA_ECOLI	P19934	sp|P19934|TOLA_ECOLI	Tol-Pal system protein TolA OS=Escherichia coli (strain K12) OX=83333 GN=tolA PE=1 SV=1	0.000129143	0.00013769	0.000177439	8.67039e-05	0.000187187	0.000122981	5.84522e-05	0.000111965	9.13743e-05	5.62841e-05	0.0420271	0.190155	0.000143633	8.82114e-05	-0.703347	0.720892
DACC_ECOLI	P08506	sp|P08506|DACC_ECOLI	D-alanyl-D-alanine carboxypeptidase DacC OS=Escherichia coli (strain K12) OX=83333 GN=dacC PE=1 SV=2	0.00116229	0.00128511	0.00119771	0.00182078	0.00154429	0.0012708	0.000584522	0.00130626	0.000776681	0.000506557	0.0427874	0.191411	0.00140204	0.000888965	-0.657326	0.718033
BARA_ECOLI	P0AEC5	sp|P0AEC5|BARA_ECOLI	Signal transduction histidine-protein kinase BarA OS=Escherichia coli (strain K12) OX=83333 GN=barA PE=1 SV=1	8.60956e-05	9.17936e-05	8.87193e-05	8.67039e-05	9.35935e-05	4.09937e-05	5.84522e-05	7.46436e-05	9.13743e-05	5.62841e-05	0.0426931	0.191411	8.93812e-05	6.43496e-05	-0.474041	0.718033
PRC_ECOLI	P23865	sp|P23865|PRC_ECOLI	Tail-specific protease OS=Escherichia coli (strain K12) OX=83333 GN=prc PE=1 SV=2	0.000860956	0.000504865	0.000487956	0.00065028	0.000421171	0.000327949	0.000116904	0.000597149	0.000274123	0.000281421	0.0431716	0.191411	0.000585046	0.000319509	-0.872691	0.718033
RIBD_ECOLI	P25539	sp|P25539|RIBD_ECOLI	Riboflavin biosynthesis protein RibD OS=Escherichia coli (strain K12) OX=83333 GN=ribD PE=1 SV=1	0.000559621	0.000642556	0.000621035	0.00065028	0.000467968	0.000573912	5.84522e-05	0.000447861	0.00031981	5.62841e-05	0.0429017	0.191411	0.000588292	0.000291264	-1.01421	0.718033
MODF_ECOLI	P31060	sp|P31060|MODF_ECOLI	ABC transporter ATP-binding protein ModF OS=Escherichia coli (strain K12) OX=83333 GN=modF PE=2 SV=2	0.000301334	0.000229484	0.000177439	0.00021676	4.67968e-05	8.19874e-05	5.84522e-05	7.46436e-05	9.13743e-05	5.62841e-05	0.0430529	0.191411	0.000194363	7.25483e-05	-1.42174	0.718033
CYSH_ECOLI	P17854	sp|P17854|CYSH_ECOLI	Phosphoadenosine 5'-phosphosulfate reductase OS=Escherichia coli (strain K12) OX=83333 GN=cysH PE=1 SV=3	0.000559621	0.000458968	0.000487956	0.000867039	0.000187187	0.000409937	0.000116904	0.000223931	0.000137061	0.000112568	0.043767	0.193275	0.000512154	0.00020008	-1.356	0.713825
PNTB_ECOLI	P0AB67	sp|P0AB67|PNTB_ECOLI	NAD(P) transhydrogenase subunit beta OS=Escherichia coli (strain K12) OX=83333 GN=pntB PE=1 SV=1	0.000516573	0.000504865	0.000709755	0.000520224	0.000561561	0.000409937	0.000116904	0.000522505	0.000411184	5.62841e-05	0.044124	0.193564	0.000562596	0.000303363	-0.891053	0.713176
SUBI_ECOLI	P0AG78	sp|P0AG78|SUBI_ECOLI	Sulfate-binding protein OS=Escherichia coli (strain K12) OX=83333 GN=sbp PE=1 SV=1	0.000215239	0.000596659	0.000399237	0.000260112	0.000514764	0.000327949	5.84522e-05	0.000223931	0.000228436	5.62841e-05	0.0441831	0.193564	0.000397202	0.00017901	-1.14983	0.713176
DBHA_ECOLI	P0ACF0	sp|P0ACF0|DBHA_ECOLI	DNA-binding protein HU-alpha OS=Escherichia coli (strain K12) OX=83333 GN=hupA PE=1 SV=1	0.000645717	0.000734349	0.000532316	0.000867039	0.000467968	0.000573912	0.000175357	0.000335896	0.000593933	0.000225136	0.0449422	0.196111	0.000649478	0.000380847	-0.77007	0.707497
SODM_ECOLI	P00448	sp|P00448|SODM_ECOLI	Superoxide dismutase [Mn] OS=Escherichia coli (strain K12) OX=83333 GN=sodA PE=1 SV=2	4.30478e-05	0.000183587	0.000177439	8.67039e-05	4.67968e-05	0.000245962	5.84522e-05	0.000373218	0.00031981	0.000337705	0.0457355	0.198008	0.000107515	0.000267029	1.31246	0.703317
SURA_ECOLI	P0ABZ6	sp|P0ABZ6|SURA_ECOLI	Chaperone SurA OS=Escherichia coli (strain K12) OX=83333 GN=surA PE=1 SV=1	0.00146362	0.00160639	0.000931553	0.00134391	0.00102953	0.00077888	0.000467617	0.00123162	0.0010508	0.000562841	0.045716	0.198008	0.001275	0.000818352	-0.639705	0.703317
TPIS_ECOLI	P0A858	sp|P0A858|TPIS_ECOLI	Triosephosphate isomerase OS=Escherichia coli (strain K12) OX=83333 GN=tpiA PE=1 SV=1	0.000688765	0.000826143	0.000665395	0.000563576	0.000655155	0.00106584	0.00151976	0.000895723	0.000685307	0.00123825	0.0460858	0.198745	0.000679807	0.00108097	0.669137	0.701704
RS1_ECOLI	P0AG67	sp|P0AG67|RS1_ECOLI	30S ribosomal protein S1 OS=Escherichia coli (strain K12) OX=83333 GN=rpsA PE=1 SV=1	0.00572536	0.00518634	0.00536752	0.00563576	0.00519444	0.00676396	0.0135609	0.0112712	0.00749269	0.0184612	0.0462694	0.198761	0.00542188	0.01151	1.08602	0.70167
RL5_ECOLI	P62399	sp|P62399|RL5_ECOLI	50S ribosomal protein L5 OS=Escherichia coli (strain K12) OX=83333 GN=rplE PE=1 SV=2	0.00370211	0.00330457	0.00359313	0.00312134	0.00322898	0.0051652	0.00572831	0.00526237	0.00534539	0.0107503	0.0466581	0.199653	0.00339003	0.00645031	0.928072	0.699723
6PGD_ECOLI	P00350	sp|P00350|6PGD_ECOLI	6-phosphogluconate dehydrogenase, decarboxylating OS=Escherichia coli (strain K12) OX=83333 GN=gnd PE=1 SV=2	0.00400344	0.00449789	0.00421417	0.00411844	0.00477327	0.00286956	0.00397475	0.00261253	0.00379203	0.00410874	0.0472465	0.201175	0.00432144	0.00347152	-0.315945	0.696427
SYE_ECOLI	P04805	sp|P04805|SYE_ECOLI	Glutamate--tRNA ligase OS=Escherichia coli (strain K12) OX=83333 GN=gltX PE=1 SV=1	0.000602669	0.000734349	0.000665395	0.000606928	0.000655155	0.000983848	0.000584522	0.000895723	0.00114218	0.00123825	0.0476389	0.201175	0.000652899	0.000968904	0.569494	0.696427
PPIB_ECOLI	P23869	sp|P23869|PPIB_ECOLI	Peptidyl-prolyl cis-trans isomerase B OS=Escherichia coli (strain K12) OX=83333 GN=ppiB PE=1 SV=2	0.00202325	0.0014228	0.00119771	0.00208089	0.00159109	0.000942855	0.00052607	0.000746436	0.00187317	0.000168852	0.0474038	0.201175	0.00166315	0.000851477	-0.965878	0.696427
RL25_ECOLI	P68919	sp|P68919|RL25_ECOLI	50S ribosomal protein L25 OS=Escherichia coli (strain K12) OX=83333 GN=rplY PE=1 SV=1	0.000172191	0.000183587	0.000443597	4.3352e-05	0.000374374	0.000696893	0.000233809	0.000783758	0.000502558	0.00118197	0.0477425	0.201175	0.00024342	0.000679797	1.48165	0.696427
RCSD_ECOLI	P39838	sp|P39838|RCSD_ECOLI	Phosphotransferase RcsD OS=Escherichia coli (strain K12) OX=83333 GN=rcsD PE=1 SV=3	0.000344382	0.000183587	0.000133079	0.000130056	0.000233984	0.000122981	5.84522e-05	0.000149287	9.13743e-05	5.62841e-05	0.0489984	0.205681	0.000205018	9.56758e-05	-1.09952	0.686805
EFG_ECOLI	P0A6M8	sp|P0A6M8|EFG_ECOLI	Elongation factor G OS=Escherichia coli (strain K12) OX=83333 GN=fusA PE=1 SV=2	0.0117951	0.0111529	0.0123763	0.0149564	0.014507	0.0147577	0.0247253	0.0158618	0.0152138	0.0225699	0.0506475	0.207862	0.0129576	0.0186257	0.523501	0.682225
RS2_ECOLI	P0A7V0	sp|P0A7V0|RS2_ECOLI	30S ribosomal protein S2 OS=Escherichia coli (strain K12) OX=83333 GN=rpsB PE=1 SV=2	0.00228153	0.00128511	0.00159695	0.00169073	0.00168468	0.00229565	0.0026888	0.0017168	0.00333516	0.00225136	0.0502568	0.207862	0.0017078	0.00245756	0.525084	0.682225
USPE_ECOLI	P0AAC0	sp|P0AAC0|USPE_ECOLI	Universal stress protein E OS=Escherichia coli (strain K12) OX=83333 GN=uspE PE=1 SV=2	0.000301334	0.000504865	0.000310518	0.000260112	0.000514764	0.000368943	0.000292261	0.000149287	9.13743e-05	5.62841e-05	0.0501353	0.207862	0.000378319	0.00019163	-0.981279	0.682225
NARL_ECOLI	P0AF28	sp|P0AF28|NARL_ECOLI	Nitrate/nitrite response regulator protein NarL OS=Escherichia coli (strain K12) OX=83333 GN=narL PE=1 SV=1	8.60956e-05	4.58968e-05	8.87193e-05	4.3352e-05	4.67968e-05	0.000122981	0.000233809	0.000149287	0.000137061	5.62841e-05	0.049867	0.207862	6.21721e-05	0.000139884	1.1699	0.682225
GSA_ECOLI	P23893	sp|P23893|GSA_ECOLI	Glutamate-1-semialdehyde 2,1-aminomutase OS=Escherichia coli (strain K12) OX=83333 GN=hemL PE=1 SV=2	0.00129143	0.0014228	0.00155259	0.00156067	0.00135711	0.0012708	0.000642974	0.0011943	0.00123355	0.000393989	0.0505322	0.207862	0.00143692	0.000947123	-0.601356	0.682225
ALDA_ECOLI	P25553	sp|P25553|ALDA_ECOLI	Lactaldehyde dehydrogenase OS=Escherichia coli (strain K12) OX=83333 GN=aldA PE=1 SV=2	0.00228153	0.0028456	0.00186311	0.00190749	0.00163789	0.0026236	0.00309797	0.00231395	0.00251279	0.00360218	0.0505923	0.207862	0.00210712	0.0028301	0.425577	0.682225
FDOG_ECOLI	P32176	sp|P32176|FDOG_ECOLI	Formate dehydrogenase-O major subunit OS=Escherichia coli (strain K12) OX=83333 GN=fdoG PE=1 SV=5	0.00167886	0.00169818	0.00221798	0.00130056	0.00233984	0.00278757	0.00204583	0.00261253	0.00233004	0.00219508	0.0510849	0.208881	0.00184709	0.00239421	0.374299	0.680102
MNMG_ECOLI	P0A6U3	sp|P0A6U3|MNMG_ECOLI	tRNA uridine 5-carboxymethylaminomethyl modification enzyme MnmG OS=Escherichia coli (strain K12) OX=83333 GN=mnmG PE=1 SV=1	8.60956e-05	9.17936e-05	0.000133079	0.000173408	4.67968e-05	0.000204968	0.000116904	0.000298574	0.000137061	0.000281421	0.0514396	0.209555	0.000106235	0.000207786	0.967844	0.678703
TCYJ_ECOLI	P0AEM9	sp|P0AEM9|TCYJ_ECOLI	L-cystine-binding protein TcyJ OS=Escherichia coli (strain K12) OX=83333 GN=tcyJ PE=1 SV=1	0.00107619	0.00105563	0.00106463	0.000736984	0.00107633	0.00110683	0.000175357	0.000709114	0.000502558	0.000337705	0.0519863	0.210789	0.00100195	0.000566313	-0.823143	0.676151
SSB_ECOLI	P0AGE0	sp|P0AGE0|SSB_ECOLI	Single-stranded DNA-binding protein OS=Escherichia coli (strain K12) OX=83333 GN=ssb PE=1 SV=2	0.000258287	0.000550762	0.000266158	0.000346816	0.000374374	0.000532918	0.000935235	0.000559827	0.000411184	0.0010694	0.0521246	0.210789	0.000359279	0.000701712	0.965774	0.676151
BAMA_ECOLI	P0A940	sp|P0A940|BAMA_ECOLI	Outer membrane protein assembly factor BamA OS=Escherichia coli (strain K12) OX=83333 GN=bamA PE=1 SV=1	0.00228153	0.00215715	0.00279466	0.0022543	0.00229304	0.00213167	0.00157821	0.00209002	0.00205592	0.00101311	0.0530145	0.213239	0.00235614	0.00177379	-0.409591	0.671134
RL22_ECOLI	P61175	sp|P61175|RL22_ECOLI	50S ribosomal protein L22 OS=Escherichia coli (strain K12) OX=83333 GN=rplV PE=1 SV=1	0.00142058	0.00133101	0.00181875	0.00199419	0.00121672	0.00270558	0.00549451	0.00242592	0.00255848	0.00681038	0.0531165	0.213239	0.00155625	0.00399897	1.36156	0.671134
RL32_ECOLI	P0A7N4	sp|P0A7N4|RL32_ECOLI	50S ribosomal protein L32 OS=Escherichia coli (strain K12) OX=83333 GN=rpmF PE=1 SV=2	4.30478e-05	4.58968e-05	4.43597e-05	0.000173408	9.35935e-05	0.000614905	0.00116904	0.00149287	0.000182749	0.00264535	0.0535197	0.214079	8.00611e-05	0.00122098	3.9308	0.669426
RL33_ECOLI	P0A7N9	sp|P0A7N9|RL33_ECOLI	50S ribosomal protein L33 OS=Escherichia coli (strain K12) OX=83333 GN=rpmG PE=1 SV=2	0.000817908	0.00123921	0.000621035	0.000867039	0.000701951	0.000286956	0.000233809	0.000485183	0.000822368	0.000675409	0.0542461	0.214882	0.00084943	0.000500745	-0.762418	0.6678
UXUB_ECOLI	P39160	sp|P39160|UXUB_ECOLI	D-mannonate oxidoreductase OS=Escherichia coli (strain K12) OX=83333 GN=uxuB PE=3 SV=1	0.000215239	4.58968e-05	4.43597e-05	0.000130056	4.67968e-05	0.000245962	0.000467617	0.000559827	0.00031981	5.62841e-05	0.0540763	0.214882	9.64696e-05	0.0003299	1.77388	0.6678
LSRB_ECOLI	P76142	sp|P76142|LSRB_ECOLI	Autoinducer 2-binding protein LsrB OS=Escherichia coli (strain K12) OX=83333 GN=lsrB PE=1 SV=1	0.000172191	4.58968e-05	4.43597e-05	8.67039e-05	4.67968e-05	0.000163975	0.000292261	0.000298574	4.56871e-05	0.000225136	0.0543044	0.214882	7.91897e-05	0.000205127	1.37313	0.6678
RLPA_ECOLI	P10100	sp|P10100|RLPA_ECOLI	Endolytic peptidoglycan transglycosylase RlpA OS=Escherichia coli (strain K12) OX=83333 GN=rlpA PE=1 SV=1	0.000860956	0.00087204	0.000842834	0.000693632	0.000561561	0.000409937	0.000759878	0.000522505	0.00063962	0.000225136	0.0548783	0.216377	0.000766204	0.000511415	-0.583234	0.664788
ARCB_ECOLI	P0AEC3	sp|P0AEC3|ARCB_ECOLI	Aerobic respiration control sensor protein ArcB OS=Escherichia coli (strain K12) OX=83333 GN=arcB PE=1 SV=1	0.000344382	0.000229484	0.000133079	8.67039e-05	0.000233984	0.000163975	5.84522e-05	0.000111965	4.56871e-05	5.62841e-05	0.0568089	0.223192	0.000205527	8.72727e-05	-1.23572	0.651321
LPTE_ECOLI	P0ADC1	sp|P0ADC1|LPTE_ECOLI	LPS-assembly lipoprotein LptE OS=Escherichia coli (strain K12) OX=83333 GN=lptE PE=1 SV=1	0.000688765	0.000504865	0.000532316	0.00043352	0.000421171	0.000450931	5.84522e-05	0.00041054	0.000411184	5.62841e-05	0.057425	0.22323	0.000516127	0.000277478	-0.895353	0.651248
YIBN_ECOLI	P0AG27	sp|P0AG27|YIBN_ECOLI	Uncharacterized protein YibN OS=Escherichia coli (strain K12) OX=83333 GN=yibN PE=1 SV=1	0.000215239	0.000275381	0.000576676	0.000346816	9.35935e-05	0.000614905	0.00105214	0.000522505	0.000502558	0.000393989	0.057414	0.22323	0.000301541	0.000617219	1.03343	0.651248
RODZ_ECOLI	P27434	sp|P27434|RODZ_ECOLI	Cytoskeleton protein RodZ OS=Escherichia coli (strain K12) OX=83333 GN=rodZ PE=1 SV=2	0.000344382	0.000275381	0.000221798	0.000303464	0.000374374	0.000368943	0.000584522	0.000522505	0.00063962	0.000281421	0.0570295	0.22323	0.00030388	0.000479402	0.657735	0.651248
GRPE_ECOLI	P09372	sp|P09372|GRPE_ECOLI	Protein GrpE OS=Escherichia coli (strain K12) OX=83333 GN=grpE PE=1 SV=1	0.00163582	0.00123921	0.00137515	0.00138726	0.00126351	0.00147577	0.00222118	0.00186609	0.00159905	0.00275792	0.0578369	0.224042	0.00138019	0.001984	0.523546	0.64967
YBJQ_ECOLI	P0A8C1	sp|P0A8C1|YBJQ_ECOLI	UPF0145 protein YbjQ OS=Escherichia coli (strain K12) OX=83333 GN=ybjQ PE=1 SV=1	0.000129143	0.000183587	4.43597e-05	8.67039e-05	0.00014039	4.09937e-05	5.84522e-05	7.46436e-05	4.56871e-05	5.62841e-05	0.0591013	0.225984	0.000116837	5.52121e-05	-1.08144	0.645921
MREB_ECOLI	P0A9X4	sp|P0A9X4|MREB_ECOLI	Cell shape-determining protein MreB OS=Escherichia coli (strain K12) OX=83333 GN=mreB PE=1 SV=1	0.00142058	0.00160639	0.00159695	0.00182078	0.0014039	0.0013118	0.0012275	0.00160484	0.00109649	0.000731694	0.0585643	0.225984	0.00156972	0.00119446	-0.394145	0.645921
OSME_ECOLI	P0ADB1	sp|P0ADB1|OSME_ECOLI	Osmotically-inducible putative lipoprotein OsmE OS=Escherichia coli (strain K12) OX=83333 GN=osmE PE=2 SV=1	0.00223848	0.00252433	0.00204054	0.00156067	0.00252703	0.00163975	0.0013444	0.00182877	0.0021473	0.00129453	0.0591572	0.225984	0.00217821	0.00165095	-0.399848	0.645921
RHLE_ECOLI	P25888	sp|P25888|RHLE_ECOLI	ATP-dependent RNA helicase RhlE OS=Escherichia coli (strain K12) OX=83333 GN=rhlE PE=1 SV=3	4.30478e-05	9.17936e-05	4.43597e-05	0.000173408	0.000187187	0.000286956	0.000233809	0.000335896	0.000274123	5.62841e-05	0.0589994	0.225984	0.000107959	0.000237414	1.13692	0.645921
ELBB_ECOLI	P0ABU5	sp|P0ABU5|ELBB_ECOLI	Glyoxalase ElbB OS=Escherichia coli (strain K12) OX=83333 GN=elbB PE=1 SV=1	0.000258287	0.000183587	0.000310518	0.000130056	0.000421171	0.000409937	0.000642974	0.000373218	0.000365497	0.000337705	0.0593934	0.226105	0.000260724	0.000425866	0.707878	0.645691
YBAY_ECOLI	P77717	sp|P77717|YBAY_ECOLI	Uncharacterized lipoprotein YbaY OS=Escherichia coli (strain K12) OX=83333 GN=ybaY PE=1 SV=1	0.000860956	0.00105563	0.000798474	0.000910391	0.00107633	0.000573912	0.000701426	0.000522505	0.00095943	0.000844262	0.0600556	0.22784	0.000940355	0.000720307	-0.384593	0.64237
DEOD_ECOLI	P0ABP8	sp|P0ABP8|DEOD_ECOLI	Purine nucleoside phosphorylase DeoD-type OS=Escherichia coli (strain K12) OX=83333 GN=deoD PE=1 SV=2	0.00120534	0.0013769	0.000709755	0.0011705	0.000935935	0.00110683	0.00321487	0.00194073	0.00164474	0.00360218	0.0602763	0.227894	0.00107969	0.00230187	1.09219	0.642267
SYI_ECOLI	P00956	sp|P00956|SYI_ECOLI	Isoleucine--tRNA ligase OS=Escherichia coli (strain K12) OX=83333 GN=ileS PE=1 SV=5	0.00284115	0.00261612	0.00248414	0.00242771	0.00280781	0.00225465	0.00175357	0.00220199	0.00274123	0.00219508	0.0613822	0.230497	0.00263539	0.0022293	-0.241422	0.637335
NARH_ECOLI	P11349	sp|P11349|NARH_ECOLI	Respiratory nitrate reductase 1 beta chain OS=Escherichia coli (strain K12) OX=83333 GN=narH PE=1 SV=3	0.000860956	0.000826143	0.000532316	0.000910391	0.000608358	0.000696893	0.000233809	0.000559827	0.00063962	0.000337705	0.0613019	0.230497	0.000747633	0.000493571	-0.599073	0.637335
THIO_ECOLI	P0AA25	sp|P0AA25|THIO_ECOLI	Thioredoxin 1 OS=Escherichia coli (strain K12) OX=83333 GN=trxA PE=1 SV=2	0.000215239	0.000183587	8.87193e-05	0.000173408	0.000233984	0.000327949	0.000292261	0.000335896	0.000137061	0.000450273	0.0618698	0.23154	0.000178987	0.000308688	0.786292	0.635374
YGGN_ECOLI	P0ADS9	sp|P0ADS9|YGGN_ECOLI	Uncharacterized protein YggN OS=Escherichia coli (strain K12) OX=83333 GN=yggN PE=4 SV=1	8.60956e-05	0.000367175	0.000221798	0.000303464	0.000187187	0.000204968	0.000116904	0.000111965	4.56871e-05	5.62841e-05	0.06254	0.232744	0.000233144	0.000107162	-1.12143	0.633122
PTKB_ECOLI	P37188	sp|P37188|PTKB_ECOLI	PTS system galactitol-specific EIIB component OS=Escherichia coli (strain K12) OX=83333 GN=gatB PE=1 SV=2	4.30478e-05	4.58968e-05	0.000487956	4.3352e-05	9.35935e-05	0.000614905	0.0012275	0.00041054	0.000137061	0.000619125	0.0626132	0.232744	0.000142769	0.000601826	2.07566	0.633122
PAND_ECOLI	P0A790	sp|P0A790|PAND_ECOLI	Aspartate 1-decarboxylase OS=Escherichia coli (strain K12) OX=83333 GN=panD PE=1 SV=1	4.30478e-05	0.00013769	8.87193e-05	0.000130056	9.35935e-05	8.19874e-05	5.84522e-05	3.73218e-05	4.56871e-05	5.62841e-05	0.0644726	0.237259	9.86214e-05	5.59465e-05	-0.817852	0.624777
HFLK_ECOLI	P0ABC7	sp|P0ABC7|HFLK_ECOLI	Modulator of FtsH protease HflK OS=Escherichia coli (strain K12) OX=83333 GN=hflK PE=1 SV=1	0.00223848	0.00252433	0.00177439	0.00195084	0.00219945	0.00225465	0.0014613	0.00153019	0.00155336	0.00180109	0.0642582	0.237259	0.0021375	0.00172012	-0.313412	0.624777
CREA_ECOLI	P0AE91	sp|P0AE91|CREA_ECOLI	Protein CreA OS=Escherichia coli (strain K12) OX=83333 GN=creA PE=3 SV=1	0.000344382	0.000367175	0.000310518	0.00043352	0.000421171	0.000286956	0.000233809	0.000261253	0.000411184	0.000168852	0.0641413	0.237259	0.000375353	0.000272411	-0.462465	0.624777
BAER_ECOLI	P69228	sp|P69228|BAER_ECOLI	Transcriptional regulatory protein BaeR OS=Escherichia coli (strain K12) OX=83333 GN=baeR PE=1 SV=1	8.60956e-05	9.17936e-05	8.87193e-05	8.67039e-05	9.35935e-05	8.19874e-05	5.84522e-05	3.73218e-05	9.13743e-05	5.62841e-05	0.0651239	0.23886	8.93812e-05	6.50839e-05	-0.45767	0.621857
ALSB_ECOLI	P39265	sp|P39265|ALSB_ECOLI	D-allose-binding periplasmic protein OS=Escherichia coli (strain K12) OX=83333 GN=alsB PE=1 SV=1	8.60956e-05	9.17936e-05	8.87193e-05	8.67039e-05	4.67968e-05	8.19874e-05	5.84522e-05	3.73218e-05	4.56871e-05	5.62841e-05	0.0653547	0.238912	8.00219e-05	5.59465e-05	-0.516346	0.621761
RS3_ECOLI	P0A7V3	sp|P0A7V3|RS3_ECOLI	30S ribosomal protein S3 OS=Escherichia coli (strain K12) OX=83333 GN=rpsC PE=1 SV=2	0.00365906	0.00481917	0.00510136	0.0043352	0.0058496	0.00545216	0.00561141	0.00559827	0.00794956	0.00562841	0.0657005	0.239384	0.00475288	0.00604796	0.347648	0.620905
ACCD_ECOLI	P0A9Q5	sp|P0A9Q5|ACCD_ECOLI	Acetyl-coenzyme A carboxylase carboxyl transferase subunit beta OS=Escherichia coli (strain K12) OX=83333 GN=accD PE=1 SV=1	0.000645717	0.000550762	0.000399237	0.000476872	0.000795545	0.000819874	0.00052607	0.000970366	0.000776681	0.00118197	0.0661167	0.240108	0.000573626	0.000854992	0.575799	0.619593
ACKA_ECOLI	P0A6A3	sp|P0A6A3|ACKA_ECOLI	Acetate kinase OS=Escherichia coli (strain K12) OX=83333 GN=ackA PE=1 SV=1	0.0018941	0.00247843	0.00243978	0.00338145	0.00280781	0.00282856	0.00683891	0.00384414	0.00324379	0.00613497	0.0680743	0.240878	0.00260031	0.00457807	0.816055	0.618202
TRMB_ECOLI	P0A8I5	sp|P0A8I5|TRMB_ECOLI	tRNA (guanine-N(7)-)-methyltransferase OS=Escherichia coli (strain K12) OX=83333 GN=trmB PE=1 SV=1	4.30478e-05	4.58968e-05	4.43597e-05	8.67039e-05	4.67968e-05	0.000122981	0.000116904	0.000223931	9.13743e-05	5.62841e-05	0.0679767	0.240878	5.3361e-05	0.000122295	1.19651	0.618202
ODO1_ECOLI	P0AFG3	sp|P0AFG3|ODO1_ECOLI	2-oxoglutarate dehydrogenase E1 component OS=Escherichia coli (strain K12) OX=83333 GN=sucA PE=1 SV=1	0.00215239	0.00192767	0.0020849	0.00221095	0.00280781	0.00229565	0.00181202	0.00182877	0.00159905	0.0014071	0.066729	0.240878	0.00223674	0.00178852	-0.322636	0.618202
GCH1L_ECOLI	P0AFP6	sp|P0AFP6|GCH1L_ECOLI	GTP cyclohydrolase 1 type 2 homolog OS=Escherichia coli (strain K12) OX=83333 GN=ybgI PE=1 SV=1	0.000645717	0.000780246	0.000576676	0.000780336	0.000889138	0.000573912	0.000467617	0.00063447	0.00063962	0.000112568	0.0673107	0.240878	0.000734422	0.000485638	-0.59673	0.618202
SECA_ECOLI	P10408	sp|P10408|SECA_ECOLI	Protein translocase subunit SecA OS=Escherichia coli (strain K12) OX=83333 GN=secA PE=1 SV=2	0.000817908	0.00123921	0.000931553	0.000953743	0.0014039	0.00143478	0.000993687	0.0017168	0.00159905	0.00135082	0.0671708	0.240878	0.00106926	0.00141903	0.408284	0.618202
UXUA_ECOLI	P24215	sp|P24215|UXUA_ECOLI	Mannonate dehydratase OS=Escherichia coli (strain K12) OX=83333 GN=uxuA PE=1 SV=2	4.30478e-05	4.58968e-05	4.43597e-05	8.67039e-05	4.67968e-05	0.000245962	5.84522e-05	0.000223931	0.000182749	5.62841e-05	0.0678354	0.240878	5.3361e-05	0.000153476	1.52415	0.618202
KDGK_ECOLI	P37647	sp|P37647|KDGK_ECOLI	2-dehydro-3-deoxygluconokinase OS=Escherichia coli (strain K12) OX=83333 GN=kdgK PE=1 SV=1	4.30478e-05	4.58968e-05	0.000177439	4.3352e-05	0.000187187	0.000245962	0.000233809	0.000111965	0.000182749	0.000168852	0.0677819	0.240878	9.93845e-05	0.000188667	0.924753	0.618202
YBJP_ECOLI	P75818	sp|P75818|YBJP_ECOLI	Uncharacterized lipoprotein YbjP OS=Escherichia coli (strain K12) OX=83333 GN=ybjP PE=1 SV=1	0.000258287	0.000321278	0.000443597	0.000303464	0.000327577	0.000204968	0.000233809	0.000261253	0.00031981	5.62841e-05	0.0673898	0.240878	0.00033084	0.000215225	-0.620292	0.618202
MSRA_ECOLI	P0A744	sp|P0A744|MSRA_ECOLI	Peptide methionine sulfoxide reductase MsrA OS=Escherichia coli (strain K12) OX=83333 GN=msrA PE=1 SV=2	0.000129143	0.000367175	8.87193e-05	0.000260112	0.000280781	0.000122981	5.84522e-05	0.000111965	9.13743e-05	0.000112568	0.068646	0.241354	0.000225186	9.94682e-05	-1.17881	0.617345
IMDH_ECOLI	P0ADG7	sp|P0ADG7|IMDH_ECOLI	Inosine-5'-monophosphate dehydrogenase OS=Escherichia coli (strain K12) OX=83333 GN=guaB PE=1 SV=1	0.00266896	0.0028456	0.00217362	0.00277453	0.00248023	0.00254161	0.0039163	0.00335896	0.00274123	0.0035459	0.0684739	0.241354	0.00258859	0.0032208	0.315253	0.617345
[truncated: 790 more rows]

## Sheet: All-or-none
All_or_none_proteins
				Spectral counts from mass spectrometery proteomics
protein.uniprot	protein.uniprot.ID	protein	protein.description	WT_1	WT_2	WT_3	WT_4	WT_5	PPKdel_1	PPKdel_2	PPKdel_3	PPKdel_4	PPKdel_5
[truncated: 14 more rows]
