# Supplementary material for: Polyphosphate kinase regulates LPS structure and polymyxin resistance during starvation in E. coli
Source: PLoS Biol. 2024 Mar 13;22(3):e3002558. doi: 10.1371/journal.pbio.3002558 (PMC10962826; doi:10.1371/journal.pbio.3002558)
Supplement: S3 Table — (XLSX) [file pbio.3002558.s009.xlsx]

## Sheet: Strains
Reference number	Background	Genotype	Marker	Source	Notes [Reference]
BMD0058	MG1655	F-, λ-, rph-1 ilvG- rfb-50	--	Gift from Michael Gray
BMD0059	MG1655, Δppk	M1655, Δppk (kanr excised)	--	Gift from Michael Gray
BMD0128	MG1655	arnC-3xFlag-kanr	kan+	This study
BMD0146	MG1655, Δppk	Δppk (kanr excised) arnC-3xFlag-kanr	kan+	This study
BMD0324	MG1655	arnC-3xFlag (kanr excised)	--	This study
BMD0314	MG1655, Δppk	Δppk (kanr excised) arnC-3xFlag (kanr excised)	--	This study
BMD0363	MG1655	arnC-3xFlag (kanr excised) [pPWSK129, Kanr]	kan+	This study
BMD373	MG1655	arnC-3xFlag (kanr excised) [pPPK10, Kanr]	kan+	This study
BMD0353	MG1655, Δppk	Δppk (kanr excised) arnC-3xFlag (kanr excised) [pPWSK129, Kanr]	kan+	This study
BMD0342	MG1655, Δppk	Δppk (kanr excised) arnC-3xFlag (kanr excised) [pPPK10, Kanr]	kan+	This study
BMD0217	MG1655	arnB-3xFlag-kanr	kan+	This study
BMD219	MG1655, Δppk	Δppk (kanr excised) arnB-3xFlag-kanr	kan+	This study
BMD0326	MG1655	arnB-3xFlag (kanr excised)	--	This study
BMD0316	MG1655, Δppk	Δppk (kanr excised) arnB-3xFlag (kanr excised)	--	This study
BMD0365	MG1655	arnB-3xFlag (kanr excised) [pPWSK129, Kanr]	kan+	This study
BMD0375	MG1655	arnB-3xFlag (kanr excised) [pPPK10, Kanr]	kan+	This study
BMD0355	MG1655, Δppk	Δppk (kanr excised) arnB-3xFlag (kanr excised) [pPWSK129, Kanr]	kan+	This study
BMD0344	MG1655, Δppk	Δppk (kanr excised) arnB-3xFlag (kanr excised) [pPPK10, Kanr]	kan+	This study
BMD0221	MG1655	metE-3xFlag-kanr	kan+	This study
BMD0223	MG1655, Δppk	Δppk (kanr excised) metE-3xFlag-kanr	kan+	This study
BMD0225	MG1655	ybdL-3xFlag-kanr	kan+	This study
BMD0227	MG1655, Δppk	Δppk (kanr excised) ybdL-3xFlag-kanr	kan+	This study
BMD0251	MG1655	YeaG-3xFlag-kanr	kan+	This study
BMD0253	MG1655, Δppk	Δppk (kanr excised) yeaG-3xFlag-kanr	kan+	This study
BMD0229	MG1655	otsA-3xFlag-kanr	kan+	This study
BMD0231	MG1655, Δppk	Δppk (kanr excised) otsA-3xFlag-kanr	kan+	This study
BMD0275	MG1655	raiA-3xFlag-kanr	kan+	This study
BMD0277	MG1655, Δppk	Δppk (kanr excised) raiA-3xFlag-kanr	kan+	This study
BMD0486	MG1655	eptA-3xFlag-kanr	kan+	This study
BMD0458	MG1655, Δppk	Δppk (kanr excised) eptA-3xFlag-kanr	kan+	This study
BMD0265	MG1655	arnA-3xFlag-kanr	kan+	This study
BMD0266	MG1655, Δppk	Δppk (kanr excised) ArnA-3xFlag-kanr	kan+	This study
BMD0330	MG1655	arnA-3xFlag (kanr excised)	--	This study
BMD0322	MG1655, Δppk	Δppk (kanr excised) arnA-3xFlag (kanr excised)	--	This study
BMD0474	MG1655	ArnT-3xFlag-kanr	kan+	This study
BMD0476	MG1655, Δppk	Δppk (kanr excised) arnT-3xFlag-kanr	kan+	This study
BMD0463	MG1655	phoQ-3xFlag-kanr	kan+	This study
BMD0465	MG1655, Δppk	Δppk (kanr excised) phoQ-3xFlag-kanr	kan+	This study
BMD0466	MG1655	ΔrpoS::kanr	kan+	This study
BMD0468	MG1655, Δppk	Δppk (kanr excised) ΔrpoS::kanr	kan+	This study
BMD0472	MG1655	phoP::kanr	kan+	This study
BMD0470	MG1655, Δppk	Δppk (kanr excised) phoP::kanr	kan+	This study
BMD0261	MG1655	basS-3xFlag-kanr	kan+	This study
BMD0263	MG1655, Δppk	Δppk (kanr excised) basS-3xFlag-kanr	kan+	This study
BMD0320	MG1655	basS-3xFlag (kanr excised)	--	This study
BMD0332	MG1655, Δppk	Δppk (kanr excised) basS-3xFlag (kanr excised)	--	This study
BMD0257	MG1655	basR-3xFlag-kanr	kan+	This study
BMD0259	MG1655, Δppk	Δppk (kanr excised) basR-3xFlag-kanr	kan+	This study
BMD0328	MG1655	basR-3xFlag (kanr excised)	--	This study
BMD0318	MG1655, Δppk	Δppk (kanr excised) basR-3xFlag (kanr excised)	--	This study
BMD0399	MG1655	arnC-3xFlag (kanr excised) ΔphoB:: kanr	kan+	This study
BMD0401	MG1655, Δppk	Δppk (kanr excised) arnC-3xFlag (kanr excised) ΔphoB:: kanr	kan+	This study
BMD0387	W3110	F-, λ- rph-1 INV(rrnD, rrnE)1 rph-1	--	Trent Lab
BMD0395	W3110	W3110 Δppk::kanr	kan+	This study
BMD0407	W3110	W3110 Δppk (kanr excised)	--	This study
BMD0388	W3110, basRC	W3110, basRC	--	Trent Lab	Also referred to as WD101 or PmrC in literature [1]
BMD0397	W3110, basRC	basRC Δppk::kanr	kan+	This study
BMD0437	W3110, basRC	basRC Δppk (kanr excised)	--	This study
BMD0413	W3110	arnA-3xFlag-kanr	kan+	This study
BMD0415	W3110	Δppk (kanr excised) arnA-3xFlag-kanr	kan+	This study
BMD0417	W3110, basRC	basRC arnA-3xFlag-Kanr	kan+	This study
BMD0419	W3110, basRC	basRC Δppk (kanr excised) arnA-3xFlag-kanr	kan+	This study
BMD0421	W3110	arnC-3xFlag-kanr	kan+	This study
BMD0423	W3110	Δppk (kanr excised) arnC-3xFlag-kanr	kan+	This study
BMD0425	W3110, basRC	basRC arnC-3xFlag-kanr	kan+	This study
BMD0427	W3110, basRC	basRC Δppk (kanr excised) arnC-3xFlag-kanr	kan+	This study
BMD0460	W3110, basRC	basRC ΔarnA::kanr	kan+	This study
BMD0461	W3110, basRC	basRC Δppk (kanr excised) ΔarnA::kanr	kan+	This study
BMD0440	W3110	[pPWSK129, Kanr]	kan+	This study
BMD0444	W3110	Δppk (kanr excised) [pPWSK129, Kanr]	kan+	This study
BMD0446	W3110	Δppk (kanr excised) [pPPK10, Kanr]	kan+	This study
BMD0448	W3110, basRC	basRC [pWSK129, Kanr]	kan+	This study
BMD0450	W3110, basRC	basRC [pPPK10, Kanr]	kan+	This study
BMD0452	W3110, basRC	basRC Δppk (kanr excised) [pWSK129, Kanr]	kan+	This study
BMD0454	W3110, basRC	basRC Δppk (kanr excised) [pPPK10, Kanr]	kan+	This study
UPEC0001	UTI89		--	Jakob Lab	[2]
UPEC0003	UTI89, Δppk	Δppk::KanR	kan+	Jakob Lab	[2]
UPEC0006	UTI89, Δppk	Δppk (kanr excised)	--	This study
UPEC0014	UTI89	arnA-3xFlag-kanr	kan+	This study
UPEC0016	UTI89, Δppk	Δppk (kanr excised) arnA-3xFlag-kanr	kan+	This study
UPEC0018	UTI89	arnB-3xFlag-kanr	kan+	This study
UPEC0020	UTI89, Δppk	Δppk (kanr excised) arnB-3xFlag-kanr	kan+	This study
UPEC0022	UTI89	arnC-3xFlag-kanr	kan+	This study
UPEC0024	UTI89, Δppk	Δppk (kanr excised) arnC-3xFlag-kanr	kan+	This study

## Sheet: Plasmids
Plasmid	Description	Marker	Temp. sensitive	Source	Addgene catalog number	Reference (PMID)
pPWSK129	Empty vector	kan+	--	Gift from Michael Gray	--	[3]
pPPK10	pWSK129 with ppk under endogenous promoter and terminator	kan+	--	Gift from Michael Gray	--	[3]
pKD46	RED recombineering plasmid for site directed mutagenesis – arabinose inducible	amp+	30°C	Gift from Michael Gray	--	[4]
pSIM6	RED recombineering plasmid for site directed mutagenesis – temperature inducible 42°C	amp+	30°C	Gift from Donald Court – National Cancer Institute	Available through: https://redrecombineering.ncifcrf.gov/	[5]
pSUB11	Template plasmid for creating c-terminal 3xFlag epitope tag using recombineering. Kanamycin selection marker is flanked by FRT recognition sites for excision.	amp+, kan+	--	Gift from Lionello Bossi	169699	[6]
pKD4	Template plasmid for using recombineering to delete genes with a FRT flanked kanamycin cassette	amp+, kan+	--	Gift from Michael Gray	45605	[4]
pCP20	Constitutively expressed FLP recombinase for excision of selection markers flanked by FRT sites	amp+, cam+	30°C	Gift form Michael Gray	122969	[7]

## Sheet: qPCR primers
Gene	Forward primer	Reverse primer	primer efficiency
arnA	ATCTGCATGGTTCGCTGTTACC	AACGCCAGTTTCCGTTTCACC	0.958
arnB	ATTTCACGGTCTGGGTGTCG	ACTAACTGTGTCAGGGCAATCG	1.005
arnC	ACGTGGTAGGGACTGTACGC	ACAACCGTAATCACCCATCGC	0.962
basR	CGACGACTATCTGGTGAAGCC	CGACCCATGTTCAGCGTCAG	0.958
basS	GCGGTCATGGCAGTTGAAGATG	TGCGGCTGACAATACTTAACCC	0.952
eptA	TGCAAGGTGATGGCGTGATTG	TCATTGGTGTCGCAGGTTGG	0.993
ybqF	ATGCAGCCAAACGACATCAC	TCCGACACGAAGCACATCAC	0.947

## Sheet: References
[1]	Trent MS, Ribeiro AA, Doerrler WT, Lin S, Cotter RJ, Raetz CR. Accumulation of a polyisoprene-linked amino sugar in polymyxin-resistant Salmonella typhimurium and Escherichia coli: structural characterization and transfer to lipid A in the periplasm. J Biol Chem. 2001;276(46):43132-43144. doi:10.1074/jbc.M106962200
[2]	Dahl JU, Gray MJ, Bazopoulou D, et al. The anti-inflammatory drug mesalamine targets bacterial polyphosphate accumulation. Nat Microbiol. 2017;2:16267. Published 2017 Jan 23. doi:10.1038/nmicrobiol.2016.267
[3]	Rudat AK, Pokhrel A, Green TJ, Gray MJ. Mutations in Escherichia coli Polyphosphate Kinase That Lead to Dramatically Increased In Vivo Polyphosphate Levels. J Bacteriol. 2018;200(6):e00697-17. Published 2018 Feb 23. doi:10.1128/JB.00697-17
[4]	Datsenko KA, Wanner BL. One-step inactivation of chromosomal genes in Escherichia coli K-12 using PCR products. Proc Natl Acad Sci U S A. 2000 Jun 6;97(12):6640-5. doi: 10.1073/pnas.120163297. PMID: 10829079; PMCID: PMC18686.
[5]	Datta S, Costantino N, Court DL. A set of recombineering plasmids for gram-negative bacteria. Gene. 2006;379:109-115. doi:10.1016/j.gene.2006.04.018
[6]	Uzzau S, Figueroa-Bossi N, Rubino S, Bossi L. Epitope tagging of chromosomal genes in Salmonella. Proc Natl Acad Sci U S A. 2001;98(26):15264-15269. doi:10.1073/pnas.261348198
[7]	Cherepanov PP, Wackernagel W. Gene disruption in Escherichia coli: TcR and KmR cassettes with the option of Flp-catalyzed excision of the antibiotic-resistance determinant. Gene. 1995;158(1):9-14. doi:10.1016/0378-1119(95)00193-a
