# Supplementary material for: Polyphosphate kinase regulates LPS structure and polymyxin resistance during starvation in E. coli
Source: PLoS Biol. 2024 Mar 13;22(3):e3002558. doi: 10.1371/journal.pbio.3002558 (PMC10962826; doi:10.1371/journal.pbio.3002558)
Supplement: S1 Data — (XLSX) [file pbio.3002558.s011.xlsx]

## Sheet: Fig. 1B data
protein.uniprot	log2(fold change between average normalized spectral counts in PPKdel/WT)	negative log10(FDR-adjusted p-value)
GLTB_ECOLI	-2.4679	3.24968
AK1H_ECOLI	-1.81431	2.96775
ILVA_ECOLI	-2.60604	2.96775
UGPB_ECOLI	-2.49199	2.96775
YEAG_ECOLI	-2.26613	2.74436
GLTD_ECOLI	-2.76096	2.72835
LIVJ_ECOLI	-2.11245	2.72835
PHOB_ECOLI	-2.10873	2.72835
PSTS_ECOLI	-2.2126	2.72835
CYSI_ECOLI	-2.5677	2.72835
GSIB_ECOLI	-2.32394	2.63643
YJGR_ECOLI	-1.57412	2.36583
ILVD_ECOLI	-1.87093	2.26034
AROG_ECOLI	-1.07049	2.26034
YNHG_ECOLI	-1.81734	2.26034
CYSM_ECOLI	-1.37283	2.10941
ILVH_ECOLI	-1.55531	2.0849
MASY_ECOLI	-0.614337	2.0849
TGT_ECOLI	1.32494	2.0849
CATE_ECOLI	-1.69429	2.0849
MSCS_ECOLI	-1.29916	2.06118
METE_ECOLI	-4.28918	2.06118
OTSA_ECOLI	-2.17989	2.06118
CYSK_ECOLI	-0.881476	2.02608
BTUB_ECOLI	-0.995118	2.01213
NQOR_ECOLI	-1.1897	2.01185
YHJE_ECOLI	-2.07072	2.01185
ALF1_ECOLI	-1.29669	2.00878
ARTJ_ECOLI	-2.11148	2.00878
ACSA_ECOLI	1.05073	1.90314
THRC_ECOLI	-1.20069	1.80655
TRPA_ECOLI	-1.92331	1.80655
LUXS_ECOLI	-0.962228	1.80655
GLNQ_ECOLI	-1.32642	1.80619
GLMM_ECOLI	1.65712	1.71003
DHE4_ECOLI	-1.34001	1.7084
GALM_ECOLI	-1.00573	1.7084
ILVE_ECOLI	-1.13651	1.7084
HIS1_ECOLI	-2.21625	1.66449
DHG_ECOLI	-1.67742	1.58724
RS8_ECOLI	0.704362	1.56567
GUAA_ECOLI	0.58977	1.56326
ARGD_ECOLI	-1.95487	1.53907
DHAS_ECOLI	-1.52964	1.51718
YFIA_ECOLI	2.52512	1.51718
SLT_ECOLI	-1.14491	1.51718
CYSD_ECOLI	-1.65864	1.51718
SERC_ECOLI	-1.3383	1.51718
ACUI_ECOLI	-1.00912	1.51718
6PGL_ECOLI	-0.648071	1.51718
YDCL_ECOLI	-1.47811	1.51718
AAT_ECOLI	-0.73836	1.5107
GLNH_ECOLI	-1.19273	1.5107
LNT_ECOLI	-1.48206	1.5107
ISPG_ECOLI	-1.5255	1.5107
TRHP_ECOLI	1.58985	1.5107
CLPA_ECOLI	-1.67673	1.49363
TRPC_ECOLI	-2.36513	1.49328
APT_ECOLI	1.53757	1.49328
RS7_ECOLI	0.455495	1.48393
PPSA_ECOLI	-1.1746	1.4785
GLTI_ECOLI	-1.07966	1.47057
ILVC_ECOLI	-1.62868	1.46833
OSMC_ECOLI	-1.41478	1.467
FABY_ECOLI	-1.06674	1.46312
TYRB_ECOLI	-1.26663	1.44777
CYSN_ECOLI	-1.58206	1.44777
ASMA_ECOLI	-1.35958	1.3794
HCXB_ECOLI	-2.03669	1.3794
YAEH_ECOLI	-1.36917	1.3794
GCH1_ECOLI	-1.24476	1.35167
KBP_ECOLI	-1.17351	1.35167
AHPF_ECOLI	0.57755	1.35167
RLUB_ECOLI	1.12676	1.35167
YEGP_ECOLI	-1.45416	1.35167
PYRI_ECOLI	1.55773	1.34331
ENO_ECOLI	0.461711	1.30452
YCFP_ECOLI	-1.12645	1.30452
SERA_ECOLI	-0.88738	1.2979
SODF_ECOLI	1.2438	1.2979
IF3_ECOLI	0.956079	1.28471
CAPP_ECOLI	-1.23843	1.27076
LEU1_ECOLI	-1.20336	1.27076
RIHC_ECOLI	2.0375	1.26528
OPGG_ECOLI	0.996658	1.26308
NAPA_ECOLI	-1.16882	1.26308
GATZ_ECOLI	2.02732	1.2524
TRMJ_ECOLI	1.7903	1.23944
TOLB_ECOLI	-0.959154	1.22226
DADA_ECOLI	0.985874	1.20498
GLGC_ECOLI	-1.27924	1.20498
ARTI_ECOLI	-0.714261	1.20292
BCP_ECOLI	-1.27949	1.20024
PTFAH_ECOLI	0.797893	1.20024
YDHS_ECOLI	-0.956845	1.20024
SUCC_ECOLI	-0.911941	1.19414
PHSG_ECOLI	-1.43753	1.19414
KDSB_ECOLI	0.737039	1.18797
UVRC_ECOLI	-1.5292	1.18797
YIDR_ECOLI	-1.31212	1.18797
ASSY_ECOLI	-1.10051	1.18567
TTCA_ECOLI	1.47431	1.18129
HIS8_ECOLI	-2.58764	1.17594
AROB_ECOLI	-0.376889	1.17345
PTNAB_ECOLI	0.656804	1.16073
METH_ECOLI	-1.17635	1.14591
PROA_ECOLI	-0.822034	1.14528
METAS_ECOLI	-1.65135	1.14528
YEAY_ECOLI	-1.12191	1.14528
KATG_ECOLI	-0.358874	1.14528
TCYP_ECOLI	-1.32221	1.14528
ACNB_ECOLI	-0.629563	1.14448
RS15_ECOLI	-1.38788	1.14086
GLGA_ECOLI	-0.792846	1.13309
LAMB_ECOLI	-0.816635	1.12726
ISCU_ECOLI	-1.25366	1.12726
YAHO_ECOLI	-1.74076	1.12726
UBID_ECOLI	1.01507	1.11748
RND_ECOLI	1.37849	1.11522
NTPPB_ECOLI	-0.927763	1.11522
OSMY_ECOLI	-1.14358	1.11522
IF1_ECOLI	1.49957	1.11522
ALF_ECOLI	0.233183	1.10409
YFIF_ECOLI	0.85828	1.10409
METQ_ECOLI	-0.66703	1.10409
TALB_ECOLI	-0.421243	1.07775
YCAC_ECOLI	-1.61433	1.06482
NDH_ECOLI	0.999319	1.06152
SLYD_ECOLI	1.11145	1.04343
NLPA_ECOLI	-0.673698	1.04272
LOLB_ECOLI	-0.998594	1.04186
YQJI_ECOLI	-1.16159	1.04186
YDGA_ECOLI	-0.4289	1.03844
AROA_ECOLI	-1.36715	1.03388
ECNB_ECOLI	-1.61422	1.03388
SYV_ECOLI	0.291386	1.0323
MAK_ECOLI	-1.36651	1.01808
MLAA_ECOLI	-1.6079	1.01808
ODP2_ECOLI	0.545073	1.01432
HISX_ECOLI	-2.48733	1.01432
IF2_ECOLI	0.500632	1.01432
YQJD_ECOLI	-1.11327	1.01432
CYSP_ECOLI	-0.929782	1.00946
GREA_ECOLI	0.89037	0.991
PNTA_ECOLI	-0.998484	0.989414
LPOA_ECOLI	-0.961975	0.983787
RLMB_ECOLI	-1.33118	0.983787
ZIPA_ECOLI	1.29693	0.983787
RL27_ECOLI	0.582613	0.982852
SUHB_ECOLI	1.01904	0.982852
FTSP_ECOLI	-0.691518	0.982852
BAMB_ECOLI	-0.577511	0.982852
SUCD_ECOLI	-0.892956	0.975781
DPPD_ECOLI	-1.16363	0.969772
EFTS_ECOLI	0.583627	0.9571
RL19_ECOLI	0.545556	0.9571
MOAB_ECOLI	-0.915659	0.9571
SYR_ECOLI	1.03135	0.945414
TRPB_ECOLI	-1.70358	0.915791
HDEA_ECOLI	1.5286	0.915791
AMN_ECOLI	-2.08729	0.913249
SSPA_ECOLI	1.16597	0.913241
YAHK_ECOLI	-0.998429	0.913241
YAJO_ECOLI	0.936783	0.913241
OMPC_ECOLI	0.337217	0.909342
FABA_ECOLI	-0.749642	0.909342
QUEC_ECOLI	-0.872116	0.909342
KDSA_ECOLI	-0.709612	0.898513
ERFK_ECOLI	-1.82016	0.898513
LIVK_ECOLI	-1.59113	0.897147
PTA_ECOLI	0.337752	0.897147
YCHF_ECOLI	0.470997	0.897147
SDHA_ECOLI	0.298804	0.897147
YDCF_ECOLI	-1.08566	0.897147
CYOA_ECOLI	1.19011	0.896808
CYCA_ECOLI	-1.29602	0.89619
DAPD_ECOLI	-0.420593	0.893271
RISA_ECOLI	-0.662975	0.893271
MASZ_ECOLI	-0.950329	0.891207
CH60_ECOLI	0.512878	0.887001
LPP_ECOLI	-1.21645	0.875706
PPNP_ECOLI	-1.02083	0.874109
HIS6_ECOLI	-1.48642	0.874109
YDGH_ECOLI	-0.603397	0.874109
LOLA_ECOLI	-1.20478	0.873881
CYSJ_ECOLI	-0.734392	0.870936
MIND_ECOLI	-0.984139	0.869548
ACRB_ECOLI	-0.592134	0.869548
GCSP_ECOLI	-0.298327	0.868227
FRDA_ECOLI	-1.11453	0.866953
UUP_ECOLI	1.80099	0.866953
COPA_ECOLI	-1.30831	0.866953
UVRA_ECOLI	-0.984281	0.865265
FABF_ECOLI	1.27912	0.860526
T1RK_ECOLI	1.00912	0.85016
DNAK_ECOLI	0.492417	0.85016
TKT2_ECOLI	-0.8928	0.85016
AROF_ECOLI	-1.57939	0.843073
PGK_ECOLI	0.300009	0.842938
NAGD_ECOLI	0.741096	0.842938
UDP_ECOLI	1.08814	0.833047
RS4_ECOLI	0.903743	0.830423
RS19_ECOLI	1.99389	0.826641
YIGL_ECOLI	1.50503	0.823527
BAMC_ECOLI	-0.418635	0.822114
CSPE_ECOLI	1.76174	0.822114
YGIW_ECOLI	-0.881716	0.822114
RL1_ECOLI	1.23218	0.818889
TSX_ECOLI	0.952588	0.816664
PT1_ECOLI	0.769689	0.811173
NARG_ECOLI	-0.609567	0.806099
LOIP_ECOLI	-0.87532	0.806099
YDFG_ECOLI	-1.10214	0.806099
YDCS_ECOLI	0.855412	0.806099
ACFD_ECOLI	1.12033	0.800976
PEPT_ECOLI	-1.05409	0.800976
YIAF_ECOLI	-1.11891	0.799745
HISJ_ECOLI	-0.570806	0.79832
YCAO_ECOLI	0.975798	0.796444
GUAC_ECOLI	-0.83773	0.7857
OMPF_ECOLI	-0.642664	0.785385
LPXA_ECOLI	1.06071	0.783313
MALQ_ECOLI	-1.2895	0.783313
GATY_ECOLI	0.670238	0.778145
ALDB_ECOLI	0.781185	0.778145
RPOA_ECOLI	1.14937	0.776953
DBHB_ECOLI	1.17036	0.776953
FTSY_ECOLI	0.967393	0.776953
YBHB_ECOLI	-0.956068	0.776953
YTFB_ECOLI	-1.17487	0.776953
CSDA_ECOLI	1.3276	0.776953
CARB_ECOLI	-0.555117	0.770285
PTHP_ECOLI	0.980769	0.770285
GLRX3_ECOLI	-0.755972	0.770285
POTD_ECOLI	-0.684955	0.770285
YGHA_ECOLI	-0.853046	0.770285
FECA_ECOLI	0.474786	0.770285
YOHF_ECOLI	-0.901281	0.770285
CLPP_ECOLI	1.1357	0.762456
DPO3B_ECOLI	1.22553	0.759031
RPOB_ECOLI	0.529046	0.74994
DEOC_ECOLI	0.501234	0.725231
CORA_ECOLI	-1.28877	0.725231
TOLA_ECOLI	-0.703347	0.720892
DACC_ECOLI	-0.657326	0.718033
BARA_ECOLI	-0.474041	0.718033
PRC_ECOLI	-0.872691	0.718033
RIBD_ECOLI	-1.01421	0.718033
MODF_ECOLI	-1.42174	0.718033
CYSH_ECOLI	-1.356	0.713825
PNTB_ECOLI	-0.891053	0.713176
SUBI_ECOLI	-1.14983	0.713176
DBHA_ECOLI	-0.77007	0.707497
SODM_ECOLI	1.31246	0.703317
SURA_ECOLI	-0.639705	0.703317
TPIS_ECOLI	0.669137	0.701704
RS1_ECOLI	1.08602	0.70167
RL5_ECOLI	0.928072	0.699723
6PGD_ECOLI	-0.315945	0.696427
SYE_ECOLI	0.569494	0.696427
PPIB_ECOLI	-0.965878	0.696427
RL25_ECOLI	1.48165	0.696427
RCSD_ECOLI	-1.09952	0.686805
EFG_ECOLI	0.523501	0.682225
RS2_ECOLI	0.525084	0.682225
USPE_ECOLI	-0.981279	0.682225
NARL_ECOLI	1.1699	0.682225
GSA_ECOLI	-0.601356	0.682225
ALDA_ECOLI	0.425577	0.682225
FDOG_ECOLI	0.374299	0.680102
MNMG_ECOLI	0.967844	0.678703
TCYJ_ECOLI	-0.823143	0.676151
SSB_ECOLI	0.965774	0.676151
BAMA_ECOLI	-0.409591	0.671134
RL22_ECOLI	1.36156	0.671134
RL32_ECOLI	3.9308	0.669426
RL33_ECOLI	-0.762418	0.6678
UXUB_ECOLI	1.77388	0.6678
LSRB_ECOLI	1.37313	0.6678
RLPA_ECOLI	-0.583234	0.664788
ARCB_ECOLI	-1.23572	0.651321
LPTE_ECOLI	-0.895353	0.651248
YIBN_ECOLI	1.03343	0.651248
RODZ_ECOLI	0.657735	0.651248
GRPE_ECOLI	0.523546	0.64967
YBJQ_ECOLI	-1.08144	0.645921
MREB_ECOLI	-0.394145	0.645921
OSME_ECOLI	-0.399848	0.645921
RHLE_ECOLI	1.13692	0.645921
ELBB_ECOLI	0.707878	0.645691
YBAY_ECOLI	-0.384593	0.64237
DEOD_ECOLI	1.09219	0.642267
SYI_ECOLI	-0.241422	0.637335
NARH_ECOLI	-0.599073	0.637335
THIO_ECOLI	0.786292	0.635374
YGGN_ECOLI	-1.12143	0.633122
PTKB_ECOLI	2.07566	0.633122
PAND_ECOLI	-0.817852	0.624777
HFLK_ECOLI	-0.313412	0.624777
CREA_ECOLI	-0.462465	0.624777
BAER_ECOLI	-0.45767	0.621857
ALSB_ECOLI	-0.516346	0.621761
RS3_ECOLI	0.347648	0.620905
ACCD_ECOLI	0.575799	0.619593
ACKA_ECOLI	0.816055	0.618202
TRMB_ECOLI	1.19651	0.618202
ODO1_ECOLI	-0.322636	0.618202
GCH1L_ECOLI	-0.59673	0.618202
SECA_ECOLI	0.408284	0.618202
UXUA_ECOLI	1.52415	0.618202
KDGK_ECOLI	0.924753	0.618202
YBJP_ECOLI	-0.620292	0.618202
MSRA_ECOLI	-1.17881	0.617345
IMDH_ECOLI	0.315253	0.617345
RS20_ECOLI	-0.999926	0.616882
DACB_ECOLI	-0.868675	0.616235
FADA_ECOLI	1.31691	0.615752
RL13_ECOLI	0.647554	0.614696
RNR_ECOLI	-0.610725	0.614696
CAN_ECOLI	-0.860556	0.614696
OMPA_ECOLI	0.175434	0.614421
CISY_ECOLI	-0.314696	0.614019
CYDA_ECOLI	-0.532561	0.614019
AGP_ECOLI	0.613509	0.614019
MSBA_ECOLI	-0.691164	0.614019
GADC_ECOLI	-0.719509	0.614019
FIS_ECOLI	1.0616	0.607581
AMPA_ECOLI	1.07409	0.602773
RS10_ECOLI	1.02861	0.599952
YTFP_ECOLI	-1.29721	0.599952
ODP1_ECOLI	0.402233	0.596425
YBIB_ECOLI	-0.824333	0.594402
SPEB_ECOLI	0.890982	0.594402
DNAB_ECOLI	0.824482	0.588563
MLAC_ECOLI	-0.944298	0.588563
YCBB_ECOLI	-1.03311	0.588563
PROB_ECOLI	-0.429538	0.58735
GMHA_ECOLI	-0.470184	0.58735
MURG_ECOLI	-0.660668	0.583856
RS16_ECOLI	0.764275	0.57974
PHOL_ECOLI	1.1801	0.57974
QMCA_ECOLI	-0.700769	0.57974
SECG_ECOLI	-1.17156	0.57974
RIMM_ECOLI	1.81577	0.572815
FABG_ECOLI	-0.302452	0.563887
RS12_ECOLI	-0.825559	0.563609
AMPN_ECOLI	-0.466835	0.563371
HIS7_ECOLI	-0.792824	0.557623
SYK1_ECOLI	0.577497	0.557529
GLPX_ECOLI	-1.39782	0.557529
BCCP_ECOLI	1.78893	0.557529
BOLA_ECOLI	-0.708235	0.557529
SYP_ECOLI	0.689406	0.557529
GUTQ_ECOLI	1.05942	0.557529
FTSN_ECOLI	-0.779752	0.557107
RL24_ECOLI	0.790998	0.557107
BEPA_ECOLI	-1.5416	0.557107
METB_ECOLI	-0.634027	0.550713
RF2_ECOLI	0.410097	0.550713
PRMA_ECOLI	0.66531	0.550713
SELB_ECOLI	-0.77179	0.550713
STHA_ECOLI	0.297103	0.550713
USPG_ECOLI	1.43892	0.550713
YCDX_ECOLI	-0.861408	0.550713
LEXA_ECOLI	-1.05912	0.547271
YEEZ_ECOLI	-0.657268	0.54489
YEHZ_ECOLI	-1.3562	0.54489
TAMB_ECOLI	-1.09093	0.543806
HDEB_ECOLI	-0.983875	0.543209
MENB_ECOLI	0.841391	0.541101
DPPA_ECOLI	-0.21268	0.538255
ARGT_ECOLI	-0.81207	0.534231
ETTA_ECOLI	-0.303168	0.534231
ISPA_ECOLI	1.39888	0.534231
SDHD_ECOLI	0.559573	0.533113
FUMA_ECOLI	-0.556766	0.531936
YFGM_ECOLI	0.883142	0.526998
DEDD_ECOLI	1.19409	0.524379
AK2H_ECOLI	-0.641729	0.518506
TRPGD_ECOLI	-0.610928	0.518506
ALR2_ECOLI	0.684292	0.518506
YHBO_ECOLI	0.684292	0.518506
YCIT_ECOLI	0.910359	0.518506
GLYA_ECOLI	-0.266017	0.515258
SSRP_ECOLI	-0.792526	0.514209
PROX_ECOLI	0.59854	0.510223
CSPA_ECOLI	0.600742	0.510086
MPPA_ECOLI	0.396765	0.510086
PURU_ECOLI	-1.00241	0.506543
DSBC_ECOLI	1.1733	0.498984
BETB_ECOLI	1.05619	0.498984
LPLA_ECOLI	-0.541165	0.498984
YAJL_ECOLI	-0.889557	0.498984
TDH_ECOLI	-0.749952	0.497958
FLAV_ECOLI	1.3518	0.497958
LEU3_ECOLI	-0.97864	0.49538
YJHC_ECOLI	-0.912919	0.49538
NAGC_ECOLI	-0.592028	0.490167
PNCB_ECOLI	-0.786598	0.490167
AMPP_ECOLI	0.357149	0.489337
NUOCD_ECOLI	-0.582417	0.489214
SELA_ECOLI	-1.002	0.484617
YEBT_ECOLI	-1.35813	0.484617
PTHC_ECOLI	0.680182	0.484483
EFP_ECOLI	-0.505513	0.48339
HCXA_ECOLI	1.08396	0.48339
RRF_ECOLI	0.845166	0.477736
DPS_ECOLI	-0.669215	0.474867
PTND_ECOLI	-0.82965	0.472998
GSHR_ECOLI	0.98493	0.471968
GPMB_ECOLI	-1.24595	0.471968
E4PD_ECOLI	-0.919886	0.471968
OTSB_ECOLI	-0.609548	0.471483
RLMG_ECOLI	-0.701984	0.471483
CARA_ECOLI	-0.508058	0.469961
YBGS_ECOLI	-0.731707	0.469961
PDXI_ECOLI	-0.881812	0.469961
IADA_ECOLI	0.665922	0.469961
TDCE_ECOLI	1.92268	0.469961
GLPK_ECOLI	-0.187639	0.46793
CH10_ECOLI	-0.389416	0.466623
UVRB_ECOLI	-1.28668	0.466623
LRP_ECOLI	-0.83571	0.466623
SYA_ECOLI	0.311613	0.465389
CCA_ECOLI	0.713501	0.465389
DLDH_ECOLI	0.488329	0.465389
PURE_ECOLI	1.0676	0.465389
NADE_ECOLI	-0.485042	0.465389
FTSZ_ECOLI	-0.322401	0.460726
OPGH_ECOLI	-0.722202	0.449192
LPOB_ECOLI	-0.578463	0.447768
PTNC_ECOLI	-0.547788	0.447624
ALAA_ECOLI	-0.744026	0.446848
ATPB_ECOLI	0.139191	0.446011
PROP_ECOLI	-0.655697	0.446011
ACNA_ECOLI	-0.322229	0.444139
PA1_ECOLI	-0.996325	0.440503
P5CR_ECOLI	1.40671	0.440503
KPYK1_ECOLI	-0.228881	0.440503
NFSA_ECOLI	0.910387	0.440503
ARGE_ECOLI	-0.803124	0.440503
GPPA_ECOLI	-0.70176	0.440503
YJGM_ECOLI	0.305014	0.440503
CINAL_ECOLI	-0.65427	0.440503
ISPD_ECOLI	0.305014	0.440503
GATD_ECOLI	1.13742	0.440323
TESB_ECOLI	0.637093	0.440323
YJCE_ECOLI	-0.747892	0.440323
RL7_ECOLI	2.63113	0.437557
RL10_ECOLI	0.51594	0.436192
GSP_ECOLI	-0.446378	0.436179
ACEA_ECOLI	-0.191663	0.435259
RPE_ECOLI	0.429461	0.431795
SYFA_ECOLI	0.369301	0.43083
PNP_ECOLI	0.337692	0.426355
KPYK2_ECOLI	0.116684	0.426355
ASTC_ECOLI	-0.531455	0.424317
TRUD_ECOLI	-0.672344	0.424317
FTSA_ECOLI	0.83357	0.414985
T1MK_ECOLI	1.1771	0.414766
PSD_ECOLI	-0.601181	0.414752
INGK_ECOLI	-0.813978	0.41412
MAO1_ECOLI	0.468683	0.413675
ISCS_ECOLI	0.383143	0.412789
RL11_ECOLI	0.33485	0.412789
RHLB_ECOLI	0.927851	0.412789
FABD_ECOLI	0.617551	0.412789
GLMU_ECOLI	0.709925	0.412789
RIDA_ECOLI	0.552427	0.412789
NUOB_ECOLI	-0.564032	0.412789
PROV_ECOLI	0.630443	0.412789
PRMB_ECOLI	1.16139	0.412789
MINC_ECOLI	-0.688302	0.411372
TIG_ECOLI	0.319757	0.408512
MIPA_ECOLI	0.909775	0.408512
MAP1_ECOLI	0.561896	0.408512
UBIG_ECOLI	-0.597135	0.408512
QOR2_ECOLI	-0.52786	0.408512
DLD_ECOLI	-0.762665	0.405728
PTH_ECOLI	0.648612	0.405728
PROQ_ECOLI	0.583559	0.405728
RL17_ECOLI	-0.30136	0.400391
PYRB_ECOLI	1.36746	0.395434
SPEE_ECOLI	-0.676285	0.394997
RSEB_ECOLI	0.797123	0.394997
RSME_ECOLI	0.717155	0.394997
YHIN_ECOLI	1.02065	0.394997
IGAA_ECOLI	-1.23707	0.394997
FTSE_ECOLI	0.705595	0.393681
EMRA_ECOLI	-0.603402	0.393681
AMIA_ECOLI	1.07415	0.393163
MOEA_ECOLI	-0.206063	0.387556
NUOF_ECOLI	-0.435104	0.386618
MSCK_ECOLI	-0.643246	0.386218
HFQ_ECOLI	0.525687	0.378202
HDHA_ECOLI	-0.474439	0.377126
TESA_ECOLI	-0.710114	0.374125
YQCA_ECOLI	0.570255	0.374125
TRXB_ECOLI	-0.227961	0.372118
FUCI_ECOLI	0.615623	0.372118
YIAD_ECOLI	0.275633	0.371804
SEQA_ECOLI	1.13373	0.370913
RIR1_ECOLI	0.397873	0.369177
YGDI_ECOLI	-0.579345	0.369177
UBIE_ECOLI	-0.606706	0.367527
PITA_ECOLI	1.2716	0.366301
RMLB1_ECOLI	0.591277	0.365472
HNS_ECOLI	-0.432188	0.364458
YRAP_ECOLI	-0.344639	0.362381
EFPL_ECOLI	1.13174	0.356306
FABB_ECOLI	-0.275164	0.356306
YBIT_ECOLI	-0.232699	0.356306
WZZE_ECOLI	0.748767	0.356306
SPEA_ECOLI	-0.495117	0.356306
YJHU_ECOLI	-0.585809	0.356306
PHSM_ECOLI	-0.375962	0.356246
RCSF_ECOLI	-0.586145	0.356246
PCKA_ECOLI	0.212135	0.355989
NTPPA_ECOLI	-0.435105	0.355989
PTGA_ECOLI	-0.290983	0.355989
DCYD_ECOLI	-0.759061	0.355989
YBIS_ECOLI	0.41559	0.35571
DAPB_ECOLI	-0.522822	0.354939
DEGP_ECOLI	-0.347068	0.354939
GLPD_ECOLI	0.390835	0.354939
DPO1_ECOLI	0.518377	0.353467
FSR_ECOLI	-0.678168	0.353028
TSAD_ECOLI	1.56974	0.35251
IHFA_ECOLI	-0.445904	0.352335
ARCA_ECOLI	-0.354198	0.352335
MALK_ECOLI	-0.439905	0.352335
CYSA_ECOLI	0.99691	0.351789
YBHG_ECOLI	-0.657286	0.351789
OMPR_ECOLI	-0.408984	0.347642
CBPA_ECOLI	-0.476268	0.346447
APHA_ECOLI	0.572483	0.344296
DHAM_ECOLI	-0.342174	0.344296
NANA_ECOLI	0.35732	0.343846
PGM_ECOLI	-0.341143	0.343846
PYRD_ECOLI	0.471016	0.342503
YEDD_ECOLI	0.247163	0.342503
YCBX_ECOLI	-0.4756	0.342503
SYGB_ECOLI	0.145222	0.340863
RS9_ECOLI	-0.373583	0.340863
YHES_ECOLI	-0.57818	0.34052
G3P1_ECOLI	0.143839	0.334483
RPOS_ECOLI	0.787786	0.334483
HSLO_ECOLI	0.665424	0.333682
PQIC_ECOLI	-0.4629	0.333682
STPA_ECOLI	-0.726242	0.333682
YHBY_ECOLI	0.487953	0.333682
CYDD_ECOLI	-0.521068	0.333682
MLAD_ECOLI	-0.491042	0.333682
YKGE_ECOLI	0.487953	0.333682
IDH_ECOLI	0.385939	0.331931
FTSI_ECOLI	1.05757	0.330777
SYD_ECOLI	0.197866	0.330777
AROK_ECOLI	0.823469	0.329384
DYR_ECOLI	0.6352	0.329384
OMPX_ECOLI	0.154589	0.328325
MALE_ECOLI	-0.20425	0.328325
PFKB_ECOLI	-0.271664	0.328123
MTLD_ECOLI	0.738527	0.328123
RL28_ECOLI	-0.458035	0.328123
KBL_ECOLI	-0.521721	0.328123
NLPD_ECOLI	-0.405437	0.328123
RL6_ECOLI	0.371728	0.328123
RNI_ECOLI	-0.785767	0.328123
ZNUA_ECOLI	0.537115	0.328123
HLDD_ECOLI	-0.347608	0.328123
MSRC_ECOLI	-0.613692	0.328123
HLDE_ECOLI	0.356197	0.328123
EX3_ECOLI	0.859852	0.327036
RIBB_ECOLI	-0.55419	0.326653
PQIB_ECOLI	-0.520915	0.326653
ASPG2_ECOLI	-0.337541	0.32664
PBPB_ECOLI	-0.545358	0.32664
GYRA_ECOLI	-0.23663	0.323958
BTUE_ECOLI	-0.412976	0.322515
FMT_ECOLI	0.731939	0.321791
YCCU_ECOLI	-0.382244	0.321791
SYT_ECOLI	-0.525257	0.321547
ARGB_ECOLI	-0.29324	0.319121
ATMA_ECOLI	0.796748	0.319121
ERPA_ECOLI	-0.588129	0.319121
YBHC_ECOLI	0.333489	0.319121
METN_ECOLI	-0.352009	0.313611
MANA_ECOLI	0.29683	0.313207
IBAG_ECOLI	-0.38795	0.313207
HEM2_ECOLI	0.559381	0.309918
TABA_ECOLI	0.730296	0.308356
DEAD_ECOLI	-0.450839	0.304256
SSTT_ECOLI	-0.534213	0.302767
DCP_ECOLI	0.515219	0.302767
YJIA_ECOLI	-0.663115	0.302767
TAMA_ECOLI	0.721806	0.302077
PEPD_ECOLI	0.282097	0.302077
PXPB_ECOLI	-0.511276	0.30062
YCEI_ECOLI	-0.729878	0.300059
YGIN_ECOLI	0.650284	0.300059
FDHE_ECOLI	0.650284	0.300059
WZZB_ECOLI	0.871782	0.300059
ENGB_ECOLI	0.907048	0.299804
SYGA_ECOLI	-0.344055	0.299354
PPIA_ECOLI	-0.508308	0.298406
PUTA_ECOLI	-0.406022	0.297411
UPP_ECOLI	0.222674	0.295991
RHO_ECOLI	0.172829	0.294849
PUR2_ECOLI	-0.420874	0.292593
YAJC_ECOLI	0.578543	0.292494
LEPA_ECOLI	0.195959	0.292494
K1PF_ECOLI	0.374939	0.292464
METI_ECOLI	-0.433989	0.292281
BAME_ECOLI	0.611872	0.290711
ALKH_ECOLI	0.221601	0.290267
ADD_ECOLI	0.632463	0.290267
YTFJ_ECOLI	0.853187	0.290267
YIDC_ECOLI	0.176945	0.288493
HFLX_ECOLI	0.423211	0.2872
FRSA_ECOLI	-0.525227	0.284848
HSLV_ECOLI	0.608255	0.284848
FUMB_ECOLI	-0.453579	0.284528
MURC_ECOLI	0.520758	0.284528
AG43_ECOLI	1.58023	0.284528
HEMX_ECOLI	-0.563249	0.282218
YHJJ_ECOLI	0.616039	0.282218
GLMS_ECOLI	-0.195105	0.282186
KITH_ECOLI	0.55444	0.282186
NUSA_ECOLI	0.3343	0.279383
PUR4_ECOLI	-0.459684	0.279383
TRPE_ECOLI	-0.329063	0.278647
ADHE_ECOLI	-0.0962145	0.276371
RS14_ECOLI	0.800163	0.275062
YNCD_ECOLI	0.826685	0.275062
YAJG_ECOLI	0.553028	0.27381
KDGR_ECOLI	-0.452487	0.269104
YEBC_ECOLI	0.483804	0.265558
NUSG_ECOLI	0.268576	0.263907
YFEY_ECOLI	-0.251773	0.263907
TSAE_ECOLI	0.507228	0.263832
MTOX_ECOLI	-0.625768	0.25662
YIDQ_ECOLI	-0.548478	0.255574
YCEH_ECOLI	1.62432	0.255574
UBIF_ECOLI	0.69351	0.255574
CURA_ECOLI	-0.460359	0.255574
FOLC_ECOLI	-0.407906	0.254494
YBAB_ECOLI	0.540743	0.253859
DEGS_ECOLI	0.520194	0.252771
GALU_ECOLI	-0.386314	0.252771
TLDD_ECOLI	-0.240227	0.252771
PTGCB_ECOLI	-0.402859	0.252771
ABDH_ECOLI	-0.460341	0.251475
QUEF_ECOLI	0.477072	0.246791
SYL_ECOLI	-0.287415	0.24201
ATPE_ECOLI	0.75466	0.24201
SYS_ECOLI	0.102393	0.241935
ASNB_ECOLI	-0.560667	0.241583
RBSD_ECOLI	-0.316561	0.240126
DNAA_ECOLI	0.786496	0.238737
PUR8_ECOLI	-0.363215	0.238737
YGIM_ECOLI	-0.426588	0.238737
NIFJ_ECOLI	-0.483794	0.237971
MDH_ECOLI	-0.168683	0.2355
RL21_ECOLI	0.367152	0.23508
RSMA_ECOLI	0.394383	0.232955
HSCA_ECOLI	0.398168	0.230748
RF1_ECOLI	-0.475071	0.230122
FTSX_ECOLI	-0.618174	0.230122
LPTA_ECOLI	-0.462436	0.230122
RRAA_ECOLI	0.621281	0.229509
OPGD_ECOLI	0.396477	0.228544
SYW_ECOLI	0.567248	0.228517
FHUA_ECOLI	0.272098	0.228422
MAA_ECOLI	0.400856	0.228422
RS13_ECOLI	0.323364	0.224621
DGAL_ECOLI	-0.361762	0.222927
LPTB_ECOLI	0.450816	0.222553
MURD_ECOLI	-0.315045	0.222553
PMBA_ECOLI	-0.391163	0.222312
MPL_ECOLI	0.817237	0.222312
RS11_ECOLI	-0.227642	0.221791
YAJQ_ECOLI	0.670739	0.22121
WBBK_ECOLI	-0.600998	0.22121
RLMF_ECOLI	0.416036	0.22121
YDEN_ECOLI	-0.493422	0.221098
MDTE_ECOLI	0.455986	0.220993
ACCA_ECOLI	-0.193632	0.220792
RELA_ECOLI	-0.402723	0.220792
FER_ECOLI	-0.268339	0.220323
SOHB_ECOLI	-0.586057	0.217063
OPPF_ECOLI	-0.188021	0.217063
DCRB_ECOLI	-0.379462	0.215826
FIU_ECOLI	0.503905	0.21523
YIHI_ECOLI	-0.362304	0.214783
GLN1B_ECOLI	-0.164896	0.214783
FADL_ECOLI	0.2156	0.214783
PDXB_ECOLI	-0.466586	0.214349
DNAJ_ECOLI	0.427332	0.214349
XGPT_ECOLI	-0.401995	0.214349
EUTB_ECOLI	-0.359152	0.214349
TKT1_ECOLI	0.165502	0.214349
YQHD_ECOLI	0.441816	0.212897
FKBA_ECOLI	-0.179491	0.210039
FDNG_ECOLI	0.811739	0.209796
ALLR_ECOLI	0.35162	0.209545
DHPS_ECOLI	0.590375	0.208516
BGLA_ECOLI	-0.344494	0.208516
RMLD_ECOLI	0.323786	0.207774
DCEB_ECOLI	-0.577767	0.206521
SECB_ECOLI	0.266622	0.205506
NAGB_ECOLI	-0.500799	0.205482
SDHB_ECOLI	0.192096	0.203533
GSH1_ECOLI	-0.387133	0.203533
RPOZ_ECOLI	-0.46297	0.203533
SYN_ECOLI	0.157937	0.203533
YRDA_ECOLI	-0.441427	0.203533
CRP_ECOLI	-0.401743	0.203533
GLCG_ECOLI	0.3284	0.203533
MURE_ECOLI	0.182385	0.203533
YEAD_ECOLI	0.21698	0.203533
ATPG_ECOLI	0.212818	0.203358
YHCB_ECOLI	-0.429371	0.201325
YBBO_ECOLI	-0.378501	0.201325
CYSQ_ECOLI	-0.350026	0.201325
RL4_ECOLI	0.179197	0.201325
YDHQ_ECOLI	-0.472171	0.201325
YICC_ECOLI	0.463677	0.198079
KGUA_ECOLI	-0.4149	0.198079
GCST_ECOLI	0.141957	0.197898
PIMT_ECOLI	0.343672	0.197801
YFFS_ECOLI	-0.5822	0.197554
DEF_ECOLI	0.367098	0.193796
HEMY_ECOLI	-0.435452	0.190663
AAS_ECOLI	0.334269	0.190663
NFUA_ECOLI	0.203244	0.190069
MUTS_ECOLI	0.450377	0.187741
RDGC_ECOLI	-0.377384	0.187741
TALA_ECOLI	0.738158	0.186217
PPID_ECOLI	-0.188058	0.181565
RS17_ECOLI	0.912749	0.181565
ZAPD_ECOLI	0.523678	0.181565
FTSH_ECOLI	-0.132423	0.180553
RSMB_ECOLI	0.380782	0.179476
MUKB_ECOLI	0.263226	0.178655
YDJA_ECOLI	-0.287483	0.176862
YFEX_ECOLI	0.883598	0.176862
SECF_ECOLI	-0.239849	0.176772
KPRS_ECOLI	0.12577	0.176236
GLNB_ECOLI	0.502098	0.176236
RL9_ECOLI	-0.121512	0.175079
YGGL_ECOLI	-0.374732	0.174764
SFSA_ECOLI	-0.377565	0.174304
THIL_ECOLI	0.230437	0.174304
MDAB_ECOLI	-0.230146	0.172847
SYQ_ECOLI	0.33683	0.172821
SUFC_ECOLI	-0.425254	0.172821
YCIO_ECOLI	0.358867	0.17128
RLME_ECOLI	-0.248774	0.170911
ILVB_ECOLI	-0.372692	0.170568
GLF_ECOLI	0.467592	0.1699
FKBB_ECOLI	-0.292911	0.163904
YCED_ECOLI	0.474878	0.163904
DSBA_ECOLI	0.175016	0.163904
RL2_ECOLI	-0.188801	0.163904
MAO2_ECOLI	-0.0878416	0.163904
RS21_ECOLI	0.400737	0.163853
CMPDT_ECOLI	-0.346636	0.163666
MOAE_ECOLI	-0.32164	0.160891
HMP_ECOLI	-0.453473	0.156047
SYFB_ECOLI	-0.0683748	0.155976
YHGF_ECOLI	0.288805	0.155976
IHFB_ECOLI	-0.613115	0.154391
GPDA_ECOLI	0.305255	0.153908
CLPB_ECOLI	0.190305	0.153908
MURF_ECOLI	-0.540072	0.152948
PEPB_ECOLI	-0.243243	0.152948
THTM_ECOLI	-0.230586	0.151725
RAPA_ECOLI	0.204863	0.151725
ROXA_ECOLI	-0.258301	0.149788
YHII_ECOLI	0.45173	0.147935
NAGA_ECOLI	0.259468	0.145982
RL35_ECOLI	0.0954623	0.145848
QSEC_ECOLI	0.0954623	0.145848
YGIC_ECOLI	-0.396194	0.144922
GLPT_ECOLI	0.642606	0.144877
DAMX_ECOLI	0.279991	0.144877
DPPF_ECOLI	-0.417026	0.144877
DLHH_ECOLI	-0.417588	0.144877
YKGG_ECOLI	-0.310045	0.144877
CYSE_ECOLI	-0.464452	0.144781
SECD_ECOLI	0.0976569	0.144268
LPXD_ECOLI	-0.156952	0.141112
NDK_ECOLI	0.181856	0.139368
LPTG_ECOLI	0.288724	0.139368
WECB_ECOLI	-0.360571	0.139368
YDDE_ECOLI	-0.236153	0.139368
RSGA_ECOLI	0.248781	0.139078
PUR3_ECOLI	0.465689	0.137154
PURR_ECOLI	0.413801	0.136607
LLDD_ECOLI	-0.181911	0.136607
OPPA_ECOLI	-0.119588	0.136181
PTKC_ECOLI	-0.387686	0.135974
UCPA_ECOLI	0.247426	0.133307
OPPD_ECOLI	0.274558	0.133307
DAPE_ECOLI	0.420545	0.132285
RBSB_ECOLI	-0.185025	0.129216
DAPA_ECOLI	0.155513	0.129216
PPNN_ECOLI	-0.208342	0.129216
OPDA_ECOLI	-0.243107	0.129216
UVRD_ECOLI	-0.312841	0.128176
LOLC_ECOLI	-0.173847	0.127394
SRP54_ECOLI	0.26518	0.127394
EPTC_ECOLI	0.264745	0.127394
YBCJ_ECOLI	0.24189	0.124775
HEM3_ECOLI	0.318782	0.124556
RP54_ECOLI	-0.287334	0.123431
PLSB_ECOLI	0.362977	0.122804
ENVC_ECOLI	-0.283572	0.122714
PURA_ECOLI	0.0489136	0.12204
HXPA_ECOLI	0.232139	0.12204
RECR_ECOLI	-0.293935	0.121816
SECY_ECOLI	-0.26398	0.121699
YJEI_ECOLI	-0.248024	0.121348
SYH_ECOLI	-0.191506	0.121348
MALF_ECOLI	0.247785	0.120476
DER_ECOLI	-0.240821	0.120476
RECA_ECOLI	0.210742	0.120476
METK_ECOLI	0.109676	0.120476
RPOC_ECOLI	-0.0446663	0.120476
HFLC_ECOLI	0.206598	0.120476
GLRX2_ECOLI	-0.16579	0.120476
PARE_ECOLI	-0.167401	0.120476
RECJ_ECOLI	0.305557	0.120476
GPH_ECOLI	0.442586	0.120476
GPMI_ECOLI	0.124063	0.120476
FTSK_ECOLI	0.574676	0.120476
ISPH_ECOLI	-0.158706	0.120476
DUT_ECOLI	0.291212	0.119987
USHA_ECOLI	-0.23101	0.119987
TYPH_ECOLI	0.0743318	0.119987
FABZ_ECOLI	0.0966093	0.119987
FETP_ECOLI	-0.330193	0.119987
RLUC_ECOLI	0.377173	0.119987
YCHN_ECOLI	-0.176573	0.119987
GARR_ECOLI	0.290708	0.119987
MTNN_ECOLI	-0.373656	0.119987
OPPC_ECOLI	-0.179802	0.119987
TREC_ECOLI	0.406498	0.119987
DCUP_ECOLI	0.319756	0.119987
HCHA_ECOLI	-0.286904	0.119987
GPMA_ECOLI	-0.13527	0.119987
CYDB_ECOLI	-0.28643	0.119914
NUOE_ECOLI	0.489804	0.119914
SDHL_ECOLI	-0.252616	0.119914
PFKA_ECOLI	-0.17493	0.119868
RPIA_ECOLI	-0.209992	0.119868
GLDA_ECOLI	0.335908	0.119868
PTM3C_ECOLI	0.304267	0.119033
RSEP_ECOLI	-0.232843	0.119033
RBSA_ECOLI	-0.219305	0.118597
HSLU_ECOLI	0.0936635	0.118422
WECE_ECOLI	0.242039	0.118422
PQQL_ECOLI	-0.379269	0.118422
NLPE_ECOLI	0.218443	0.118422
YHHX_ECOLI	0.344145	0.118422
OMPT_ECOLI	-0.163229	0.117235
PANB_ECOLI	0.286676	0.117235
TILS_ECOLI	0.187603	0.117235
MSCM_ECOLI	-0.330614	0.116431
ACCC_ECOLI	-0.0627193	0.115214
LPTD_ECOLI	-0.0797495	0.112331
TSAC_ECOLI	0.278831	0.111863
RADA_ECOLI	-0.258278	0.110923
TDCF_ECOLI	0.300929	0.110289
GAL7_ECOLI	0.204545	0.108669
SLYB_ECOLI	0.118468	0.107868
POTA_ECOLI	0.356384	0.107868
DCD_ECOLI	-0.319056	0.106739
FKBX_ECOLI	0.190702	0.106652
OTC1_ECOLI	-0.116299	0.104874
APBC_ECOLI	0.201904	0.104874
BGLX_ECOLI	-0.275094	0.104874
YIBQ_ECOLI	-0.148577	0.104874
NFSB_ECOLI	0.252351	0.104874
NUDE_ECOLI	0.40658	0.104874
GCSH_ECOLI	-0.165381	0.10458
MLTB_ECOLI	0.259039	0.10458
CYSB_ECOLI	0.270781	0.103563
DXR_ECOLI	0.370264	0.100798
TRUA_ECOLI	0.304837	0.0993675
PYRH_ECOLI	0.361834	0.0993675
RL15_ECOLI	0.135693	0.0989948
IPYR_ECOLI	0.349379	0.096977
FRDB_ECOLI	-0.290742	0.096977
G6PD_ECOLI	-0.0827294	0.096977
YEEN_ECOLI	-0.0476186	0.0957639
RIMO_ECOLI	-0.292896	0.0941199
YQGE_ECOLI	0.175213	0.0910913
USG_ECOLI	0.202877	0.0894795
PTW3C_ECOLI	0.0764556	0.0842953
EFTU1_ECOLI	0.180522	0.0842953
CMOB_ECOLI	0.171515	0.0842953
PUR5_ECOLI	0.267122	0.0838124
DDLA_ECOLI	-0.137646	0.0838124
RL31_ECOLI	-0.0788103	0.0838124
UXAC_ECOLI	-0.296575	0.0838124
MNMA_ECOLI	0.237497	0.0838124
PTKA_ECOLI	0.339684	0.0838124
LEP_ECOLI	0.169208	0.0838049
PHOP_ECOLI	0.277192	0.0838049
RL3_ECOLI	-0.10451	0.0838049
BTST_ECOLI	0.254227	0.082761
ISCA_ECOLI	-0.190426	0.0821575
F16PA_ECOLI	-0.147114	0.0817666
PDXK_ECOLI	0.15948	0.0817118
GSHB_ECOLI	0.271457	0.0814988
URK_ECOLI	0.187595	0.0814988
CDD_ECOLI	0.0952657	0.0814988
BAMD_ECOLI	-0.16612	0.0814988
GLPR_ECOLI	-0.176415	0.0814988
MFD_ECOLI	-0.222013	0.0814988
MSRB_ECOLI	0.0952886	0.0809143
KAD_ECOLI	0.150215	0.0809143
PFLB_ECOLI	-0.054148	0.0801669
GLPA_ECOLI	0.0725041	0.0801669
A2MG_ECOLI	0.155197	0.0801669
PTTBC_ECOLI	-0.169064	0.0783059
YGFZ_ECOLI	-0.112822	0.0782432
POXB_ECOLI	-0.11039	0.0781072
PTHB_ECOLI	0.246665	0.0775222
PYRG_ECOLI	0.101995	0.076914
MBHM_ECOLI	-0.158733	0.076914
AHPC_ECOLI	-0.0885372	0.0762399
CLPX_ECOLI	0.0793855	0.0759025
FRMA_ECOLI	0.1437	0.0759025
GLNE_ECOLI	0.200284	0.0759025
RISB_ECOLI	0.144874	0.0759025
RPOD_ECOLI	0.202288	0.0739779
SYM_ECOLI	-0.0826229	0.0739779
SRLD_ECOLI	0.233596	0.0739779
RL30_ECOLI	-0.169226	0.0739779
ZNTA_ECOLI	0.16677	0.0739779
RSMC_ECOLI	0.133078	0.0739779
PURT_ECOLI	0.163941	0.0734536
DDLB_ECOLI	0.197106	0.0728125
YGAM_ECOLI	0.251096	0.0728125
DACA_ECOLI	-0.156037	0.0728125
PTFBC_ECOLI	0.12245	0.0728125
NANE_ECOLI	0.0981019	0.0721008
HTPG_ECOLI	-0.0576884	0.0720362
RS5_ECOLI	-0.0527929	0.0718358
FUMC_ECOLI	0.119943	0.0715291
PDXJ_ECOLI	-0.120734	0.0715291
YIDA_ECOLI	0.184811	0.0715291
CSPC_ECOLI	0.0710127	0.0715291
SDAC_ECOLI	-0.237594	0.0715291
LDHD_ECOLI	0.144903	0.0715291
YCEM_ECOLI	0.173988	0.0715291
LON_ECOLI	0.0523991	0.0686027
G6PI_ECOLI	-0.0380741	0.0685509
ARGC_ECOLI	-0.160502	0.0678159
WBBJ_ECOLI	-0.149528	0.0678159
PAL_ECOLI	0.191248	0.0663252
TAS_ECOLI	-0.195344	0.0663252
SYY_ECOLI	-0.112378	0.0663252
YCIK_ECOLI	-0.185686	0.0663252
KCY_ECOLI	0.140659	0.0638071
SELD_ECOLI	-0.0609237	0.0638071
WECC_ECOLI	-0.137242	0.0638071
QOR1_ECOLI	-0.155134	0.0638071
DXS_ECOLI	-0.129179	0.0633292
MURA_ECOLI	0.076353	0.0631464
CSTA_ECOLI	-0.115442	0.0625247
GLPQ_ECOLI	0.11282	0.0614864
PUR7_ECOLI	-0.193083	0.0610326
TSAB_ECOLI	0.163947	0.0595918
RLMKL_ECOLI	0.169048	0.0588779
PCNB_ECOLI	-0.172368	0.0567037
ARTP_ECOLI	0.13048	0.056691
RLMM_ECOLI	-0.157598	0.056691
UVRY_ECOLI	0.092268	0.0536391
ADEC_ECOLI	0.127217	0.0536391
SLP_ECOLI	-0.0791945	0.0536391
CPOB_ECOLI	0.0876795	0.0536391
YBJD_ECOLI	0.126824	0.0536391
RSXG_ECOLI	0.152346	0.0528972
RIBA_ECOLI	0.180129	0.0527857
DAPF_ECOLI	-0.164852	0.0522973
DHAK_ECOLI	-0.0938444	0.0522973
DKGA_ECOLI	0.162792	0.0522973
MREC_ECOLI	-0.122699	0.0518075
ATPA_ECOLI	0.0403743	0.0507861
GLO2_ECOLI	-0.125832	0.0495572
SPOT_ECOLI	-0.115617	0.0491474
TOLC_ECOLI	-0.0318974	0.0480019
PTHA_ECOLI	-0.10058	0.0480019
TPX_ECOLI	0.0425124	0.0480019
ODO2_ECOLI	-0.0887214	0.0480019
RMLA1_ECOLI	-0.0684214	0.0480019
RIR2_ECOLI	-0.0983258	0.0480019
YNCE_ECOLI	-0.0914842	0.0480019
MNME_ECOLI	-0.112414	0.0475205
RF3_ECOLI	0.133952	0.0463408
USPF_ECOLI	0.158733	0.0463408
YQJG_ECOLI	0.115372	0.0463408
YHBS_ECOLI	0.0699086	0.0463408
RSMI_ECOLI	0.0699086	0.0463408
ASNA_ECOLI	-0.0516034	0.0450108
GALE_ECOLI	-0.0628499	0.0450108
GAL1_ECOLI	-0.0878373	0.0450108
YIFE_ECOLI	0.132705	0.0450108
YPFJ_ECOLI	-0.125316	0.0450108
EX7L_ECOLI	0.105423	0.0444883
PROW_ECOLI	0.0785724	0.0444883
RLMI_ECOLI	-0.0536833	0.0433247
CRL_ECOLI	0.126669	0.0408823
BLC_ECOLI	0.149955	0.0398756
PSS_ECOLI	-0.118443	0.0398756
MLAF_ECOLI	0.0886543	0.0398756
FABI_ECOLI	0.042143	0.0398301
CODA_ECOLI	0.0979528	0.0394536
HISP_ECOLI	-0.103831	0.0392225
FABH_ECOLI	0.076765	0.0375809
ACRA_ECOLI	-0.0424794	0.0375809
NAGZ_ECOLI	-0.0991254	0.0375809
CYDC_ECOLI	-0.115654	0.036831
PEPQ_ECOLI	-0.0301038	0.0365743
NANK_ECOLI	0.098249	0.0365743
LTAE_ECOLI	0.123542	0.0365743
RSMH_ECOLI	-0.108583	0.0326736
SUFS_ECOLI	-0.0713927	0.0275577
SYC_ECOLI	-0.0571404	0.0257573
HRPA_ECOLI	-0.0951919	0.0257573
PUR9_ECOLI	0.0501716	0.0253115
GABD_ECOLI	-0.0281068	0.0253115
PARC_ECOLI	0.0581513	0.0251545
OBG_ECOLI	0.065614	0.0248536
YFCD_ECOLI	0.0782185	0.0238932
MGLA_ECOLI	0.0685897	0.0229525
TOP1_ECOLI	0.0453097	0.0225675
DEOB_ECOLI	0.0400418	0.0225675
GLPB_ECOLI	0.0706195	0.0225675
PYRC_ECOLI	-0.0651741	0.021267
ELAB_ECOLI	-0.095274	0.021267
GALR_ECOLI	-0.0581387	0.021019
DNLJ_ECOLI	-0.0573202	0.0206614
RNC_ECOLI	-0.091252	0.0201594
MUG_ECOLI	-0.0573829	0.0201594
RL16_ECOLI	-0.0216835	0.0194511
FIMA1_ECOLI	0.06035	0.0191353
DKSA_ECOLI	-0.0468724	0.0191353
IVY_ECOLI	0.077029	0.0191353
TYRR_ECOLI	0.0773547	0.0184901
AVTA_ECOLI	-0.0482562	0.0184901
TNAA_ECOLI	-0.0209114	0.0184901
HINT_ECOLI	-0.0421855	0.0184901
GHRB_ECOLI	0.0329161	0.0184901
RL14_ECOLI	0.0254312	0.0177106
MURB_ECOLI	-0.0727891	0.0175173
DEGQ_ECOLI	-0.0201032	0.0175173
CHRR_ECOLI	-0.0387651	0.0173285
CPDB_ECOLI	-0.0270104	0.0169049
CIRA_ECOLI	0.0482164	0.0159187
THII_ECOLI	0.0517473	0.0159187
T1SK_ECOLI	0.0423608	0.0158284
AROE_ECOLI	0.0365551	0.0144332
GYRB_ECOLI	-0.0136971	0.0142587
GRCA_ECOLI	-0.0372734	0.0135125
RSMJ_ECOLI	-0.0435007	0.0129894
ARLY_ECOLI	-0.0360619	0.0119837
IDI_ECOLI	-0.0352556	0.0112322
SPPA_ECOLI	0.0258078	0.00988009
GLK_ECOLI	0.0250616	0.00988009
SYK2_ECOLI	-0.0217055	0.00988009
FDOH_ECOLI	-0.0255243	0.00988009
LPTF_ECOLI	-0.0483752	0.00988009
IAAA_ECOLI	0.0311875	0.00988009
MALM_ECOLI	-0.0130922	0.00982649
YICH_ECOLI	0.0275188	0.00824445
RSUA_ECOLI	0.0181718	0.00706883
RNB_ECOLI	0.0232787	0.00706883
NUOG_ECOLI	0.0111652	0.00706883
RSMG_ECOLI	0.0170165	0.00567037
CYOB_ECOLI	0.0175008	0.00413184
RBSK_ECOLI	-0.0162832	0.00385606
SKP_ECOLI	-0.008303	0.00385606
YBED_ECOLI	-0.0198113	0.00283601
UNG_ECOLI	-0.0144628	0.00283601
MURQ_ECOLI	-0.0146623	0.00283601
GALF_ECOLI	-0.00531676	0.00262989
RL18_ECOLI	0.0176337	0.00262989
WBBI_ECOLI	0.0105663	0.00262989
RS6_ECOLI	-0.00437888	0.00216334
RL23_ECOLI	0.00824929	0.00216334
SRMB_ECOLI	0.00597788	0.00216334
RNE_ECOLI	-0.00271877	0.00216334
YDHF_ECOLI	0.00564626	0.00216334
PTRA_ECOLI	-0.00696122	0.00161636
ASPA_ECOLI	-0.00246481	0.00161636
BIPA_ECOLI	0.00235015	0.00161636
GABT_ECOLI	0.00241429	0.00161636
TRKA_ECOLI	-0.0046365	0.00154368
UBII_ECOLI	-0.00218085	0.00139702
PBPA_ECOLI	0.00102386	0.00135924

## Sheet: Fig. 1C data
All_or_none_proteins
	Spectral counts from mass spectrometery proteomics
protein	WT_1	WT_2	WT_3	WT_4	WT_5	PPKdel_1	PPKdel_2	PPKdel_3	PPKdel_4	PPKdel_5
YBDL	3	3	3	3	3	0	0	0	0	0
ARNC	1	1	2	1	3	0	0	0	0	0
ARNB	15	13	8	1	4	0	0	0	0	0
SUPH	3	1	1	2	1	0	0	0	0	0
CSPB	2	4	5	2	1	0	0	0	0	0
EPTA	13	11	6	9	9	0	0	0	0	0
GGT	10	4	7	5	9	0	0	0	0	0
PHND	17	16	21	18	18	0	0	0	0	0
ISCR	0	0	0	0	0	5	5	10	3	6
YCGL	0	0	0	0	0	1	1	2	1	1
YAFK	1	1	1	1	2	0	0	0	0	0
ULAR	2	1	1	3	1	0	0	0	0	0
AROD	4	2	2	2	2	0	0	0	0	0
PHOE	11	14	12	13	8	0	0	0	0	0

## Sheet: Fig. 1E data
ID	name	p.adjusted
GO:0008652	amino acid biosynthetic process	7.48108e-06
GO:0006520	amino acid metabolic process	2.16097e-05
GO:0016053	organic acid biosynthetic process	9.39039e-05
GO:0044283	small molecule biosynthetic process	0.000290115
GO:0070279	vitamin B6 binding	0.00102612
GO:0016769	transferase activity, transferring nitrogenous groups	0.00256557
GO:0006082	organic acid metabolic process	0.00306839
GO:0030170	pyridoxal phosphate binding	0.00510903
GO:0050661	NADP binding	0.00510903
GO:0046394	carboxylic acid biosynthetic process	0.0108725
GO:0009058	biosynthetic process	0.0114488
GO:0019842	vitamin binding	0.0124509
GO:1901566	organonitrogen compound biosynthetic process	0.0179965
GO:0009082	branched-chain amino acid biosynthetic process	0.0266613
GO:0044249	cellular biosynthetic process	0.0280702
GO:0044281	small molecule metabolic process	0.0280702
GO:0004455	ketol-acid reductoisomerase activity	0.0493314
GO:0016740	transferase activity	0.0493314
