# Supplementary material for: Polyphosphate kinase regulates LPS structure and polymyxin resistance during starvation in E. coli
Source: PLoS Biol. 2024 Mar 13;22(3):e3002558. doi: 10.1371/journal.pbio.3002558 (PMC10962826; doi:10.1371/journal.pbio.3002558)
Supplement: S2 Data — (XLSX) [file pbio.3002558.s012.xlsx]

## Sheet: Underlying growth curve data
	WT MOPS			ppk MOPS			WT MOPS + 0.05 % aa			ppk MOPS + 0.05 % aa			WT MOPS + 0.5 % aa			ppk MOPS + 0.5 % aa
Time (mins)	isolate 1	isolate 2	isolate 2	isolate 1	isolate 2	isolate 3	isolate 1	isolate 2	isolate 2	isolate 1	isolate 2	isolate 3	isolate 1	isolate 2	isolate 2	isolate 1	isolate 2	isolate 3
0	0.0863333	0.091	0.0976667	0.0933333	0.087	0.088	0.086	0.0903333	0.094	0.094	0.0803333	0.0886667	0.082	0.0896667	0.0956667	0.0886667	0.0853333	0.089
15	0.084	0.0873333	0.0933333	0.085	0.0776667	0.0786667	0.0863333	0.085	0.0903333	0.0876667	0.0756667	0.0836667	0.097	0.0976667	0.0993333	0.0866667	0.083	0.088
30	0.0873333	0.0903333	0.096	0.0873333	0.084	0.0856667	0.0926667	0.0913333	0.0973333	0.0913333	0.0823333	0.0883333	0.120667	0.121667	0.123333	0.102667	0.0966667	0.105333
45	0.0876667	0.091	0.0966667	0.088	0.0843333	0.0866667	0.0996667	0.0976667	0.102333	0.093	0.0856667	0.0906667	0.141	0.141333	0.143667	0.111667	0.11	0.116667
60	0.0896667	0.0933333	0.0986667	0.0906667	0.0863333	0.088	0.112	0.106667	0.109	0.0976667	0.0866667	0.0893333	0.174333	0.173667	0.177667	0.116333	0.116	0.119333
75	0.0913333	0.0953333	0.100333	0.092	0.088	0.0886667	0.132667	0.122667	0.119333	0.101667	0.0843333	0.0886667	0.217667	0.217	0.222	0.123333	0.12	0.122667
90	0.0933333	0.0973333	0.101667	0.0936667	0.0876667	0.0873333	0.158333	0.145	0.135667	0.101	0.0823333	0.0873333	0.269	0.270333	0.282333	0.134	0.123667	0.125
105	0.0953333	0.0993333	0.104333	0.0956667	0.0856667	0.0856667	0.193667	0.175333	0.163667	0.103667	0.083	0.0883333	0.342	0.34	0.356	0.146333	0.127667	0.129667
120	0.0966667	0.101	0.105333	0.0916667	0.0833333	0.0846667	0.230333	0.216	0.197333	0.0993333	0.083	0.0883333	0.415	0.423667	0.423667	0.163667	0.132667	0.135667
135	0.100333	0.104333	0.108333	0.09	0.0843333	0.0846667	0.257667	0.238667	0.237	0.098	0.0826667	0.0883333	0.498333	0.514667	0.502667	0.186667	0.139667	0.144667
150	0.102	0.107	0.109667	0.0893333	0.0836667	0.0846667	0.299	0.278333	0.260667	0.0993333	0.084	0.0906667	0.572333	0.59	0.569667	0.210667	0.148667	0.156
165	0.106	0.111333	0.113667	0.0903333	0.0843333	0.0856667	0.344333	0.322	0.299667	0.1	0.0863333	0.0926667	0.611	0.618	0.607333	0.240667	0.160667	0.172
180	0.110667	0.117	0.118333	0.089	0.0836667	0.085	0.389333	0.359667	0.342333	0.0986667	0.0863333	0.094	0.664333	0.649333	0.671667	0.274667	0.175	0.191667
195	0.116333	0.123667	0.125667	0.0893333	0.0836667	0.085	0.432	0.417333	0.386	0.100333	0.0883333	0.0963333	0.726	0.707	0.730667	0.304667	0.193667	0.215
210	0.124	0.133667	0.134333	0.0893333	0.0836667	0.0853333	0.457667	0.442	0.433333	0.103333	0.0916667	0.100333	0.780667	0.754	0.780333	0.354667	0.216333	0.243
225	0.135	0.146667	0.149	0.0903333	0.0846667	0.0853333	0.474	0.467667	0.456333	0.105	0.0946667	0.104333	0.841333	0.804667	0.829	0.382333	0.243333	0.273333
240	0.148333	0.163667	0.166667	0.0903333	0.084	0.0863333	0.471333	0.467333	0.462667	0.108	0.0993333	0.109333	0.872	0.844	0.859	0.439	0.272333	0.317
255	0.165667	0.184	0.189667	0.0896667	0.0843333	0.0846667	0.482333	0.467333	0.460333	0.111	0.105667	0.117	0.883333	0.864667	0.873	0.497667	0.315333	0.371333
270	0.187667	0.211667	0.220333	0.0886667	0.0833333	0.0856667	0.491667	0.481333	0.465667	0.113333	0.112	0.124333	0.885667	0.871	0.875333	0.558	0.368667	0.437
285	0.215667	0.245667	0.257333	0.0893333	0.0846667	0.0866667	0.508333	0.494	0.478667	0.118333	0.121667	0.136	0.887667	0.872667	0.876333	0.622667	0.433333	0.514
300	0.246333	0.276333	0.288	0.0896667	0.0846667	0.0863333	0.525333	0.510333	0.502	0.125333	0.134333	0.151333	0.888333	0.875333	0.877333	0.680333	0.505333	0.586333
315	0.271333	0.300667	0.310333	0.089	0.0843333	0.0863333	0.539333	0.525667	0.523	0.132333	0.149333	0.167667	0.888667	0.874667	0.878667	0.728	0.574333	0.661667
330	0.293333	0.322667	0.332333	0.0906667	0.0856667	0.0866667	0.555333	0.541	0.544667	0.144	0.169667	0.191667	0.889667	0.875	0.878667	0.771333	0.648333	0.737
345	0.31	0.339	0.351	0.0903333	0.085	0.0876667	0.567667	0.552667	0.561	0.155333	0.193667	0.211	0.887333	0.872667	0.876333	0.808	0.720333	0.804333
360	0.327667	0.349	0.347333	0.0913333	0.0863333	0.0873333	0.581667	0.566	0.579	0.171667	0.213667	0.23	0.887667	0.873	0.876333	0.825	0.783	0.854333
375	0.341667	0.356333	0.354333	0.0913333	0.0863333	0.0883333	0.594667	0.581333	0.595667	0.192333	0.235667	0.269667	0.886	0.871667	0.875333	0.823333	0.831333	0.878667
390	0.357333	0.365333	0.367667	0.0906667	0.0863333	0.0876667	0.607667	0.594667	0.610667	0.211333	0.275333	0.307333	0.883667	0.869333	0.872333	0.822	0.854333	0.879667
405	0.371667	0.375667	0.382333	0.092	0.087	0.0893333	0.619	0.609333	0.624	0.227333	0.314667	0.336667	0.882	0.868	0.871	0.820667	0.858667	0.878
420	0.384333	0.386333	0.393667	0.0913333	0.0863333	0.0893333	0.629667	0.62	0.635	0.261667	0.345333	0.371	0.879333	0.866	0.868667	0.819	0.856667	0.874667
435	0.395667	0.396667	0.404667	0.0913333	0.0863333	0.089	0.642333	0.639333	0.65	0.299	0.373333	0.396667	0.877667	0.864	0.866667	0.817	0.854	0.872333
450	0.407667	0.407333	0.416	0.0913333	0.0863333	0.0896667	0.657	0.650333	0.665333	0.332333	0.397667	0.422667	0.876333	0.863667	0.865333	0.816333	0.852667	0.871333
465	0.418	0.417333	0.425667	0.0923333	0.087	0.09	0.666667	0.658333	0.675333	0.366667	0.420667	0.447333	0.874667	0.862333	0.865	0.814667	0.850333	0.869
480	0.426333	0.425333	0.434333	0.0926667	0.0873333	0.0896667	0.678333	0.668333	0.686667	0.394333	0.446667	0.472333	0.873667	0.861333	0.863333	0.813667	0.847667	0.867
495	0.434333	0.431333	0.442	0.092	0.0873333	0.0896667	0.686667	0.674333	0.695333	0.417667	0.47	0.475667	0.872	0.860667	0.862	0.813333	0.845667	0.865333
510	0.440333	0.437333	0.446667	0.0916667	0.0873333	0.0903333	0.694	0.682333	0.702667	0.442	0.474	0.480667	0.870667	0.859333	0.86	0.812	0.844667	0.863667
525	0.448	0.444	0.453667	0.093	0.0883333	0.091	0.701333	0.689	0.710333	0.466667	0.478667	0.491333	0.873	0.859667	0.861333	0.812667	0.843667	0.863
540	0.453667	0.450333	0.461	0.093	0.088	0.0913333	0.708	0.695333	0.716333	0.486	0.486	0.513667	0.873	0.859	0.861	0.811	0.842667	0.862
555	0.455333	0.451	0.463667	0.093	0.0873333	0.091	0.713667	0.701	0.722	0.489667	0.508	0.534333	0.873	0.859	0.861333	0.810667	0.841667	0.861
570	0.463	0.457333	0.470667	0.094	0.089	0.0916667	0.719	0.705333	0.727	0.494	0.527667	0.552	0.872333	0.859	0.861333	0.81	0.840667	0.860333
585	0.466333	0.459667	0.475333	0.0926667	0.089	0.0916667	0.724333	0.710333	0.732333	0.509	0.545	0.568333	0.871667	0.858667	0.860333	0.809333	0.84	0.861
600	0.47	0.463	0.477667	0.0936667	0.0893333	0.0923333	0.727667	0.714667	0.736	0.528333	0.561333	0.583	0.871	0.857333	0.859333	0.807	0.840667	0.860667
615	0.475	0.468667	0.485	0.0953333	0.0903333	0.0936667	0.732667	0.719333	0.740667	0.548	0.577	0.596667	0.872	0.858333	0.860667	0.807667	0.841667	0.861
630	0.478	0.471333	0.488	0.0956667	0.0913333	0.0953333	0.736	0.723333	0.743667	0.564	0.590667	0.609333	0.871	0.857333	0.859667	0.806667	0.840667	0.861667
645	0.48	0.473333	0.491	0.096	0.092	0.0956667	0.739333	0.726333	0.747	0.579	0.602333	0.621	0.870333	0.856667	0.859333	0.806	0.840667	0.861
660	0.483	0.476667	0.495333	0.095	0.0923333	0.0966667	0.742	0.728667	0.749667	0.592333	0.613333	0.631667	0.869	0.855667	0.857	0.804667	0.839667	0.860667
675	0.485333	0.48	0.499333	0.0963333	0.0933333	0.0976667	0.744	0.731	0.751667	0.606	0.624333	0.641	0.868	0.855333	0.857333	0.805667	0.839667	0.861333
690	0.488	0.482333	0.502667	0.0953333	0.094	0.0993333	0.746667	0.734333	0.754333	0.617333	0.634	0.65	0.868	0.854	0.856	0.805667	0.839667	0.862333
705	0.489667	0.483333	0.506333	0.0966667	0.0953333	0.101333	0.749	0.737333	0.757667	0.630333	0.643667	0.659667	0.867	0.853333	0.855333	0.805667	0.839333	0.864
720	0.492	0.486	0.51	0.0983333	0.0973333	0.103667	0.750667	0.737667	0.758	0.641	0.651667	0.668	0.866	0.854	0.856	0.805667	0.841	0.865333
735	0.493667	0.487	0.511	0.098	0.0983333	0.106667	0.752333	0.740667	0.760333	0.650667	0.660333	0.675667	0.865333	0.851667	0.853667	0.805333	0.842	0.864667
750	0.494667	0.488	0.514	0.0993333	0.101333	0.109	0.752667	0.741	0.761667	0.659667	0.667667	0.682333	0.864333	0.851333	0.853333	0.805	0.842	0.865
765	0.495333	0.489667	0.516	0.0996667	0.103333	0.112	0.753333	0.742	0.762	0.667333	0.674	0.688667	0.864333	0.851333	0.854	0.805	0.842333	0.866
780	0.498333	0.493667	0.518667	0.101667	0.107333	0.117667	0.754667	0.744333	0.763667	0.676	0.681	0.694667	0.863667	0.851333	0.852333	0.804333	0.842667	0.865333
795	0.5	0.496667	0.521333	0.104667	0.112333	0.123333	0.757	0.746	0.765667	0.685333	0.689	0.701667	0.864	0.851333	0.853667	0.805	0.842333	0.865333
810	0.5	0.498	0.520333	0.102667	0.115	0.129333	0.755333	0.744333	0.764	0.69	0.693	0.706333	0.862333	0.849333	0.851	0.803667	0.843333	0.866
825	0.501	0.501333	0.524	0.106333	0.121	0.137333	0.756667	0.745333	0.765333	0.698333	0.699	0.712333	0.861333	0.848667	0.850667	0.802667	0.842	0.865667
840	0.502667	0.503	0.524333	0.108333	0.127667	0.147	0.756	0.744667	0.764667	0.703667	0.703	0.716333	0.860667	0.847667	0.850667	0.802333	0.842	0.865667
855	0.503	0.504	0.525	0.109667	0.134667	0.156	0.756667	0.745667	0.765667	0.709667	0.708	0.721333	0.859	0.846667	0.849	0.801333	0.841333	0.865333
870	0.504	0.506	0.526667	0.113	0.143333	0.169667	0.757667	0.746667	0.766	0.715333	0.712667	0.725667	0.858667	0.846667	0.848333	0.801	0.841667	0.865333
885	0.504667	0.507	0.528	0.115	0.153667	0.185	0.756333	0.744667	0.764667	0.719667	0.716	0.729333	0.857667	0.845667	0.848	0.800333	0.841	0.865333
900	0.506	0.508	0.528	0.118667	0.167333	0.202667	0.757	0.745333	0.764667	0.725333	0.721	0.733667	0.857	0.845	0.847	0.799667	0.841	0.865333
915	0.507	0.509667	0.53	0.124333	0.183333	0.217333	0.756667	0.744	0.765	0.731333	0.725333	0.737333	0.857	0.845	0.846667	0.799667	0.841	0.865667
930	0.508	0.510333	0.530667	0.128667	0.199333	0.230667	0.755333	0.743333	0.764	0.734	0.727667	0.740333	0.856	0.844333	0.846	0.800333	0.841667	0.865667
945	0.509667	0.511333	0.532333	0.135333	0.214	0.242667	0.755333	0.743333	0.764667	0.738667	0.731667	0.744667	0.854667	0.843667	0.845667	0.799667	0.840667	0.865333
960	0.511333	0.512667	0.533	0.143667	0.227667	0.254333	0.754	0.741	0.762667	0.742333	0.734	0.746333	0.855	0.843667	0.845667	0.799667	0.840667	0.865333
975	0.512667	0.513667	0.533667	0.150333	0.238667	0.264333	0.753	0.74	0.761333	0.744333	0.736667	0.749333	0.854	0.841667	0.843667	0.799	0.840667	0.864667
990	0.513333	0.515333	0.534333	0.161	0.249667	0.275	0.752667	0.739667	0.760667	0.748667	0.74	0.752333	0.852333	0.841	0.843	0.798	0.840333	0.864333
1005	0.514667	0.517	0.534667	0.174333	0.260333	0.284667	0.751667	0.738	0.759	0.751333	0.741333	0.755333	0.852667	0.841	0.843333	0.798667	0.840667	0.865333
1020	0.515667	0.515333	0.535	0.187333	0.27	0.293333	0.749333	0.736667	0.757333	0.753667	0.744333	0.757333	0.851333	0.839	0.841333	0.798	0.840333	0.864667
1035	0.517667	0.516	0.536667	0.204333	0.279667	0.301667	0.748667	0.736	0.756667	0.757333	0.746667	0.759667	0.851	0.839667	0.842333	0.798667	0.840333	0.865
1050	0.518667	0.514	0.536	0.218	0.288333	0.309	0.746667	0.734667	0.755	0.76	0.749333	0.761667	0.850667	0.839	0.842333	0.798333	0.840333	0.865
1065	0.518667	0.515667	0.535667	0.229667	0.295667	0.316333	0.743667	0.732	0.752667	0.761667	0.750667	0.764333	0.849	0.838	0.840667	0.798	0.841	0.865
1080	0.519667	0.517	0.537333	0.242	0.304	0.322333	0.743333	0.732333	0.752667	0.765	0.753333	0.766333	0.849	0.837333	0.840667	0.798	0.839667	0.864667
1095	0.520667	0.518667	0.537333	0.251667	0.31	0.329333	0.741	0.729667	0.751	0.766333	0.754667	0.768333	0.847667	0.835667	0.839	0.797667	0.839667	0.864
1110	0.520667	0.517667	0.536333	0.262333	0.316333	0.335	0.739667	0.728333	0.749333	0.768667	0.756333	0.770333	0.847	0.834667	0.838333	0.797	0.839667	0.864333
1125	0.522	0.518333	0.538	0.273333	0.323333	0.341	0.737667	0.727	0.747667	0.77	0.757667	0.771	0.846667	0.835333	0.839333	0.798	0.839667	0.864667
1140	0.522333	0.516667	0.536333	0.281333	0.328333	0.346333	0.736	0.725	0.745333	0.770333	0.758333	0.772333	0.845333	0.833333	0.837333	0.797	0.839667	0.864333
1155	0.523667	0.520667	0.538333	0.290667	0.334333	0.350333	0.736	0.725667	0.746333	0.774	0.761333	0.774333	0.847	0.835333	0.839667	0.798667	0.840667	0.865
1170	0.524	0.518333	0.537667	0.297	0.338667	0.355667	0.734	0.724	0.743667	0.774333	0.762	0.776	0.845	0.833	0.836	0.797	0.839667	0.864333
1185	0.525667	0.520333	0.538333	0.307	0.345	0.361333	0.733	0.723333	0.742667	0.776667	0.763333	0.777667	0.845	0.834	0.838333	0.798333	0.840667	0.865667
1200	0.523	0.514	0.536667	0.311667	0.348	0.364	0.73	0.720333	0.739667	0.776333	0.763	0.777667	0.843	0.831333	0.835	0.796667	0.839667	0.864333
1215	0.524	0.519667	0.538667	0.319333	0.352667	0.368	0.729333	0.720333	0.739333	0.779	0.765333	0.78	0.843667	0.831667	0.836	0.796667	0.839333	0.864333
1230	0.525333	0.520667	0.537	0.325667	0.357	0.371667	0.728	0.719333	0.737667	0.78	0.767	0.781667	0.843	0.831333	0.835333	0.797	0.839667	0.865
1245	0.526	0.521333	0.536333	0.330667	0.360333	0.375333	0.725667	0.717333	0.735333	0.78	0.766333	0.782	0.841	0.83	0.834	0.796667	0.839	0.863667
1260	0.525667	0.517667	0.537667	0.336667	0.364333	0.378333	0.723667	0.715	0.733	0.780333	0.767	0.782	0.841	0.83	0.834333	0.796667	0.839667	0.864333
1275	0.526333	0.522	0.537	0.341	0.367333	0.382	0.721667	0.713333	0.731	0.781	0.767333	0.783	0.840333	0.829	0.833667	0.796667	0.839	0.864333
1290	0.526	0.518667	0.535333	0.346667	0.371667	0.384667	0.720667	0.713333	0.73	0.783	0.769667	0.784667	0.839667	0.828667	0.833667	0.796333	0.838667	0.864333
1305	0.525	0.513333	0.536667	0.351667	0.375	0.388667	0.718333	0.711333	0.728333	0.783333	0.769	0.784333	0.839667	0.828667	0.833333	0.796667	0.839667	0.864667
1320	0.525	0.515667	0.534667	0.354333	0.376333	0.389667	0.716	0.708667	0.727	0.782667	0.769333	0.785667	0.837333	0.826667	0.831333	0.794667	0.837667	0.863
1335	0.526	0.518333	0.536333	0.358667	0.380667	0.393333	0.716	0.708667	0.728	0.784667	0.771	0.786	0.837667	0.827	0.831333	0.795667	0.838667	0.863667
1350	0.526667	0.519333	0.537	0.363333	0.383333	0.396333	0.716667	0.708667	0.729	0.785	0.771333	0.787333	0.838	0.827	0.832	0.796	0.839667	0.864333
1365	0.526	0.521	0.536667	0.366667	0.386667	0.399	0.716667	0.708333	0.729333	0.786	0.771667	0.787667	0.837667	0.827	0.831667	0.796	0.839333	0.864667
1380	0.523667	0.515	0.535667	0.369	0.388333	0.401	0.715333	0.707333	0.728	0.784333	0.770667	0.786667	0.836667	0.825667	0.829667	0.795667	0.839333	0.863667
1395	0.524667	0.515667	0.534667	0.373333	0.391333	0.403667	0.716	0.708333	0.729333	0.785	0.771	0.786667	0.836	0.825333	0.83	0.795667	0.839333	0.864333
1410	0.526	0.519	0.534333	0.376	0.394	0.406333	0.718667	0.71	0.731	0.786	0.772	0.787667	0.836	0.825333	0.830333	0.796	0.840333	0.864667
1425	0.523667	0.514333	0.535	0.38	0.396333	0.408	0.719667	0.709667	0.731333	0.785667	0.771333	0.787	0.835	0.824667	0.829333	0.795	0.838667	0.863667
1440	0.525	0.514667	0.531667	0.381	0.398	0.411	0.720667	0.709667	0.731667	0.784667	0.771333	0.788	0.832333	0.822	0.826667	0.794	0.839	0.863

## Sheet: GrowthRates analysis summary
	0% amino acids			0.05% amino acids			0.5% amino acids
Strain-Isolate	Growth Rate (OD/min)	Max OD	Lag time (min)	Growth Rate (OD/min)	Max OD	Lag time (min)	Growth Rate (OD/min)	Max OD	Lag time (min)
WT-1	0.00828333	0.527	175.333	0.0121367	0.757667	38.8333	0.0143567	0.889667	6.96667
WT-2	0.00890667	0.522667	174.9	0.0112667	0.746667	46.4333	0.01461	0.875333	14.3667
WT-3	0.00932667	0.538667	182.9	0.0116467	0.766333	56.4333	0.0147233	0.879	17.3667
PPK-1	0.00506333	0.381	882.167	0.00796333	0.786	292.2	0.00843	0.825	46.9
PPK-2	0.00546667	0.398	779.733	0.00833	0.772	243.267	0.01011	0.858667	125.133
PPK-3	0.00548333	0.411	749.733	0.00794667	0.788	236.5	0.01034	0.879667	116.6

## Sheet: Growth rate p-values
MOPS:WT vs. MOPS:ppk	****	<0.0001
MOPS:WT vs. MOPS + 0.05% aa:WT	***	0.0003
MOPS:WT vs. MOPS + 0.05% aa:ppk	ns	0.5277
MOPS:WT vs. MOPS + 0.5 % aa:WT	****	<0.0001
MOPS:WT vs. MOPS + 0.5 % aa:ppk	ns	0.4908
MOPS:ppk vs. MOPS + 0.05% aa:WT	****	<0.0001
MOPS:ppk vs. MOPS + 0.05% aa:ppk	***	0.0004
MOPS:ppk vs. MOPS + 0.5 % aa:WT	****	<0.0001
MOPS:ppk vs. MOPS + 0.5 % aa:ppk	****	<0.0001
MOPS + 0.05% aa:WT vs. MOPS + 0.05% aa:ppk	****	<0.0001
MOPS + 0.05% aa:WT vs. MOPS + 0.5 % aa:WT	***	0.0003
MOPS + 0.05% aa:WT vs. MOPS + 0.5 % aa:ppk	**	0.0049
MOPS + 0.05% aa:ppk vs. MOPS + 0.5 % aa:WT	****	<0.0001
MOPS + 0.05% aa:ppk vs. MOPS + 0.5 % aa:ppk	*	0.0352
MOPS + 0.5 % aa:WT vs. MOPS + 0.5 % aa:ppk	****	<0.0001

## Sheet: Lag time p-value
MOPS:WT vs. MOPS:ppk	****	<0.0001
MOPS:WT vs. MOPS + 0.05 % aa:WT	**	0.0079
MOPS:WT vs. MOPS + 0.05 % aa:ppk	ns	0.1419
MOPS:WT vs. MOPS + 0.5 % aa:WT	**	0.0012
MOPS:WT vs. MOPS + 0.5 % aa:ppk	ns	0.1282
MOPS:ppk vs. MOPS + 0.05 % aa:WT	****	<0.0001
MOPS:ppk vs. MOPS + 0.05 % aa:ppk	****	<0.0001
MOPS:ppk vs. MOPS + 0.5 % aa:WT	****	<0.0001
MOPS:ppk vs. MOPS + 0.5 % aa:ppk	****	<0.0001
MOPS + 0.05 % aa:WT vs. MOPS + 0.05 % aa:ppk	***	0.0001
MOPS + 0.05 % aa:WT vs. MOPS + 0.5 % aa:WT	ns	0.8413
MOPS + 0.05 % aa:WT vs. MOPS + 0.5 % aa:ppk	ns	0.5716
MOPS + 0.05 % aa:ppk vs. MOPS + 0.5 % aa:WT	****	<0.0001
MOPS + 0.05 % aa:ppk vs. MOPS + 0.5 % aa:ppk	**	0.0015
MOPS + 0.5 % aa:WT vs. MOPS + 0.5 % aa:ppk	ns	0.1162

## Sheet: Max OD p-value
MOPS:WT vs. MOPS:ppk	****	<0.0001
MOPS:WT vs. MOPS + 0.05% aa:WT	****	<0.0001
MOPS:WT vs. MOPS + 0.05% aa:ppk	****	<0.0001
MOPS:WT vs. MOPS + 0.5 % aa:WT	****	<0.0001
MOPS:WT vs. MOPS + 0.5 % aa:ppk	****	<0.0001
MOPS:ppk vs. MOPS + 0.05% aa:WT	****	<0.0001
MOPS:ppk vs. MOPS + 0.05% aa:ppk	****	<0.0001
MOPS:ppk vs. MOPS + 0.5 % aa:WT	****	<0.0001
MOPS:ppk vs. MOPS + 0.5 % aa:ppk	****	<0.0001
MOPS + 0.05% aa:WT vs. MOPS + 0.05% aa:ppk	ns	0.3471
MOPS + 0.05% aa:WT vs. MOPS + 0.5 % aa:WT	****	<0.0001
MOPS + 0.05% aa:WT vs. MOPS + 0.5 % aa:ppk	****	<0.0001
MOPS + 0.05% aa:ppk vs. MOPS + 0.5 % aa:WT	****	<0.0001
MOPS + 0.05% aa:ppk vs. MOPS + 0.5 % aa:ppk	***	0.0006
MOPS + 0.5 % aa:WT vs. MOPS + 0.5 % aa:ppk	ns	0.2841
