# Supplementary material for: Polyphosphate kinase regulates LPS structure and polymyxin resistance during starvation in E. coli
Source: PLoS Biol. 2024 Mar 13;22(3):e3002558. doi: 10.1371/journal.pbio.3002558 (PMC10962826; doi:10.1371/journal.pbio.3002558)
Supplement: S3 Data — (XLSX) [file pbio.3002558.s013.xlsx]

## Sheet: Relative expression
Target	Biological Group Sample	Expression
arnA	PPK LB_PPK 1	0.00857041
arnA	PPK LB_PPK 2	0.0105027
arnA	PPK LB_PPK 3	0.0127689
arnA	PPK LB_PPK 4	0.0103215
arnA	PPK LB_PPK 5	0.0129028
arnA	PPK MOPS_PPK 1	0.025509
arnA	PPK MOPS_PPK 2	0.0254357
arnA	PPK MOPS_PPK 3	0.0228723
arnA	PPK MOPS_PPK 4	0.0288224
arnA	PPK MOPS_PPK 5	0.0192367
arnA	WT LB_WT 1	0.009373
arnA	WT LB_WT 2	0.00789579
arnA	WT LB_WT 3	0.00825199
arnA	WT LB_WT 4	0.0138542
arnA	WT LB_WT 5	0.00805375
arnA	WT MOPS_WT 1	2.38449
arnA	WT MOPS_WT 2	1.78645
arnA	WT MOPS_WT 3	1.41084
arnA	WT MOPS_WT 4	1.78153
arnA	WT MOPS_WT 5	1.50631
arnB	PPK LB_PPK 1	0.0107357
arnB	PPK LB_PPK 2	0.0121972
arnB	PPK LB_PPK 3	0.013478
arnB	PPK LB_PPK 4	0.00899231
arnB	PPK LB_PPK 5	0.010553
arnB	PPK MOPS_PPK 1	1.01463
arnB	PPK MOPS_PPK 2	0.827518
arnB	PPK MOPS_PPK 3	0.97413
arnB	PPK MOPS_PPK 4	0.960033
arnB	PPK MOPS_PPK 5	0.702568
arnB	WT LB_WT 1	0.0115411
arnB	WT LB_WT 2	0.0098387
arnB	WT LB_WT 3	0.0104763
arnB	WT LB_WT 4	0.0206346
arnB	WT LB_WT 5	0.00836684
arnB	WT MOPS_WT 1	2.56392
arnB	WT MOPS_WT 2	1.93591
arnB	WT MOPS_WT 3	1.05703
arnB	WT MOPS_WT 4	1.73235
arnB	WT MOPS_WT 5	1.77443
arnC	PPK LB_PPK 1	0.0121548
arnC	PPK LB_PPK 2	0.00982231
arnC	PPK LB_PPK 3	0.0129142
arnC	PPK LB_PPK 4	0.0132364
arnC	PPK LB_PPK 5	0.0122331
arnC	PPK MOPS_PPK 1	0.0957384
arnC	PPK MOPS_PPK 2	0.0704646
arnC	PPK MOPS_PPK 3	0.0828398
arnC	PPK MOPS_PPK 4	0.137119
arnC	PPK MOPS_PPK 5	0.0776108
arnC	WT LB_WT 1	0.0131563
arnC	WT LB_WT 2	0.00915359
arnC	WT LB_WT 3	0.0102998
arnC	WT LB_WT 4	0.0185296
arnC	WT LB_WT 5	0.0106166
arnC	WT MOPS_WT 1	2.31254
arnC	WT MOPS_WT 2	1.65764
arnC	WT MOPS_WT 3	1.68769
arnC	WT MOPS_WT 4	1.76142
arnC	WT MOPS_WT 5	1.41527
basR	PPK LB_PPK 1	0.273034
basR	PPK LB_PPK 2	0.244166
basR	PPK LB_PPK 3	0.34979
basR	PPK LB_PPK 4	0.261214
basR	PPK LB_PPK 5	0.260774
basR	PPK MOPS_PPK 1	0.597249
basR	PPK MOPS_PPK 2	0.716531
basR	PPK MOPS_PPK 3	0.853349
basR	PPK MOPS_PPK 4	0.56852
basR	PPK MOPS_PPK 5	0.539152
basR	WT LB_WT 1	0.253793
basR	WT LB_WT 2	0.219281
basR	WT LB_WT 3	0.230172
basR	WT LB_WT 4	0.213172
basR	WT LB_WT 5	0.193838
basR	WT MOPS_WT 1	2.18958
basR	WT MOPS_WT 2	1.5278
basR	WT MOPS_WT 3	1.60579
basR	WT MOPS_WT 4	1.78826
basR	WT MOPS_WT 5	1.67891
basS	PPK LB_PPK 1	0.416949
basS	PPK LB_PPK 2	0.353016
basS	PPK LB_PPK 3	0.566137
basS	PPK LB_PPK 4	0.373179
basS	PPK LB_PPK 5	0.419177
basS	PPK MOPS_PPK 1	0.738591
basS	PPK MOPS_PPK 2	0.722467
basS	PPK MOPS_PPK 3	0.827162
basS	PPK MOPS_PPK 4	0.875499
basS	PPK MOPS_PPK 5	0.878302
basS	WT LB_WT 1	0.283926
basS	WT LB_WT 2	0.244126
basS	WT LB_WT 3	0.341595
basS	WT LB_WT 4	0.287809
basS	WT LB_WT 5	0.218029
basS	WT MOPS_WT 1	1.96714
basS	WT MOPS_WT 2	1.47278
basS	WT MOPS_WT 3	1.62171
basS	WT MOPS_WT 4	1.78175
basS	WT MOPS_WT 5	1.92656
eptA	PPK LB_PPK 1	0.0644515
eptA	PPK LB_PPK 2	0.04874
eptA	PPK LB_PPK 3	0.111001
eptA	PPK LB_PPK 4	0.0695292
eptA	PPK LB_PPK 5	0.0724158
eptA	PPK MOPS_PPK 1	1.06729
eptA	PPK MOPS_PPK 2	0.774517
eptA	PPK MOPS_PPK 3	1.48038
eptA	PPK MOPS_PPK 4	0.791548
eptA	PPK MOPS_PPK 5	1.03237
eptA	WT LB_WT 1	0.0270282
eptA	WT LB_WT 2	0.0189368
eptA	WT LB_WT 3	0.0327791
eptA	WT LB_WT 4	0.101198
eptA	WT LB_WT 5	0.0238981
eptA	WT MOPS_WT 1	1.83469
eptA	WT MOPS_WT 2	1.00365
eptA	WT MOPS_WT 3	1.02172
eptA	WT MOPS_WT 4	1.3109
eptA	WT MOPS_WT 5	0.958073

## Sheet: p-values
	eptA
LB:WT vs. LB:ppk	ns	0.9961
LB:WT vs. MOPS:WT	****	<0.0001
LB:WT vs. MOPS:ppk	****	<0.0001
LB:ppk vs. MOPS:WT	****	<0.0001
LB:ppk vs. MOPS:ppk	****	<0.0001
MOPS:WT vs. MOPS:ppk	ns	0.5582
	arnC
LB:WT vs. LB:ppk	ns	>0.9999
LB:WT vs. MOPS:WT	****	<0.0001
LB:WT vs. MOPS:ppk	ns	0.8692
LB:ppk vs. MOPS:WT	****	<0.0001
LB:ppk vs. MOPS:ppk	ns	0.868
MOPS:WT vs. MOPS:ppk	****	<0.0001
	basR
LB:WT vs. LB:ppk	ns	0.9307
LB:WT vs. MOPS:WT	****	<0.0001
LB:WT vs. MOPS:ppk	**	0.0014
LB:ppk vs. MOPS:WT	****	<0.0001
LB:ppk vs. MOPS:ppk	**	0.0046
MOPS:WT vs. MOPS:ppk	****	<0.0001
	arnB
LB:WT vs. LB:ppk	ns	>0.9999
LB:WT vs. MOPS:WT	****	<0.0001
LB:WT vs. MOPS:ppk	***	0.0006
LB:ppk vs. MOPS:WT	****	<0.0001
LB:ppk vs. MOPS:ppk	***	0.0006
MOPS:WT vs. MOPS:ppk	***	0.0004
	arnA
LB:WT vs. LB:ppk	ns	>0.9999
LB:WT vs. MOPS:WT	****	<0.0001
LB:WT vs. MOPS:ppk	ns	0.9993
LB:ppk vs. MOPS:WT	****	<0.0001
LB:ppk vs. MOPS:ppk	ns	0.9995
MOPS:WT vs. MOPS:ppk	****	<0.0001
	basS
LB:WT vs. LB:ppk	ns	0.236
LB:WT vs. MOPS:WT	****	<0.0001
LB:WT vs. MOPS:ppk	****	<0.0001
LB:ppk vs. MOPS:WT	****	<0.0001
LB:ppk vs. MOPS:ppk	***	0.0006
MOPS:WT vs. MOPS:ppk	****	<0.0001
